# Supplementary material for: Analysis of the Trichuris suis excretory/secretory proteins as a function of life cycle stage and their immunomodulatory properties
Source: Sci Rep. 2018 Oct 29;8:15921. doi: 10.1038/s41598-018-34174-4 (PMC6206011; doi:10.1038/s41598-018-34174-4)
Supplement: Supplementary file 1 — Table S5 [file 41598_2018_34174_MOESM1_ESM.xlsx]

## Sheet: Table S3
Supplementary Table S5: Proteins in gel permeation chromatography found in fractions displaying immunomodulatory activity.
a EL – early larvae, LL- late larvae (28-day), A - adult worm
				Spectral counts per fractions			Spectral counts per crude TsESP
Protein identifier	MW (kDa)	Protein description	RNA-Seqa differential expression	16-18	19-21	28-30	EL	LL	A
D918_00134	45	aspartate Aminotransferase (1&2)	High in EL	0	0	2	0	4	17
D918_00383	26	nucleoside diphosphate kinase	High in EL	0	0	5	1	7	24
D918_00479	36	Uncharacterized protein	-	0	0	3	7	7	13
D918_00505	8	Like-Sm ribonucleoprotein	High in EL	0	0	2	0	0	0
D918_00560	27	Triosephosphate isomerase	High in EL	0	2	2	0	3	14
D918_00944	80	Fasciclin domain protein	-	0	6	0	7	1	6
D918_01198	11	Uncharacterized Protein	High in EL	0	3	0	4	7	3
D918_01510	16	Transcription state regulatory protein AbrB	High in EL	0	3	0	0	0	10
D918_01967	48	Enolase	High in EL	0	0	6	1	12	39
D918_02126	267	von Willebrand factor type D domain	-	0	24	0	0	22	5
D918_02127	95	von Willebrand factor type D domain	High in EL	0	2	0	0	3	3
D918_03205	52	Nudix hydrolase	-	0	7	0	8	22	14
D918_03735	19	Ferritin	-	0	2	0	0	0	0
D918_04054	60	Cleavage/polyadenylation specificity factor	-	0	5	0	0	0	18
D918_04417	18	NPC2-like protein	-	0	2	0	9	9	19
D918_05116	51	aspartyl aminopeptidase	-	0	7	0	0	0	0
D918_07156	128	Calreticulin family protein	-	0	0	3	2	4	20
D918_07162	16	MSP domain protein	High in A	0	2	2	0	0	22
D918_07210	62	Glucose-6-phosphate isomerase	-	0	0	2	0	3	23
D918_07757	196	VIT-like protein	-	0	6	0	0	0	14
D918_07823	747	titin	-	0	4	0	0	0	2
D918_07951	156	fibronectin type III domain protein	-	0	14	0	1	2	4
D918_08154	49	Poly-cysteine/histidine tailed protein	-	0	3	0	2	10	11
D918_08193	39	Uncharacterized protein	-	0	4	0	4	7	19
D918_08508	39	Uncharacterized protein	-	0	2	0	5	1	19
D918_08893	62	Phosphoglucomutase-like protein	-	0	0	2	0	6	29
D918_08920	33	malate dehydrogenase	-	0	0	4	2	3	11
D918_08999	81	Angiotensin-converting enzyme	-	3	8	0	0	1	5
D918_09098	124	myosin heavy chain kinase protein disulfide isomerase 2	-	0	0	9	13	13	47
D918_09267	30	protein asteroid	-	0	12	0	2	11	23
D918_09505	127	alpha Mannosidase 2C1	-	0	19	0	0	0	0
D918_09506	103	puromycin-sensitive aminopeptidase	-	0	0	4	1	6	19
D918_10108	29	Uncharacterized Protein	-	0	3	0	0	5	4
