# Supplementary material for: Analysis of the Trichuris suis excretory/secretory proteins as a function of life cycle stage and their immunomodulatory properties
Source: Sci Rep. 2018 Oct 29;8:15921. doi: 10.1038/s41598-018-34174-4 (PMC6206011; doi:10.1038/s41598-018-34174-4)
Supplement: Supplementary file 2 — Table S4 [file 41598_2018_34174_MOESM2_ESM.xlsx]

## Sheet: EL higher than others
Supplementary Table S4: Gene Ontology (GO) enrichment (using FUNC) among sets of significantly differentially expressed genes.
Early larvae higher than others = 1,226 genes
Root term	Term name	GO ID	P value enrichment
biological process	translation	GO:0006412	7.04e-05
biological process	regulation of actin filament polymerization	GO:0030833	0.00033071
biological process	tRNA processing	GO:0008033	0.00298532
biological process	translational elongation	GO:0006414	0.0143131
biological process	signal peptide processing	GO:0006465	0.018257
biological process	Mo-molybdopterin cofactor biosynthetic process	GO:0006777	0.0199017
biological process	protein targeting to mitochondrion	GO:0006626	0.0358484
biological process	acyl-CoA metabolic process	GO:0006637	0.0358484
biological process	proton transport	GO:0015992	0.0426822
biological process	nucleotide phosphorylation	GO:0046939	0.0498518
cellular component	ribosome	GO:0005840	4.58e-05
cellular component	mitochondrial inner membrane presequence translocase complex	GO:0005744	0.0197886
cellular component	cytoplasm	GO:0005737	0.0322512
cellular component	proton-transporting two-sector ATPase complex	GO:0016469	0.0417976
molecular function	structural constituent of ribosome	GO:0003735	2.54e-06
molecular function	MAP kinase activity	GO:0004707	0.00181655
molecular function	serine-type endopeptidase activity	GO:0004252	0.00749278
molecular function	carboxy-lyase activity	GO:0016831	0.01016
molecular function	phenylalanine-tRNA ligase activity	GO:0004826	0.0150117
molecular function	intramolecular oxidoreductase activity, interconverting aldoses and ketoses	GO:0016861	0.0150117
molecular function	hydrogen ion transporting ATP synthase activity, rotational mechanism	GO:0046933	0.0167812
molecular function	oxidoreductase activity, acting on NADH or NADPH	GO:0016651	0.0217246
molecular function	4 iron, 4 sulfur cluster binding	GO:0051539	0.0253122
molecular function	phosphotransferase activity, for other substituted phosphate groups	GO:0016780	0.0273201
molecular function	pyridoxal phosphate binding	GO:0030170	0.0346291
molecular function	ligand-gated ion channel activity	GO:0015276	0.0357602
molecular function	proton-transporting ATPase activity, rotational mechanism	GO:0046961	0.036017
molecular function	protein dimerization activity	GO:0046983	0.0370556
molecular function	transferase activity, transferring phosphorus-containing groups	GO:0016772	0.0389268
molecular function	quinone binding	GO:0048038	0.0410961
molecular function	transaminase activity	GO:0008483	0.0435353
molecular function	ribonuclease activity	GO:0004540	0.047389

## Sheet: 28-day higher than others
Supplementary Table S4: Gene Ontology (GO) enrichment (using FUNC) among sets of significantly differentially expressed genes.
28-day higher than others = 208 genes
Root term	Term name	GO ID	P value enrichment
biological process	homophilic cell adhesion	GO:0007156	4.89577e-13
biological process	cell adhesion	GO:0007155	0.000111508
biological process	multicellular organismal development	GO:0007275	0.00677004
biological process	cell-matrix adhesion	GO:0007160	0.0155927
biological process	regulation of cellular process	GO:0050794	0.0182325
biological process	glutamate biosynthetic process	GO:0006537	0.0220318
biological process	lysosome organization	GO:0007040	0.0220318
biological process	ecdysone receptor-mediated signaling pathway	GO:0035076	0.0220318
biological process	innate immune response	GO:0045087	0.0220318
biological process	defense response	GO:0006952	0.0435848
biological process	Notch signaling pathway	GO:0007219	0.0435848
biological process	cholesterol metabolic process	GO:0008203	0.0435848
cellular component	plasma membrane	GO:0005886	0.000369701
cellular component	extracellular matrix	GO:0031012	0.00119667
cellular component	proteinaceous extracellular matrix	GO:0005578	0.005504
cellular component	extracellular matrix part	GO:0044420	0.00792634
cellular component	myosin complex	GO:0016459	0.0264611
molecular function	protein binding	GO:0005515	2.98003e-10
molecular function	calcium ion binding	GO:0005509	3.4292e-10
molecular function	scavenger receptor activity	GO:0005044	0.0124564
molecular function	ecdysteroid hormone receptor activity	GO:0004884	0.0254998
molecular function	sulfuric ester hydrolase activity	GO:0008484	0.0254998
molecular function	glutamate synthase activity	GO:0015930	0.0254998
molecular function	oxidoreductase activity, acting on the CH-NH2 group of donors, NAD or NADP as acceptor	GO:0016639	0.0254998
molecular function	motor activity	GO:0003774	0.0274432
molecular function	receptor activity	GO:0004872	0.0381672
molecular function	calcium channel activity	GO:0005262	0.0418755

## Sheet: Adult higher than others
Supplementary Table S4: Gene Ontology (GO) enrichment (using FUNC) among sets of significantly differentially expressed genes.
Adult higher than others = 662 genes
Root term	Term name	GO ID	P value enrichment
biological process	protein phosphorylation	GO:0006468	0.000668938
biological process	glycogen metabolic process	GO:0005977	0.00169286
biological process	carbohydrate metabolic process	GO:0005975	0.00484521
biological process	chitin catabolic process	GO:0006032	0.00833708
biological process	response to toxin	GO:0009636	0.00940431
biological process	protein glycosylation	GO:0006486	0.0101351
biological process	regulation of cellular catabolic process	GO:0031329	0.0331911
biological process	glycogen biosynthetic process	GO:0005978	0.0419396
cellular component	membrane	GO:0016020	0.0389376
cellular component	nucleosome	GO:0000786	0.0479752
molecular function	protein serine/threonine kinase activity	GO:0004674	0.00334143
molecular function	chitinase activity	GO:0004568	0.0106598
molecular function	epoxide hydrolase activity	GO:0004301	0.0111722
molecular function	uridine phosphorylase activity	GO:0004850	0.0111722
molecular function	calmodulin binding	GO:0005516	0.0152597
molecular function	cation binding	GO:0043169	0.0171621
molecular function	protein tyrosine kinase activity	GO:0004713	0.0196622
molecular function	amylo-alpha-1,6-glucosidase activity	GO:0004135	0.0214251
molecular function	glucan 1,4-alpha-glucosidase activity	GO:0004339	0.0214251
molecular function	calcium ion binding	GO:0005509	0.0264341
molecular function	galactosyltransferase activity	GO:0008378	0.0342472
molecular function	fucosyltransferase activity	GO:0008417	0.0347713
molecular function	ATP binding	GO:0005524	0.0407823
molecular function	pyridoxal phosphate binding	GO:0030170	0.0460644
