# Supplementary material for: Analysis of the Trichuris suis excretory/secretory proteins as a function of life cycle stage and their immunomodulatory properties
Source: Sci Rep. 2018 Oct 29;8:15921. doi: 10.1038/s41598-018-34174-4 (PMC6206011; doi:10.1038/s41598-018-34174-4)
Supplement: Supplementary file 3 — Table S3 [file 41598_2018_34174_MOESM3_ESM.xlsx]

## Sheet: Sheet1
Supplementary Table S3: Functional annotations, gene expression levels, and proteomic identifications for all T. suis genes.
	Top BlastP hit in Jex. et al T. suis genomes (E-5)																														DESeq2 differential expression													Orthologous Group Data - Trichuris species and outgroups only
	Female		Male			RNA-Seq: number of reads mapped (Read Fragments)									Expression Level (FPKM)									Average Expression (FPKM)							Early larvae vs. other				28-day vs. Other				Adult vs. other						Number of orthologs
Gene ID	Gene	E value	Gene	E value	Gene length (bp)	day-10	day-16	day-17	day-21	day-28	Adult (1)	Adult (2)	Adult (3)		day-10	day-16	day-17	day-21	day-28	Adult (1)	Adult (2)	Adult (3)		Early larvae	day-28	Adult	Not Early larvae	Not day-28	Not Adult		DESeq (Log2 fold-change)	Adjusted P value	Early Higher	Other Higher	DESeq (Log2 fold-change)	Adjusted P value	28 Higher	Other Higher	DESeq (Log2 fold-change)	Adjusted P value	Adult Higher	Other Higher		Orth group ID	Trichuris suis	Trichuris muris	Trichuris trichiura	Homo sapiens	Mus Musculus
D918_05232	M514_02474	0	M51302474	0	1044	5630	8923	11823	16498	13962	10224	10364	12538		372.224	349.83	610.498	693	877.114	359.743	633.702	654.658		506.388	877.114	549.368	631.304	524.808	580.533		0.280631	0.0998057	-	-	-0.989448	0.305722	-	-	0.3009	0.810785	-	-		OPF16804	1	1	1	0	0
D918_07327	M514_03707	0	M51303707	0	1863	45585	91269	71449	93981	71338	113966	72647	52416		1688.91	2005.2	2067.47	2212.22	2511.41	2247.16	2489.22	1533.69		1993.45	2511.41	2090.02	2195.37	2034.84	2097.04		0.084095	0.448426	-	-	-0.559155	0.442442	-	-	0.215572	0.810662	-	-		OPF3578	2	2	2	0	0
D918_04951	M514_06994	0	M51306994	0	1533	5310	5307	8246	4496	5287	7615	5447	8770		239.083	141.695	289.973	128.613	226.191	182.473	226.816	311.849		199.841	226.191	240.379	236.832	217.215	205.111		0.224723	0.227201	-	-	-0.353514	0.679847	-	-	-0.0583306	0.962477	-	-		OPF16511	1	1	1	0	0
D918_06320	M514_11552	0	M51311552	0	1101	7500	9283	7438	9202	12023	15680	21185	8301		470.187	345.102	364.188	366.52	716.2	523.155	1228.29	410.988		386.499	716.2	720.81	719.657	529.775	452.439		0.864302	0.204058	-	-	-0.699324	0.572937	-	-	-0.489176	0.688619	-	-		OPF15880	1	1	1	0	0
D918_09267	M514_06559	0	M51306559	0	810	57039	86013	113946	210355	17877	289730	74405	254959		4860.52	4346.36	7583.52	11388.6	1447.5	13139.5	5863.75	17158.2		7044.75	1447.5	12053.8	9402.25	9191.5	5925.3		0.199176	0.699925	-	-	2.38547	0.055219	-	-	-0.782238	0.555782	-	-		OPF16475	1	1	1	0	0
D918_07162	M514_10567	1e-93	M51310567	1e-93	441	40	97	45	59	2	1787	1722	2544		6.261	9.003	5.501	5.867	0.297	148.853	249.26	314.46		6.658	0.297	237.524	178.218	105.601	5.386		4.58569	0.703551	-	-	8.13061	NA	-	-	-5.29761	8.75967e-11	Y	-		OPF16299	1	1	1	0	0
D918_01777	M514_15843	0	M51300956	3e-72	7254	6151	5625	2938	4658	17635	11064	18881	9016		58.528	31.739	21.834	28.159	159.443	56.028	166.152	67.752		35.065	159.443	96.644	112.344	61.456	59.941		1.68475	0.0452233	-	Y	-1.64798	0.283545	-	-	-0.467826	0.812149	-	-		OPF5795	2	1	2	0	0
D918_01776	M514_15843	0	M51300956	4e-64	4317	227	1496	886	848	6327	3389	4215	3531		3.629	14.184	11.064	8.614	96.122	28.838	62.327	44.586		9.373	96.122	45.25	57.968	24.749	26.723		2.64122	0.000204298	-	Y	-2.25744	0.223471	-	-	-0.48279	0.848333	-	-		OPF5795	2	1	2	0	0
D918_09329	M514_10498	0	M51310498	0	2544	2231	3520	4026	2821	9961	7811	14503	6077		60.531	56.633	85.313	48.628	256.8	112.788	363.914	130.214		62.776	256.8	202.305	215.929	122.575	101.581		1.79942	0.715324	-	-	-1.34864	0.397985	-	-	-0.795149	0.614197	-	-		OPF16991	1	1	1	0	0
D918_08193	M514_06801	0	M51306801	0	1068	5673	28792	8395	38998	6390	58024	13410	12756		366.638	1103.44	423.747	1601.3	392.409	1995.76	801.523	651.073		873.781	392.409	1149.45	960.191	991.925	777.507		-0.102608	0.988265	-	-	1.09572	0.461516	-	-	-0.268731	0.883864	-	-		OPF16431	1	1	1	0	0
D918_08508	M514_06715	0	M51306715	0	1083	62325	81593	66893	74217	62700	165748	87461	88426		3972.19	3083.7	3329.73	3005.23	3797.06	5622.01	5155.19	4450.8		3347.71	3797.06	5076	4756.26	4088.41	3437.58		0.428435	0.556496	-	-	-0.177405	0.817231	-	-	-0.3575	0.492498	-	-		OPF15877	1	1	1	0	0
D918_04054	M514_01220	0	M51301220	0	1662	64	103	63	54	77	1891	1939	2599		2.658	2.537	2.043	1.425	3.039	41.796	74.474	85.244		2.166	3.039	67.171	51.138	30.025	2.34		4.4392	0.0931881	-	-	2.96644	NA	-	-	-4.66009	NA	-	-		OPF17207	1	1	1	0	0
D918_03824	M514_00167	6e-128	M51300167	7e-122	519	1613	3122	2042	3693	364	3135	266	1614		214.518	246.214	212.102	312.043	45.998	221.892	32.717	169.521		246.219	45.998	141.377	117.532	201.287	206.175		-1.26667	0.0771864	-	-	1.89214	0.19608	-	-	0.798708	0.581559	-	-		OPF15893	1	1	1	0	0
D918_06814	M514_09926	4e-98	M51309926	4e-98	417	0	2	10	6	1	2726	1612	3872		0	0.196	1.293	0.631	0.157	240.138	246.767	506.158		0.53	0.157	331.021	248.305	142.169	0.455		8.73251	0.332921	-	-	9.4544	NA	-	-	-9.30258	NA	-	-		OPF17034	1	1	1	0	0
D918_08159	M514_10148	0	M51310148	0	2022	3577	3013	2352	4563	6746	12325	25785	6768		122.105	60.991	62.707	98.963	218.813	223.912	814.038	182.459		86.191	218.813	406.803	359.806	223.596	112.716		1.99283	0.7206	-	-	-0.237015	0.923179	-	-	-1.66254	0.110992	-	-		OPF16616	1	1	1	0	0
D918_06017	M514_02864	0	M51302864	0	966	11061	17797	12580	18321	9576	13988	5584	9946		790.339	754.079	702.038	831.714	650.153	531.924	369	561.252		769.543	650.153	487.392	528.083	648.621	745.665		-0.607213	0.127996	-	-	-0.245914	0.819842	-	-	0.83682	0.0245552	-	Y		OPF16621	1	1	1	0	0
D918_03258	M514_07991	0	M51307991	0	1824	322	696	204	578	61	42127	13516	29554		12.185	15.618	6.029	13.896	2.193	848.413	473.022	883.238		11.932	2.193	734.891	551.717	321.772	9.984		5.30844	0.0492029	-	Y	6.82041	NA	-	-	-5.97058	1.30141e-18	Y	-		OPF7826	1	2	1	0	0
D918_04760	M514_02789	0	M51302789	0	1821	14772	35842	25033	58011	50516	40543	31833	17890		559.92	805.618	741.071	1397.02	1819.4	817.857	1115.9	535.534		875.907	1819.4	823.098	1072.17	853.275	1064.61		0.249615	0.144116	-	-	-1.31337	0.238907	-	-	0.617459	0.614327	-	-		OPF3578	2	2	2	0	0
D918_07757	M514_05347	0	M51305347	0	5094	103	316	322	199	596	309323	716023	263687		1.396	2.539	3.408	1.713	7.674	2230.62	8972.77	2821.74		2.264	7.674	4675.04	3508.2	2004.88	3.346		10.5278	0.323498	-	-	7.73184	NA	-	-	-10.2705	NA	-	-		OPF7805	1	2	1	0	0
D918_00479	M514_01326	0	M51301326	0	972	29703	77519	57482	128028	26228	5284	3808	6164		2109.26	3264.29	3188.03	5776.18	1769.73	199.695	250.086	345.687		3584.44	1769.73	265.156	641.3	2161.89	3221.5		-2.44034	0.155776	-	-	0.13478	0.961117	-	-	3.83149	1.49704e-11	-	Y		OPF15979	1	1	1	0	0
D918_04326	M514_04814	0	M51304814	0	885	109043	60616	119560	58085	83741	77583	77102	73134		8504.54	2803.44	7282.82	2878.21	6205.89	3220.29	5561.36	4504.67		5367.25	6205.89	4428.77	4873.05	4965.05	5534.98		-0.110035	0.106183	-	-	-0.605616	0.589084	-	-	0.469111	0.662149	-	-		OPF13699	1	1	1	0	0
D918_04775	M514_02767	9e-115	M51302767	9e-115	489	15412	19420	16203	13178	2460	14971	2176	11778		2175.44	1625.5	1786.26	1181.8	329.94	1124.64	284.059	1312.95		1692.25	329.94	907.217	762.898	1355.81	1419.79		-1.28218	0.120009	-	-	1.7693	0.182883	-	-	0.839281	0.492974	-	-		OPF15984	1	1	1	0	0
D918_03048	M514_09885	0	M51309885	0	2247	6390	7285	6106	5355	6357	6537	5983	4718		196.288	132.701	146.491	104.51	185.549	106.868	169.971	114.457		144.998	185.549	130.432	144.211	138.755	153.108		-0.0111994	0.0478503	Y	-	-0.683865	0.388841	-	-	0.407753	0.612004	-	-		OPF7543	1	2	1	0	0
D918_04304	M514_04788	1e-155	M51304788	3e-156	621	16	396	162	967	519	10589	5032	6264		1.778	26.101	14.063	68.287	54.813	626.376	517.258	549.853		27.557	54.813	564.496	437.075	257.674	33.008		3.70152	0.547853	-	-	1.88772	0.531797	-	-	-3.77502	0.000474839	Y	-		OPF16440	1	1	1	0	0
D918_05634	M514_26573	4e-130	M51300587	1e-126	540	1	4	2	8	1	417	143	682		0.128	0.303	0.2	0.65	0.121	28.367	16.904	68.846		0.32	0.121	38.039	28.56	16.485	0.28		6.19363	0.215603	-	-	6.70536	NA	-	-	-6.75526	NA	-	-		OPF16989	1	1	1	0	0
D918_03929	M514_01069	0	M51301069	0	1785	1733	9198	4914	8724	13301	11703	5711	4450		67.013	210.912	148.407	214.328	488.714	240.841	204.236	135.897		160.165	488.714	193.658	267.422	174.519	225.875		0.713657	0.0406386	-	Y	-1.73709	0.118382	-	-	0.494908	0.75272	-	-		OPF6379	2	2	1	0	0
D918_08154	M514_10152	0	M51310152	0	1281	35068	70618	73770	178110	85376	340974	150982	211239		1889.55	2256.39	3104.47	6097.35	4371.15	9777.85	7523.75	8989		3336.94	4371.15	8763.54	7665.44	5662.62	3543.78		1.02229	0.834666	-	-	0.0887075	0.955478	-	-	-1.03615	0.214404	-	-		OPF16002	1	1	1	0	0
D918_04229	M514_08117	4e-101	M51308117	4e-101	414	864	1927	2361	1473	678	12115	2357	10025		144.049	190.515	307.435	156.029	107.408	1074.97	363.427	1319.99		199.507	107.408	919.461	716.448	508.058	181.087		1.6958	0.0941216	-	-	1.88525	0.2783	-	-	-2.14901	0.000166164	Y	-		OPF15997	1	1	1	0	0
D918_06294	M514_06035	7e-124	M51306035	6e-124	528	3496	5947	4914	6176	2360	6269	1899	3168		457.019	461.011	501.716	512.951	293.148	436.15	229.588	327.068		483.174	293.148	330.935	321.488	417.929	445.169		-0.683262	0.533143	-	-	0.258918	0.796696	-	-	0.646326	0.211329	-	-		OPF16359	1	1	1	0	0
D918_06948	M514_21388	7e-90	M51305757	9e-64	369	3	0	5	1	1	2158	460	2195		0.561	0	0.73	0.119	0.178	214.831	79.577	324.261		0.353	0.178	206.223	154.712	88.583	0.318		8.71099	0.382789	-	-	8.56824	NA	-	-	-9.24488	NA	-	-		OPF16085	1	1	1	0	0
D918_08231	M514_06842	2e-98	M51306842	2e-98	396	48	34	40	24	5	6948	13155	18797		8.366	3.514	5.445	2.658	0.828	644.52	2120.58	2587.5		4.996	0.828	1784.2	1338.36	767.511	4.162		7.97249	0.779407	-	-	9.52288	NA	-	-	-8.63732	NA	-	-		OPF16187	1	1	1	0	0
D918_06985	M514_05825	0	M51305825	0	1533	2538	6834	4067	5044	935	5035	1140	2278		114.274	182.465	143.017	144.29	40.002	120.65	47.47	81.002		146.011	40.002	83.041	72.281	119.024	124.809		-1.15621	0.974506	-	-	1.32624	0.243326	-	-	0.803998	0.388809	-	-		OPF15990	1	1	1	0	0
D918_09266	M514_22596	4e-135	M51306559	4e-130	714	3076	16516	8977	14230	2250	19945	8700	9306		297.361	946.79	677.782	873.995	206.677	1026.14	777.821	710.479		698.982	206.677	838.147	680.28	758.624	600.521		-0.208526	0.951321	-	-	1.61784	0.120646	-	-	-0.267963	0.856255	-	-		OPF17101	1	1	1	0	0
D918_04215	M514_04591	5e-91	M51304591	5e-91	459	2313	13294	2464	11461	678	9354	502	1905		347.824	1185.47	289.391	1094.99	96.878	748.611	69.815	226.24		729.419	96.878	348.222	285.386	566.049	602.911		-1.61755	0.0650183	-	-	2.34805	0.225	-	-	1.10187	0.540862	-	-		OPF16797	1	1	1	0	0
D918_04950	M514_06996	7e-142	M51306996	7e-142	579	17598	11603	20553	15495	6132	34453	13426	25167		2097.88	820.236	1913.61	1173.59	694.596	2185.85	1480.22	2369.41		1501.33	694.596	2011.83	1682.52	1720.11	1339.98		0.0609867	0.164298	-	-	1.00865	0.235288	-	-	-0.41398	0.662988	-	-		OPF16516	1	1	1	0	0
D918_09022	M514_09217	9e-83	M51309217	9e-83	423	115	116	77	48	116	1870	11953	6581		18.765	11.224	9.813	4.976	17.986	162.395	1803.83	848.082		11.195	17.986	938.102	708.073	408.441	12.553		5.92826	NA	-	-	4.21537	NA	-	-	-6.09754	NA	-	-		OPF16211	1	1	1	0	0
D918_07658	M514_04702	0	M51304702	0	990	13619	15101	23096	16408	11479	16604	6009	14001		949.525	624.335	1257.65	726.813	760.462	616.097	387.459	770.922		889.58	760.462	591.492	633.735	761.828	863.756		-0.516147	0.504375	-	-	-0.273036	0.797884	-	-	0.739964	0.13961	-	-		OPF16529	1	1	1	0	0
D918_04440	M514_09680	0	M51309680	0	1920	10	157	168	88	256	15623	18087	29074		0.359	3.347	4.717	2.01	8.745	298.906	601.345	825.449		2.608	8.745	575.233	433.611	248.019	3.836		7.26716	0.0382744	-	Y	4.48173	NA	-	-	-7.00783	NA	-	-		OPF15871	1	1	1	0	0
D918_07627	M514_21999	0	M51304728	0	8691	47	99	276	286	703	57861	238365	112002		0.373	0.466	1.712	1.443	5.305	244.561	1750.78	702.494		0.999	5.305	899.278	675.785	385.975	1.86		9.30263	0.733621	-	-	5.89349	NA	-	-	-8.70575	NA	-	-		OPF16931	1	1	1	0	0
D918_06135	M514_07666	0	M51307666	0	2265	725	910	942	627	408	1929	2422	3076		22.094	16.444	22.42	12.14	11.814	31.285	68.26	74.029		18.274	11.814	57.858	46.347	35.239	16.982		1.25817	0.248856	-	-	1.27153	0.388371	-	-	-1.62518	0.00129908	Y	-		OPF14697	1	1	1	0	0
D918_02558	M514_05511	0	M51305511	0	816	12785	26025	11944	22720	6859	23351	4474	5089		1081.45	1305.41	789.072	1221.01	551.289	1051.2	349.997	339.961		1099.24	551.289	580.387	573.113	876.873	989.647		-1.06043	0.00905064	Y	-	0.436893	0.76775	-	-	1.01741	0.212583	-	-		OPF15942	1	1	1	0	0
D918_05485	M514_02065	1e-165	M51302065	7e-166	1377	211	8992	6352	6992	8980	3477	1839	1969		10.577	267.282	248.676	222.674	427.712	92.756	85.252	77.947		187.302	427.712	85.318	170.917	143.595	235.384		-0.0746601	0.487481	-	-	-1.80007	0.351248	-	-	1.7112	0.18939	-	-		OPF1064	8	6	12	0	0
D918_03673	M514_04328	2e-69	M51304328	2e-69	408	799	3953	965	2884	239	2135	101	331		135.171	396.564	127.504	309.983	38.419	192.225	15.802	44.224		242.305	38.419	84.084	72.667	174.496	201.528		-1.96002	0.0916665	-	-	1.98333	0.329648	-	-	1.55534	0.282371	-	-		OPF7848	2	1	1	0	0
D918_01155	M514_05417	0	M51305417	0	1065	8273	12335	7539	10787	2532	1714	219	827		536.179	474.063	381.611	444.174	155.928	59.12	13.127	42.329		459.007	155.928	38.192	67.626	278.658	398.391		-2.73265	0.0264622	Y	-	0.636346	0.812259	-	-	3.61585	4.9101e-09	-	Y		OPF15815	1	1	1	0	0
D918_08939	M514_10113	4e-06	-	-	1668	2721	3190	3637	3204	3661	6536	7085	6767		112.598	78.278	117.545	84.236	143.95	143.942	271.145	221.15		98.164	143.95	212.079	195.047	146.985	107.321		0.937341	0.691162	-	-	-0.258389	0.841305	-	-	-0.800571	0.213427	-	-		OPF16739	1	1	1	0	0
D918_00208	M514_01531	0	M51301531	0	2094	31306	57058	58493	26923	43222	25059	16468	16388		1031.92	1115.29	1505.86	563.831	1353.74	439.601	502.022	426.615		1054.22	1353.74	456.079	680.496	797.877	1114.13		-0.553587	0.000284774	Y	-	-1.03259	0.405851	-	-	1.45966	0.0010422	-	Y		OPF3245	3	2	2	0	0
D918_09114	M514_06599	0	M51306599	0	867	1526	1983	1541	2762	502	5738	1822	4201		121.488	93.616	95.817	139.703	37.975	243.116	134.149	264.131		112.656	37.975	213.799	169.843	156.003	97.72		0.407069	0.859011	-	-	1.7469	0.085313	-	-	-0.905571	0.250491	-	-		OPF16044	1	1	1	0	0
D918_05337	M514_02010	0	M51302010	0	2358	1295	7943	2412	7094	456	7875	590	2896		37.907	137.876	55.143	131.932	12.683	122.681	15.972	66.949		90.714	12.683	68.534	54.571	81.209	75.108		-0.988138	0.172525	-	-	2.44639	0.133857	-	-	0.420142	0.844676	-	-		OPF16496	1	1	1	0	0
D918_02925	M514_08304	0	M51308304	0	3540	3127	4188	4367	2456	7209	9745	17719	7934		60.971	48.423	66.502	30.425	133.561	101.123	319.517	122.173		51.58	133.561	180.938	169.094	107.019	67.976		1.70851	0.100211	-	-	-0.607329	0.735347	-	-	-1.24412	0.221924	-	-		OPF15862	1	1	1	0	0
D918_04830	-	-	-	-	384	4	12	22	7	13	651	136	356		0.719	1.279	3.089	0.799	2.22	62.276	22.608	50.537		1.471	2.22	45.14	34.41	20.187	1.621		4.42265	0.110722	-	-	2.79608	NA	-	-	-4.60153	2.38908e-13	Y	-		OPF7828	2	1	1	0	0
D918_01860	M514_04102	0	M51304102	0	1272	5473	9002	14328	7822	8348	840	976	584		296.985	289.667	607.233	269.67	430.432	24.258	48.98	25.027		365.889	430.432	32.755	132.174	223.117	378.797		-1.28377	0.0622489	-	-	-1.19377	0.612618	-	-	3.6761	6.6662e-14	-	Y		OPF17188	1	1	1	0	0
D918_04870	M514_08748	4e-85	M51308748	3e-85	369	1504	3642	2654	3284	1516	8252	1389	5548		281.331	403.981	387.732	390.282	269.452	821.494	240.289	819.59		365.832	269.452	627.124	537.706	477.814	346.556		0.400916	0.161126	-	-	0.523328	0.647922	-	-	-0.61337	0.479249	-	-		OPF16364	1	1	1	0	0
D918_02746	M514_05014	0	M51312471	0	1065	2518	102187	41982	271005	32640	79857	13876	27271		163.193	3927.29	2125.06	11159.1	2010.06	2754.45	831.712	1395.85		4343.66	2010.06	1660.67	1748.02	3193.81	3876.94		-1.52702	0.0166402	Y	-	0.538551	0.846537	-	-	1.57056	0.364128	-	-		OPF3063	2	1	4	0	0
D918_03756	M514_00245	0	M51300245	0	1581	7935	4564	9766	5288	8426	7706	10866	9077		346.427	118.157	332.998	146.677	349.541	179.048	438.729	312.966		236.065	349.541	310.247	320.071	267.857	258.76		0.455846	0.123041	-	-	-0.669616	0.565357	-	-	-0.110934	0.945892	-	-		OPF16413	1	1	1	0	0
D918_03238	M514_03776	4e-98	M51303776	4e-98	408	35574	44016	36670	48607	5846	53337	8610	43841		6018.23	4415.68	4845.16	5224.45	939.739	4802.2	1347.11	5857.43		5125.88	939.739	4002.24	3236.62	4644.32	4288.65		-0.837705	0.0717596	-	-	2.03985	0.075782	-	-	0.316156	0.84795	-	-		OPF15725	1	1	1	0	0
D918_09675	-	-	-	-	1515	4885	4703	4657	6638	13206	15359	9807	6720		222.561	127.06	165.711	192.144	571.699	372.41	413.221	241.793		176.869	571.699	342.475	399.781	247.843	255.835		1.15108	NA	-	-	-1.48751	0.15214	-	-	-0.173161	0.919421	-	-		OPF6386	3	1	1	0	0
D918_03253	M514_07983	0	M51307983	0	969	3424	17786	12896	12605	14657	22331	11991	9305		243.897	751.279	717.444	570.455	992.042	846.556	789.933	523.455		570.769	992.042	719.981	787.996	634.717	655.024		0.426822	0.0514676	-	-	-0.916598	0.366018	-	-	0.0865661	0.958261	-	-		OPF9863	1	1	1	0	0
D918_05621	M514_00573	0	M51300573	0	4047	902	60890	51866	44103	148969	37169	44467	25052		15.384	615.828	690.886	477.9	2414.19	337.38	701.396	337.439		450	2414.19	458.738	947.601	453.745	842.838		1.16515	0.211075	-	-	-2.66404	0.169906	-	-	1.11936	0.608713	-	-		OPF1064	8	6	12	0	0
D918_02200	M514_02169	2e-110	M51302169	1e-110	447	6944	14674	6696	15504	635	16781	998	4842		1072.26	1343.66	807.542	1521.03	93.17	1379.06	142.522	590.478		1186.12	93.17	704.019	551.306	979.506	967.531		-1.35148	0.00326504	Y	-	3.15884	0.0490665	-	Y	0.728951	0.704077	-	-		OPF15855	1	1	1	0	0
D918_03324	M514_11948	0	M51311948	0	4656	12380	12919	7254	9871	4458	3393	2665	2864		183.529	113.57	83.989	92.972	62.797	26.77	36.538	33.531		118.515	62.797	32.279	39.909	81.557	107.371		-1.57016	0.0379757	Y	-	0.152419	0.941947	-	-	1.90545	0.00011249	-	Y		OPF15869	1	1	1	0	0
D918_08999	M514_07445	5e-36	M51307445	8e-36	2127	3541	6675	8600	7340	17947	14923	33491	18335		114.909	128.449	217.966	151.332	553.392	257.727	1005.12	469.894		153.164	553.392	577.581	571.534	335.057	233.21		1.88508	0.392116	-	-	-1.00477	0.569655	-	-	-1.10929	0.393139	-	-		OPF16092	1	1	1	0	0
D918_03717	M514_19964	0	M51310396	0	1077	148	1002	526	2665	115	13458	11035	22522		9.485	38.08	26.329	108.513	7.003	459.025	654.056	1139.93		45.602	7.003	751.003	565.003	347.917	37.882		3.35364	0.0231414	-	Y	5.30106	0.0573618	-	-	-4.02734	9.04e-05	Y	-		OPF7410	1	1	2	0	0
D918_04681	M514_07463	0	M51307463	0	5136	126	329	250	214	1884	25945	35222	14628		1.693	2.622	2.624	1.827	24.058	185.567	437.771	155.255		2.192	24.058	259.531	200.663	112.48	6.565		6.42127	0.121537	-	-	1.91123	NA	-	-	-5.04351	NA	-	-		OPF16394	1	1	1	0	0
D918_04949	M514_06998	2e-94	M51306998	2e-94	426	1867	2999	1982	1764	131	2941	184	1479		302.504	288.147	250.814	181.59	20.168	253.604	27.572	189.254		255.764	20.168	156.81	122.65	213.355	208.644		-1.24495	0.170888	-	-	3.12832	0.0389626	-	Y	0.621594	0.74865	-	-		OPF16523	1	1	1	0	0
D918_01217	M514_19715	5e-93	M51304937	3e-21	381	5	27	32	34	13	7869	1585	16279		0.906	2.901	4.528	3.913	2.238	758.693	265.56	2329.11		3.062	2.238	1117.79	838.899	480.801	2.897		7.89123	0.105933	-	-	7.3552	NA	-	-	-8.34949	NA	-	-		OPF16024	1	1	1	0	0
D918_05136	M514_12304	0	M51312304	0	2484	2283	2637	3297	2493	2875	7506	4123	7006		63.438	43.452	71.552	44.012	75.909	111.001	105.955	153.746		55.614	75.909	123.568	111.653	84.737	59.673		0.933914	0.0443411	-	Y	-0.150749	0.908038	-	-	-0.849768	0.0807157	-	-		OPF6296	1	1	1	1	1
D918_08589	M514_05625	0	M51305625	0	1767	1584	4550	3499	5623	4189	3604	3060	2682		61.875	105.395	106.749	139.551	155.483	74.924	110.546	82.739		103.393	155.483	89.403	105.923	97.397	113.811		-0.00558592	0.773142	-	-	-0.907845	0.354078	-	-	0.571045	0.538197	-	-		OPF16627	1	1	1	0	0
D918_03993	M514_01148	0	M51301148	0	2994	3430	2259	2282	3385	7259	4654	3037	3808		79.075	30.882	41.089	49.58	159.013	57.101	64.752	69.332		50.157	159.013	63.728	87.55	55.973	71.928		0.815087	0.464856	-	-	-1.77705	0.0485934	Y	-	0.424354	0.780775	-	-		OPF6378	1	1	2	0	0
D918_05537	M514_08330	0	M51308338	0	3990	86	4287	3756	13838	23480	12266	7178	5057		1.488	43.977	50.747	152.091	385.953	112.928	114.839	69.089		62.076	385.953	98.952	170.702	77.88	126.851		1.39856	0.373948	-	-	-2.5323	0.241815	-	-	0.679577	0.808221	-	-		OPF1064	8	6	12	0	0
D918_05531	M514_08330	0	M51308330	0	4236	1372	82785	43418	48211	82194	27542	19711	12928		22.356	799.913	552.549	499.106	1272.6	238.842	297.037	166.365		468.481	1272.6	234.082	493.712	368.024	629.305		0.144461	0.203009	-	-	-2.01434	0.305722	-	-	1.66538	0.254037	-	-		OPF1064	8	6	12	0	0
D918_02743	M514_05014	0	M51305014	0	1065	3631	96076	58665	96540	26784	28495	7936	17837		235.328	3692.43	2969.52	3975.21	1649.43	982.857	475.675	912.975		2718.12	1649.43	790.502	1005.24	1892	2504.38		-1.49573	0.0133359	Y	-	0.00488227	0.998756	-	-	1.91647	0.075234	-	-		OPF3063	2	1	4	0	0
D918_05132	M514_12534	0	M51312534	0	1050	77	27	51	22	19	25580	43662	69466		5.062	1.052	2.618	0.919	1.187	894.917	2654.44	3606.36		2.413	1.187	2385.24	1789.23	1023.62	2.168		9.45449	0.0633692	-	-	9.41452	NA	-	-	-9.99574	NA	-	-		OPF3576	2	2	2	0	0
D918_06693	-	-	-	-	318	563	2145	779	600	83	9967	348	3325		122.202	276.088	132.059	82.742	17.118	1151.35	69.857	569.969		153.273	17.118	597.06	452.074	343.467	126.042		1.34693	0.335106	-	-	3.95624	0.0510318	-	-	-2.0192	0.116112	-	-		OPF17082	1	1	1	0	0
D918_07951	M514_12098	0	M51312098	0	4206	9098	8569	10330	8210	20147	10259	13886	9994		149.305	83.389	132.4	85.6	314.159	89.6	210.749	129.526		112.673	314.159	143.292	186.009	125.796	152.971		0.767402	0.995458	-	-	-1.59198	0.0939325	-	-	0.291766	0.850639	-	-		OPF15771	1	1	1	0	0
D918_08071	M514_10398	0	M51310398	0	3177	150	221	274	395	1413	7944	4531	6955		3.259	2.847	4.649	5.452	29.17	91.853	91.041	119.335		4.052	29.17	100.743	82.85	45.491	9.076		4.20418	0.362612	-	-	0.289652	0.93365	-	-	-3.17227	0.00204411	Y	-		OPF7394	2	1	1	0	0
D918_07335	M514_19143	2e-85	M51314130	8e-90	378	40	14	7	1	2	1377	588	2838		7.304	1.516	0.998	0.116	0.347	133.818	99.299	409.267		2.484	0.347	214.128	160.683	93.188	2.056		5.9017	0.947383	-	-	7.69198	NA	-	-	-6.57892	NA	-	-		OPF16096	1	1	1	0	0
D918_00849	M514_08271	2e-81	M51308271	2e-81	786	244	752	470	451	303	975	169	482		21.427	39.16	32.235	25.163	25.283	45.567	13.725	33.428		29.496	25.283	30.907	29.501	30.101	28.654		-0.101507	NA	-	-	-0.0332808	0.978047	-	-	0.125077	0.917478	-	-		OPF16944	1	1	1	0	0
D918_05131	M514_12532	0	M51312532	0	1050	52	67	54	86	6	12303	6267	13261		3.418	2.612	2.772	3.592	0.375	430.421	381.003	688.452		3.099	0.375	499.959	375.063	216.039	2.554		6.7315	0.319614	-	-	8.80458	NA	-	-	-7.41452	NA	-	-		OPF3576	2	2	2	0	0
D918_09048	M514_09246	0	-	-	1062	1393	3286	1715	2395	1682	24239	5111	13297		90.536	126.646	87.056	98.897	103.875	838.42	307.213	682.52		100.784	103.875	609.385	483.007	318.755	101.402		2.07622	0.862909	-	-	1.26332	0.505246	-	-	-2.33853	1.82343e-07	Y	-		OPF17167	1	1	1	0	0
D918_02628	M514_11724	0	M51311724	0	1242	510	776	568	866	197	3505	2521	3944		28.343	25.573	24.654	30.577	10.403	103.666	129.572	173.102		27.287	10.403	135.447	104.186	73.641	23.91		1.76924	0.0411933	-	Y	2.50685	0.144127	-	-	-2.31081	3.88665e-06	Y	-		OPF16287	1	1	1	0	0
D918_00556	M514_01412	0	M51301412	0	1623	3	15	8	4	1	998	2411	2701		0.128	0.378	0.266	0.108	0.04	22.588	94.828	90.718		0.22	0.04	69.378	52.044	29.859	0.184		7.78147	0.00481927	-	Y	9.20624	NA	-	-	-8.39877	NA	-	-		OPF15974	1	1	1	0	0
D918_09672	M514_11002	0	M51311002	0	1692	4645	7718	7845	6106	1506	1369	888	960		189.488	186.703	249.948	158.255	58.376	29.722	33.502	30.928		196.099	58.376	31.384	38.132	125.507	168.554		-2.35246	1.06677e-11	Y	-	0.871779	0.66148	-	-	2.57647	1.97343e-07	-	Y		OPF6386	3	1	1	0	0
D918_09127	M514_24146	0	M51306584	0	4299	8088	18761	10275	19755	8706	7308	2600	3886		129.858	178.622	128.846	201.517	132.819	62.446	38.607	49.274		159.711	132.819	50.109	70.786	112.739	154.333		-1.1975	0.533275	-	-	-0.438779	0.79881	-	-	1.86482	7.74909e-06	-	Y		OPF7812	1	1	2	0	0
D918_07121	M514_00703	0	M51300703	0	1212	2949	583	909	521	1529	4580	2579	3520		167.946	19.689	40.431	18.851	82.74	138.814	135.834	158.317		61.729	82.74	144.322	128.926	97.126	65.931		1.01527	0.412664	-	-	-0.0877531	0.965818	-	-	-0.952041	0.499111	-	-		OPF5791	3	1	1	0	0
D918_03430	M514_01832	0	M51301832	0	966	5709	10420	6355	11948	3063	11495	4144	3647		407.924	441.507	354.646	542.401	207.959	437.123	273.843	205.8		436.62	207.959	305.588	281.181	380.463	390.887		-0.76421	0.0640536	-	-	0.636053	0.547151	-	-	0.580212	0.498005	-	-		OPF16979	1	1	1	0	0
D918_07286	M514_03655	0	M51303655	0	2766	748	29613	35209	30287	44816	14045	8775	14315		18.666	438.205	686.212	480.182	1062.65	186.527	202.513	282.115		405.816	1062.65	223.718	433.451	327.774	537.183		0.167092	0.289168	-	-	-1.9424	0.311419	-	-	1.50536	0.315697	-	-		OPF15962	1	1	1	0	0
D918_02924	M514_08303	3e-151	M51308303	6e-152	639	121	206	372	631	1373	41527	16625	23747		13.07	13.195	31.383	43.304	140.922	2387.27	1660.81	2025.79		25.238	140.922	2024.62	1553.7	882.117	48.375		5.73496	0.038649	-	Y	2.27769	0.497036	-	-	-5.07782	NA	-	-		OPF15783	1	1	1	0	0
D918_08072	M514_10398	0	M51310398	0	1923	3817	18964	9737	24295	7307	14441	4490	5353		137.006	403.643	272.962	554.038	249.212	275.86	149.048	151.742		341.912	249.212	192.217	206.465	277.757	323.372		-0.847153	0.47724	-	-	-0.0475067	0.978723	-	-	1.01739	0.261942	-	-		OPF7394	2	1	1	0	0
D918_01216	M514_03361	0	M51303361	0	2160	3337	61189	71264	47779	97193	31862	20436	22841		106.635	1159.49	1778.58	970.031	2951.14	541.865	603.949	576.432		1003.68	2951.14	574.082	1168.35	819.569	1393.17		0.31813	0.0246198	-	Y	-2.10704	0.206327	-	-	1.51079	0.246682	-	-		OPF16090	1	1	1	0	0
D918_05563	M514_13670	0	M51313670	0	4248	475	19403	30466	31289	237336	45622	56595	36114		7.718	186.953	386.623	323.005	3664.27	394.513	850.456	463.423		226.075	3664.27	569.464	1343.17	373.242	913.715		2.66171	0.240176	-	-	-3.57075	0.0924773	-	-	0.971919	NA	-	-		OPF1064	8	6	12	0	0
D918_00415	M514_11619	0	M51311619	6e-171	759	421	769	1116	611	1391	932	834	714		38.286	41.47	79.265	35.302	120.197	45.107	70.143	51.279		48.581	120.197	55.51	71.682	51.55	62.904		0.612029	0.000186504	-	Y	-1.50642	0.067418	-	-	0.377017	0.780416	-	-		OPF5869	1	1	1	1	1
D918_03996	M514_01151	0	M51301151	0	5586	277	303	357	196	775	674	770	718		3.423	2.22	3.445	1.539	9.099	4.432	8.799	7.007		2.657	9.099	6.746	7.334	4.409	3.945		1.48241	0.0516942	-	-	-1.34656	0.300604	-	-	-0.564884	0.702581	-	-		OPF17165	1	1	1	0	0
D918_00205	M514_01529	0	M51301529	0	3183	1089	18949	14598	10182	39300	15764	14957	10687		23.615	243.667	247.237	140.281	809.776	181.929	299.962	183.023		163.7	809.776	221.638	368.672	188.531	292.915		1.2432	6.42055e-07	-	Y	-2.37624	0.117804	-	-	0.645872	0.758214	-	-		OPF7817	2	1	1	0	0
D918_03106	M514_07603	0	M51307603	0	1215	41729	74809	71764	19144	7052	7427	3527	4111		2370.6	2520.14	3184.11	690.969	380.667	224.548	185.305	184.441		2191.45	380.667	198.098	243.74	1337.16	1829.3		-3.11841	0.0474477	Y	-	1.5448	0.50242	-	-	3.32237	3.01542e-06	-	Y		OPF2190	4	4	1	0	0
D918_00082	M514_07166	0	M51307166	0	1359	0	13	13	18	1	1580	3048	3908		0	0.392	0.516	0.581	0.048	42.708	143.171	156.755		0.372	0.048	114.211	85.67	49.16	0.307		7.67241	0.217041	-	-	9.6627	NA	-	-	-8.33343	NA	-	-		OPF17081	1	1	1	0	0
D918_03140	M514_07577	0	M51307577	0	1797	2085	3815	1950	4522	2537	4507	2210	2055		80.086	86.895	58.498	110.353	92.594	92.132	78.506	62.338		83.958	92.594	77.659	81.392	81.258	85.685		-0.136543	0.0228023	Y	-	-0.426443	0.648727	-	-	0.381594	0.662137	-	-		OPF7850	2	1	1	0	0
D918_05560	M514_12087	0	M51312087	0	1860	246	5587	4099	22873	114778	18569	28465	9643		9.129	122.946	118.802	539.278	4047.2	366.73	976.915	282.609		197.538	4047.2	542.085	1418.36	345.201	967.47		2.81874	0.109407	-	-	-3.77233	0.105969	-	-	1.13479	NA	-	-		OPF1064	8	6	12	0	0
D918_00206	M514_01529	0	M51301529	0	2583	40	6159	7652	2768	33912	7769	9266	5594		1.069	97.596	159.701	46.994	861.069	110.487	228.995	118.055		76.34	861.069	152.512	329.652	108.985	233.286		2.26285	0.143118	-	-	-3.27949	0.143804	-	-	0.87526	NA	-	-		OPF7817	2	1	1	0	0
D918_02142	M514_02249	1e-98	M51302249	3e-89	423	2129	9288	1276	7547	170	5102	200	1073		347.401	898.729	162.618	782.413	26.358	443.069	30.182	138.276		547.79	26.358	203.842	159.471	400.384	443.504		-2.06654	0.119473	-	-	3.73728	0.0791774	-	-	1.43036	0.451528	-	-		OPF15834	1	1	1	0	0
D918_08112	-	-	-	-	531	15	91	53	36	191	1276	696	1513		1.95	7.014	5.381	2.973	23.591	88.273	83.671	155.321		4.33	23.591	109.088	87.714	49.226	8.182		4.21076	0.512747	-	-	0.702648	0.826597	-	-	-3.4619	0.0003126	Y	-		OPF16373	1	1	1	0	0
D918_07168	M514_10562	5e-129	M51310562	5e-129	531	123	156	171	277	32	2783	2012	8411		15.988	12.025	17.36	22.876	3.952	192.526	241.876	863.455		17.062	3.952	432.619	325.452	195.158	14.44		4.05751	0.885724	-	-	5.26674	NA	-	-	-4.69623	NA	-	-		OPF16417	1	1	1	0	0
D918_07602	M514_04754	0	M51304754	0	1203	262	770	384	193	523	1363	727	1104		15.033	26.198	17.208	7.035	28.513	41.62	38.577	50.025		16.368	28.513	43.407	39.684	27.957	18.797		1.21572	0.223863	-	-	-0.345621	0.822931	-	-	-1.00066	0.203479	-	-		OPF15823	1	1	1	0	0
D918_00147	M514_05707	0	M51305707	0	969	1454	5459	2194	8435	1566	7899	2037	2838		103.571	230.588	122.059	381.736	105.993	299.447	134.192	159.652		209.488	105.993	197.764	174.821	204.464	188.789		-0.46823	0.000101374	Y	-	0.726206	0.597033	-	-	0.219595	0.893247	-	-		OPF16462	1	1	1	0	0
D918_00523	M514_01382	3e-79	M51301382	3e-79	363	4	5	3	4	1	3990	1134	2509		0.761	0.564	0.446	0.483	0.181	403.773	199.418	376.774		0.563	0.181	326.655	245.037	140.317	0.487		8.584	0.0237794	-	Y	9.21632	NA	-	-	-9.16767	NA	-	-		OPF7423	1	1	2	0	0
D918_07797	M514_25174	5e-75	M51305523	3e-72	1110	22747	4647	12247	8138	14135	10172	10452	9096		1414.48	171.355	594.79	321.512	835.183	336.632	601.084	446.698		625.535	835.183	461.471	554.899	555.222	667.464		-0.130058	0.874641	-	-	-0.864397	0.56936	-	-	0.690079	0.62463	-	-		OPF16595	1	1	1	0	0
D918_02211	M514_02159	0	M51302159	0	2319	13118	14310	24250	24721	36708	27236	41325	34310		390.448	252.572	563.726	467.485	1038.17	431.434	1137.55	806.504		418.558	1038.17	791.829	853.415	578.531	542.48		1.01245	0.00378843	-	Y	-1.11641	0.352007	-	-	-0.342722	0.819753	-	-		OPF16603	1	1	1	0	0
D918_04532	M514_03861	0	M51303861	0	1005	914	2075	552	1667	227	598	46	134		62.774	84.508	29.609	72.74	14.814	21.858	2.922	7.268		62.408	14.814	10.683	11.715	40.24	52.889		-2.53179	0.351798	-	-	1.25711	0.577205	-	-	2.58101	0.00529231	-	Y		OPF16943	1	1	1	0	0
D918_01432	M514_07066	0	M51307066	0	1056	969	65640	16325	100134	12453	61143	4489	10698		63.337	2544.2	833.386	4158.34	773.426	2126.93	271.359	552.237		1899.82	773.426	983.51	930.989	1507.11	1674.54		-1.27632	0.000167231	Y	-	0.794348	0.762679	-	-	1.12199	0.613239	-	-		OPF16960	1	1	1	0	0
D918_02997	M514_12226	0	M51312226	0	1263	1336	2273	1450	3576	242	2903	571	1530		73.013	73.662	61.89	124.164	12.567	84.434	28.86	66.035		83.182	12.567	59.776	47.974	73.151	69.059		-1.01188	0.0213559	Y	-	2.3109	0.0576118	-	-	0.461995	0.779818	-	-		OPF15806	1	1	1	0	0
D918_07234	M514_06398	6e-125	M51306398	2e-125	516	685	467	512	716	537	2675	686	1492		91.63	37.044	53.491	60.851	68.255	190.434	84.866	157.618		60.754	68.255	144.306	125.293	96.562	62.254		0.912308	0.372031	-	-	0.184633	0.90445	-	-	-0.976136	0.126555	-	-		OPF16662	1	1	1	0	0
D918_07287	M514_03657	0	M51303657	0	1329	519	35150	12575	11507	6108	12045	1564	3027		26.955	1082.55	510.082	379.699	301.427	332.93	75.123	124.158		499.821	301.427	177.404	208.41	361.642	460.142		-1.31766	0.837813	-	-	0.0268409	0.992361	-	-	1.61976	0.265628	-	-		OPF16472	1	1	1	0	0
D918_04977	M514_06973	5e-113	M51306973	3e-109	480	637	630	463	502	105	2242	16	1639		91.6	53.721	51.999	45.863	14.347	171.58	2.128	186.133		60.796	14.347	119.947	93.547	86.146	51.506		0.427637	0.2903	-	-	2.25309	0.279443	-	-	-0.993774	0.629746	-	-		OPF15985	1	1	1	0	0
D918_03311	M514_26842	5e-92	M51304148	3e-06	432	687	3182	710	2216	282	2273	228	488		109.766	301.483	88.6	224.951	42.813	193.28	33.691	61.578		181.2	42.813	96.183	82.84	144.764	153.523		-1.33888	0.0593139	-	-	1.53924	0.358154	-	-	0.954681	0.516984	-	-		OPF7818	2	1	1	0	0
D918_09312	M514_10485	0	M51310485	0	1455	6502	11008	7274	16697	8522	6389	4133	2921		308.447	309.665	269.505	503.243	384.138	161.303	181.326	109.435		347.715	384.138	150.688	209.05	263.275	355		-0.759593	0.504375	-	-	-0.743472	0.604572	-	-	1.46698	0.007168	-	Y		OPF16143	1	1	1	0	0
D918_03674	M514_04328	4e-99	M51304328	4e-99	408	4483	9080	4637	3465	103	5254	276	1815		758.411	910.904	612.68	372.431	16.557	473.044	43.182	242.495		663.607	16.557	252.907	193.82	487.593	534.197		-1.97066	0.264019	-	-	4.61796	0.010232	-	Y	1.28616	0.480866	-	-		OPF7848	2	1	1	0	0
D918_01657	M514_03614	0	M51303614	0	6984	9298	14313	17649	13866	45949	5789	5773	6646		91.893	83.883	136.23	87.066	431.5	30.449	52.766	51.873		99.768	431.5	45.029	141.647	76.309	166.114		0.649726	0.00271139	-	Y	-2.74812	0.0292692	Y	-	2.12401	0.0192622	-	Y		OPF2518	3	2	3	0	0
D918_05626	M514_00579	0	M51300579	0	1545	3116	1499	855	1224	483	1765	1137	1568		139.208	39.712	29.833	34.742	20.503	41.965	46.978	55.323		60.874	20.503	48.088	41.192	55.394	52.8		-0.654558	0.215716	-	-	1.16712	0.377254	-	-	0.293745	0.857206	-	-		OPF17195	1	1	1	0	0
D918_02700	M514_05060	1e-54	M51305060	1e-54	249	773	796	339	511	99	552	72	168		214.277	130.846	73.393	89.996	26.076	81.435	18.458	36.779		127.128	26.076	45.557	40.687	92.169	106.918		-1.77398	0.0614767	-	-	1.57838	0.346296	-	-	1.44743	0.162301	-	-		OPF16958	1	1	1	0	0
D918_07721	M514_05303	1e-146	M51305303	1e-146	594	1	3	8	5	11	467	55	195		0.116	0.207	0.726	0.369	1.215	28.88	5.911	17.895		0.355	1.215	17.562	13.475	7.729	0.527		5.0686	0.374394	-	-	2.26624	NA	-	-	-4.81193	3.19411e-08	Y	-		OPF16372	1	1	1	0	0
D918_05456	M514_02032	0	M51302032	0	1836	853	938	1018	845	427	4843	1739	4865		32.068	20.911	29.89	20.183	15.253	96.898	60.462	144.443		25.763	15.253	100.601	79.264	57.837	23.661		1.48218	0.0587661	-	-	1.58612	0.305121	-	-	-1.89763	1.29919e-05	Y	-		OPF15892	1	1	1	0	0
D918_04185	M514_04630	1e-160	M51304630	4e-167	768	12	10	16	8	21	120	146	134		1.078	0.533	1.123	0.457	1.793	5.74	12.135	9.511		0.798	1.793	9.129	7.295	4.368	0.997		3.14103	0.354526	-	-	0.96051	0.71443	-	-	-3.04244	6.14134e-06	Y	-		OPF17174	1	1	1	0	0
D918_09139	M514_05942	0	M51305942	0	2466	15	30	13	33	9	222	175	244		0.42	0.498	0.284	0.587	0.239	3.307	4.53	5.394		0.447	0.239	4.41	3.368	2.146	0.406		2.72463	0.915772	-	-	2.83788	0.223664	-	-	-3.21566	1.4468e-09	Y	-		OPF16379	1	1	1	0	0
D918_05516	M514_08315	0	M51308315	0	1548	686	2514	1547	1956	971	5815	2762	2974		30.588	66.472	53.874	55.412	41.139	137.991	113.897	104.726		51.586	41.139	118.871	99.438	80.423	49.497		0.80861	0.916923	-	-	0.671652	0.572007	-	-	-1.05102	0.0337103	Y	-		OPF16904	1	1	1	0	0
D918_08170	M514_10138	3e-144	M51310138	3e-144	597	38	43	59	43	85	588	318	1183		4.393	2.948	5.328	3.159	9.338	36.18	34.003	108.018		3.957	9.338	59.4	46.885	27.718	5.033		3.44235	0.92589	-	-	1.20974	0.647922	-	-	-3.33311	1.09254e-06	Y	-		OPF16100	1	1	1	0	0
D918_01207	M514_25544	2e-81	M51310758	2e-81	330	34	29	9	7	0	1596	219	1006		7.112	3.597	1.47	0.93	0	177.66	42.363	166.177		3.277	0	128.733	96.55	57.044	2.622		4.71054	0.355884	-	-	22.012	NA	-	-	-5.4428	4.81885e-07	Y	-		OPF16239	1	1	1	0	0
D918_01228	M514_03377	8e-126	M51303377	2e-124	513	9	99	55	84	19	480	642	923		1.211	7.899	5.78	7.181	2.429	34.371	79.887	98.078		5.518	2.429	70.779	53.691	33.487	4.9		3.10896	0.0259273	-	Y	3.46288	0.180046	-	-	-3.65218	2.22779e-06	Y	-		OPF16118	1	1	1	0	0
D918_05972	M514_21184	3e-24	M51302921	2e-19	1455	124	219	151	75	80	375	450	712		5.882	6.161	5.595	2.26	3.606	9.468	19.743	26.675		4.975	3.606	18.628	14.873	10.826	4.701		1.49665	0.341686	-	-	1.27082	0.450333	-	-	-1.83886	0.00187113	Y	-		OPF16698	1	1	1	0	0
D918_08757	M514_10307	1e-138	M51310307	1e-138	555	7	11	28	1	21	1710	544	1369		0.871	0.811	2.72	0.079	2.482	113.181	62.57	134.461		1.12	2.482	103.404	78.173	44.956	1.392		6.06755	0.721208	-	-	3.79795	NA	-	-	-6.04566	7.50559e-13	Y	-		OPF15924	1	1	1	0	0
D918_04136	M514_04686	0	M51304686	0	912	4	40	47	47	17	464	503	835		0.303	1.795	2.778	2.26	1.223	18.689	35.207	49.909		1.784	1.223	34.602	26.257	15.849	1.672		3.72461	0.0448635	-	Y	3.36009	0.23045	-	-	-4.17709	9.14713e-09	Y	-		OPF16240	1	1	1	0	0
D918_04533	M514_03860	0	M51303860	0	909	43	113	36	69	8	338	121	178		3.265	5.088	2.135	3.329	0.577	13.659	8.497	10.674		3.454	0.577	10.944	8.352	6.664	2.879		1.08236	0.0631716	-	-	3.21717	0.0490546	-	Y	-1.71146	0.0358839	Y	-		OPF17097	1	1	1	0	0
D918_04222	M514_04583	0	M51304583	0	996	154	466	182	253	67	2959	236	756		10.672	19.15	9.851	11.139	4.412	109.133	15.126	41.376		12.703	4.412	55.212	42.512	30.921	11.045		1.52087	0.102111	-	-	2.44689	0.186525	-	-	-2.06996	0.0142326	Y	-		OPF3569	1	4	1	0	0
D918_00779	M514_09597	2e-99	M51309597	1e-99	408	24	18	15	12	47	421	138	253		4.06	1.806	1.982	1.29	7.555	37.905	21.591	33.802		2.284	7.555	31.099	25.213	14.634	3.339		3.36339	0.072452	-	-	0.588818	0.835584	-	-	-2.98143	9.48743e-05	Y	-		OPF16418	1	1	1	0	0
D918_00411	M514_11614	0	M51311614	0	1431	207	293	354	188	104	1409	3691	3650		9.985	8.381	13.336	5.761	4.767	36.17	164.65	139.04		9.366	4.767	113.287	86.157	53.903	8.446		3.12828	0.000135873	-	Y	3.18869	NA	-	-	-3.63731	7.53694e-09	Y	-		OPF17218	1	1	1	0	0
D918_01003	M514_03966	7e-121	M51303966	7e-121	516	494	293	309	203	189	5233	3912	4251		66.081	23.242	32.282	17.252	24.023	372.54	483.958	449.084		34.714	24.023	435.194	332.401	206.348	32.576		3.15482	0.336808	-	-	2.76486	0.249099	-	-	-3.59109	4.36935e-12	Y	-		OPF16470	1	1	1	0	0
D918_01936	M514_07288	1e-179	M51307288	1e-179	729	20	57	15	18	6	158	207	451		1.894	3.2	1.109	1.083	0.54	7.962	18.126	33.724		1.821	0.54	19.937	15.088	9.585	1.565		2.90164	0.00285487	-	Y	3.81784	0.137297	-	-	-3.49294	6.0172e-06	Y	-		OPF16536	1	1	1	0	0
D918_00087	M514_16279	0	M51314088	1e-152	1011	18	36	50	18	31	175	112	267		1.229	1.457	2.666	0.781	2.011	6.359	7.072	14.396		1.533	2.011	9.275	7.459	4.851	1.629		2.2036	0.543949	-	-	0.926371	0.664092	-	-	-2.33829	7.80768e-05	Y	-		OPF12283	1	1	1	0	0
D918_04436	M514_09687	0	M51309687	0	780	50	66	101	92	98	377	234	211		4.425	3.463	6.98	5.172	8.24	17.755	19.15	14.746		5.01	8.24	17.217	14.973	10.242	5.656		1.49097	0.125528	-	-	0.00254452	0.998963	-	-	-1.40253	0.00969845	Y	-		OPF16328	1	1	1	0	0
D918_04257	M514_08074	8e-172	M51308074	8e-172	708	333	489	489	527	228	1474	593	714		32.464	28.27	37.233	32.642	21.121	76.478	53.466	54.973		32.652	21.121	61.639	51.51	45.075	30.346		0.530965	0.110199	-	-	0.796139	0.366537	-	-	-0.821671	0.0298612	Y	-		OPF7363	1	2	1	0	0
D918_05459	M514_02035	5e-91	M51302035	5e-91	432	1301	3235	2749	5386	2392	49522	6374	25089		207.869	306.505	343.043	546.745	363.15	4211.01	941.861	3165.82		351.04	363.15	2772.9	2170.46	1388.98	353.462		2.39214	0.20687	-	-	1.56832	0.469404	-	-	-2.68367	4.10434e-05	Y	-		OPF16310	1	1	1	0	0
D918_02300	M514_01027	0	M51301027	0	1407	291	320	306	219	176	683	639	774		14.276	9.309	11.724	6.826	8.204	17.832	28.991	29.987		10.534	8.204	25.603	21.254	16.992	10.068		0.93354	0.00722681	-	Y	0.748501	0.551473	-	-	-1.18942	0.0100185	Y	-		OPF16060	1	1	1	0	0
D918_05680	M514_00658	0	M51300658	0	2109	66	98	225	28	117	195	995	771		2.16	1.902	5.751	0.582	3.638	3.396	30.117	19.928		2.599	3.638	17.814	14.27	9.12	2.807		2.47856	0.17266	-	-	1.0219	0.693514	-	-	-2.58178	0.0115806	Y	-		OPF5779	2	2	1	0	0
D918_05682	M514_00660	0	M51300660	0	978	4	10	12	2	16	49	222	223		0.282	0.419	0.661	0.09	1.073	1.84	14.49	12.429		0.363	1.073	9.587	7.458	4.316	0.505		4.32927	0.0743377	-	-	1.69604	0.596851	-	-	-4.10678	3.47884e-05	Y	-		OPF5779	2	2	1	0	0
D918_06463	M514_10941	1e-14	M51303328	1e-25	1113	106	98	60	78	37	2047	1218	2508		6.574	3.604	2.906	3.073	2.18	67.561	69.857	122.834		4.039	2.18	86.751	65.608	39.487	3.667		3.86716	0.598421	-	-	3.82482	NA	-	-	-4.38011	2.06425e-19	Y	-		OPF17014	1	1	1	0	0
D918_08257	M514_06873	0	M51306873	0	999	20	70	53	45	63	305	490	640		1.382	2.868	2.86	1.975	4.136	11.215	31.31	34.922		2.271	4.136	25.816	20.396	12.362	2.644		3.05591	0.970212	-	-	1.25919	0.612618	-	-	-3.09502	1.44222e-06	Y	-		OPF16267	1	1	1	0	0
D918_09196	M514_28404	0	M51306641	0	1122	549	419	555	324	170	7884	2993	6806		33.773	15.285	26.666	12.664	9.937	258.122	170.283	330.663		22.097	9.937	253.023	192.251	121.065	19.665		2.99008	0.880934	-	-	3.24507	0.162309	-	-	-3.52264	9.47409e-13	Y	-		OPF17209	1	1	1	0	0
D918_00964	M514_02677	0	M51302677	0	2118	37	108	101	75	130	633	2029	1254		1.206	2.087	2.571	1.553	4.026	10.979	61.153	32.274		1.854	4.026	34.802	27.108	15.975	2.288		3.7954	0.00970026	-	Y	1.69168	NA	-	-	-3.76298	5.81921e-07	Y	-		OPF7341	1	2	1	0	0
D918_08975	M514_09100	0	M51309100	0	1755	81	146	71	78	85	523	546	446		3.186	3.405	2.181	1.949	3.177	10.947	19.86	13.853		2.68	3.177	14.887	11.959	7.911	2.779		2.05229	0.77114	-	-	1.00822	0.602885	-	-	-2.24224	1.95133e-06	Y	-		OPF16351	1	1	1	0	0
D918_02581	M514_25183	0	M51305534	0	1731	32	148	104	132	92	1607	773	2063		1.276	3.5	3.239	3.344	3.486	34.103	28.506	64.966		2.84	3.486	42.525	32.765	19.848	2.969		3.34668	0.0144089	-	Y	2.15445	NA	-	-	-3.60355	4.68414e-11	Y	-		OPF16465	1	1	1	0	0
D918_00845	M514_02536	0	M51302536	0	999	220	96	264	166	19	2187	697	3911		15.2	3.933	14.246	7.287	1.247	80.418	44.537	213.407		10.167	1.247	112.788	84.903	54.147	8.383		2.91971	0.131325	-	-	5.07135	0.0450216	-	Y	-3.59741	5.79098e-05	Y	-		OPF17067	1	1	1	0	0
D918_06393	M514_26418	1e-145	M51303250	0	774	308	842	413	971	254	7736	1365	5516		27.467	44.526	28.765	55.015	21.523	367.153	112.577	388.481		38.943	21.523	289.404	222.433	146.283	35.459		2.27674	0.290067	-	-	2.4073	0.24344	-	-	-2.7611	9.69156e-06	Y	-		OPF16701	1	1	1	0	0
D918_00688	M514_04533	0	M51304533	0	1353	93	110	225	46	136	1181	1477	3884		4.744	3.328	8.965	1.491	6.592	32.064	69.685	156.483		4.632	6.592	86.078	66.206	39.537	5.024		3.77907	0.00125813	-	Y	2.23474	NA	-	-	-3.9509	9.90709e-08	Y	-		OPF16032	1	1	1	0	0
D918_00852	M514_02543	0	M51302543	0	915	47	78	71	95	79	1930	530	1027		3.545	3.489	4.183	4.553	5.663	77.483	36.975	61.184		3.943	5.663	58.547	45.326	27.345	4.287		3.33659	0.00760271	-	Y	1.90363	0.436493	-	-	-3.52485	1.80114e-16	Y	-		OPF16846	1	1	1	0	0
D918_08248	M514_03173	2e-54	M51303173	2e-54	1236	743	846	630	485	333	7347	1617	4947		41.492	28.016	27.478	17.208	17.67	218.355	83.512	218.178		28.548	17.67	173.348	134.429	90.605	26.373		2.08138	0.777238	-	-	1.99748	0.292806	-	-	-2.51558	2.78702e-07	Y	-		OPF16059	1	1	1	0	0
D918_02918	M514_08296	0	M51308296	0	1569	25	29	26	14	0	327	417	895		1.1	0.757	0.893	0.391	0	7.656	16.966	31.095		0.785	0	18.572	13.929	8.408	0.628		4.03943	0.020068	-	Y	21.5708	NA	-	-	-4.7673	5.8332e-07	Y	-		OPF16664	1	1	1	0	0
D918_09173	M514_06666	0	M51306666	0	1455	666	510	757	450	53	3142	3584	8343		31.594	14.347	28.047	13.563	2.389	79.326	157.24	312.569		21.888	2.389	183.045	137.881	90.955	17.988		2.54341	0.897515	-	-	4.91387	0.0310978	-	Y	-3.22622	0.000179787	Y	-		OPF16439	1	1	1	0	0
D918_01034	M514_04002	0	M51304002	0	1209	16	38	12	11	0	162	194	434		0.913	1.286	0.535	0.399	0	4.922	10.243	19.568		0.784	0	11.578	8.683	5.41	0.627		3.32841	0.0216506	-	Y	20.6013	0.950972	-	-	-4.05072	5.05257e-05	Y	-		OPF7807	2	1	1	0	0
D918_00245	M514_01574	2e-159	M51301574	7e-159	630	1	6	8	1	0	60	17	20		0.11	0.39	0.685	0.07	0	3.499	1.723	1.731		0.313	0	2.317	1.738	1.172	0.251		2.36911	0.010481	-	Y	17.5613	NA	-	-	-3.0348	0.00600099	Y	-		OPF16503	1	1	1	0	0
D918_03896	M514_10744	0	M51310744	0	879	352	528	508	420	228	1368	444	946		27.641	24.586	31.155	20.954	17.012	57.17	32.244	58.666		26.084	17.012	49.36	41.273	36.06	24.27		0.543264	0.0773872	-	-	0.773666	0.39631	-	-	-0.827421	0.041425	Y	-		OPF15851	1	1	1	0	0
D918_00058	M514_07147	0	M51307147	0	1152	22	41	29	14	3	519	476	811		1.318	1.457	1.357	0.533	0.171	16.55	26.376	38.376		1.166	0.171	27.1	20.368	12.281	0.967		4.01406	4.6971e-09	-	Y	5.82349	NA	-	-	-4.67145	2.56636e-12	Y	-		OPF16124	1	1	1	0	0
D918_01926	M514_07301	0	M51307301	0	813	1	1	3	22	9	200	74	138		0.085	0.05	0.199	1.187	0.726	9.037	5.81	9.253		0.38	0.726	8.033	6.206	3.66	0.449		3.70267	0.000671399	-	Y	1.98119	0.5389	-	-	-3.82005	0.000570336	Y	-		OPF16654	1	1	1	0	0
D918_02548	M514_05498	0	M51305498	0	1023	36	103	62	99	16	764	353	895		2.429	4.121	3.267	4.244	1.026	27.434	22.027	47.691		3.515	1.026	32.384	24.544	15.888	3.017		2.60729	0.00922615	-	Y	3.60805	0.107389	-	-	-3.2038	8.39535e-08	Y	-		OPF2369	1	2	1	3	0
D918_05319	M514_11215	0	M51311215	0	1347	7	47	29	30	59	613	76	181		0.359	1.428	1.161	0.977	2.873	16.717	3.602	7.325		0.981	2.873	9.215	7.629	4.51	1.359		2.77871	0.725529	-	-	0.270805	0.926756	-	-	-2.46567	0.0069755	Y	-		OPF15937	1	1	1	0	0
D918_07694	M514_07073	2e-20	M51307073	2e-20	411	30	111	30	40	56	242	102	354		5.038	11.054	3.935	4.268	8.936	21.629	15.842	46.951		6.074	8.936	28.141	23.34	15.531	6.646		1.79436	0.830403	-	-	0.465194	0.827392	-	-	-1.84296	0.0126583	Y	-		OPF16411	1	1	1	0	0
D918_05183	M514_02377	2e-86	M51302377	2e-86	420	124	178	100	89	20	1114	240	682		20.378	17.347	12.835	9.293	3.123	97.433	36.477	88.516		14.963	3.123	74.142	56.387	40.326	12.595		1.74384	0.0979473	-	-	3.33731	0.0716241	-	-	-2.36639	0.00070695	Y	-		OPF16400	1	1	1	0	0
D918_08925	M514_08207	0	M51308207	0	1593	55	233	125	86	368	1040	2429	2435		2.383	5.987	4.23	2.367	15.151	23.982	97.335	83.324		3.742	15.151	68.214	54.948	31.373	6.024		3.7946	0.728519	-	-	0.736707	0.807316	-	-	-3.28566	0.000398929	Y	-		OPF15812	1	1	1	0	0
D918_02932	M514_09200	2e-94	M51309200	2e-94	387	33	17	4	14	3	304	52	279		5.886	1.798	0.557	1.586	0.508	28.856	8.577	39.299		2.457	0.508	25.577	19.31	12.366	2.067		2.79133	0.0954474	-	-	4.23135	0.13416	-	-	-3.42852	0.000488655	Y	-		OPF16756	1	1	1	0	0
D918_00754	M514_05888	0	M51305888	0	1221	39	76	50	13	32	484	600	750		2.205	2.548	2.208	0.467	1.719	14.561	31.369	33.484		1.857	1.719	26.471	20.283	12.406	1.829		3.37239	0.00380765	-	Y	2.52075	0.330133	-	-	-3.71838	2.63361e-09	Y	-		OPF7841	2	1	1	0	0
D918_00629	M514_01484	0	M51301484	0	1782	26	236	167	215	115	875	576	630		1.007	5.421	5.052	5.291	4.233	18.037	20.634	19.272		4.193	4.233	19.314	15.544	10.673	4.201		1.73762	NA	-	-	1.02351	0.597727	-	-	-1.98385	0.0049221	Y	-		OPF16593	1	1	1	0	0
D918_01870	M514_04088	0	M51304088	0	1020	11	63	18	14	1	189	72	181		0.744	2.528	0.951	0.602	0.064	6.807	4.506	9.673		1.206	0.064	6.995	5.263	3.687	0.978		1.95329	0.117599	-	-	5.49958	0.0634884	-	-	-2.64549	0.00820436	Y	-		OPF16810	1	1	1	0	0
D918_04152	M514_04667	0	M51304667	0	1401	49	113	67	100	33	340	190	215		2.414	3.301	2.578	3.13	1.545	8.915	8.657	8.365		2.856	1.545	8.646	6.871	5.337	2.594		1.11153	0.101734	-	-	1.48747	0.273072	-	-	-1.52745	0.000468439	Y	-		OPF16900	1	1	1	0	0
D918_08190	M514_10113	0	M51310113	0	990	208	268	278	179	90	1181	2744	2247		14.502	11.08	15.138	7.929	5.962	43.821	176.932	123.724		12.162	5.962	114.826	87.61	56.161	10.922		2.7703	0.414366	-	-	2.93091	NA	-	-	-3.28156	5.28366e-08	Y	-		OPF16219	1	1	1	0	0
D918_00249	M514_01577	0	M51301577	0	5346	23	52	66	58	46	375	819	921		0.297	0.398	0.666	0.476	0.564	2.577	9.779	9.391		0.459	0.564	7.249	5.578	3.369	0.48		3.49361	0.329385	-	-	2.26209	NA	-	-	-3.74754	1.71455e-09	Y	-		OPF7825	2	1	1	0	0
D918_05410	M514_01949	0	M51301949	0	1548	191	311	214	345	33	1036	794	1694		8.516	8.223	7.452	9.774	1.398	24.584	32.742	59.653		8.491	1.398	38.993	29.594	21.564	7.073		1.62553	0.195527	-	-	3.63119	0.0407908	-	Y	-2.27314	0.00286545	Y	-		OPF7391	2	1	1	0	0
D918_05578	M514_01949	0	M51301949	0	1209	14	36	25	6	55	215	281	255		0.799	1.219	1.115	0.218	2.984	6.533	14.837	11.497		0.838	2.984	10.956	8.963	5.174	1.267		3.36952	0.20163	-	-	0.470739	0.87797	-	-	-2.92228	0.00123179	Y	-		OPF7391	2	1	1	0	0
D918_00250	M514_01577	0	M51301577	0	996	44	63	119	112	9	196	198	581		3.049	2.589	6.441	4.931	0.593	7.229	12.69	31.798		4.253	0.593	17.239	13.077	9.818	3.521		1.47129	0.0147554	-	Y	3.73065	0.0575544	-	-	-2.12581	0.0282838	Y	-		OPF7825	2	1	1	0	0
D918_06156	M514_07646	8e-117	M51307646	8e-117	486	0	6	19	8	1	439	140	414		0	0.505	2.108	0.722	0.135	33.182	18.389	46.436		0.834	0.135	32.669	24.535	14.477	0.694		4.75114	0.166247	-	-	6.36701	NA	-	-	-5.38462	1.04193e-08	Y	-		OPF16559	1	1	1	0	0
D918_00429	M514_11491	0	M51311491	0	927	24	38	34	16	5	257	187	572		1.787	1.678	1.977	0.757	0.354	10.184	12.877	33.636		1.55	0.354	18.899	14.263	8.985	1.311		3.08272	0.00912396	-	Y	4.31439	NA	-	-	-3.70234	9.17333e-08	Y	-		OPF16892	1	1	1	0	0
D918_04288	M514_08043	0	M51308043	0	903	6	45	6	29	7	872	422	705		0.459	2.04	0.358	1.408	0.508	35.473	29.832	42.559		1.066	0.508	35.955	27.093	16.018	0.955		4.42815	0.0786215	-	-	4.62017	0.135882	-	-	-4.96568	4.27677e-12	Y	-		OPF16875	1	1	1	0	0
D918_00843	M514_02551	3e-102	M51302551	3e-102	867	107	195	139	297	104	2229	586	1849		8.518	9.206	8.643	15.022	7.867	94.441	43.146	116.253		10.347	7.867	84.613	65.427	42.176	9.851		2.44086	0.00498583	-	Y	2.06987	0.326701	-	-	-2.84284	4.86491e-08	Y	-		OPF16984	1	1	1	0	0
D918_00928	M514_02622	0	M51302622	0	1146	35	93	73	75	31	439	284	475		2.108	3.322	3.434	2.87	1.774	14.072	15.819	22.594		2.933	1.774	17.495	13.565	9.174	2.702		2.06143	0.083066	-	-	2.04236	0.27751	-	-	-2.49749	1.66404e-09	Y	-		OPF16967	1	1	1	0	0
D918_01524	M514_04939	2e-80	M51304939	2e-80	711	38	66	42	50	6	1153	721	1067		3.689	3.799	3.184	3.084	0.553	59.57	64.733	81.805		3.439	0.553	68.703	51.665	31.409	2.862		3.74903	NA	-	-	5.47886	NA	-	-	-4.40637	3.3544e-14	Y	-		OPF15860	1	1	1	0	0
D918_02134	M514_19715	2e-17	M51304937	5e-09	453	0	1	4	1	1	338	208	210		0	0.09	0.476	0.097	0.145	27.409	29.311	25.27		0.166	0.145	27.33	20.534	11.808	0.162		6.85413	0.00291223	-	Y	5.99577	NA	-	-	-7.22495	1.49165e-20	Y	-		OPF16238	1	1	1	0	0
D918_09304	M514_10478	2e-94	M51310478	2e-94	384	16	16	20	19	53	178	53	210		2.876	1.705	2.808	2.17	9.052	17.028	8.811	29.811		2.39	9.052	18.55	16.175	9.315	3.722		2.65701	0.820184	-	-	-0.315494	0.904606	-	-	-2.05425	0.0277908	Y	-		OPF16033	1	1	1	0	0
D918_01330	M514_03491	2e-159	M51303491	2e-159	957	34	37	23	12	0	508	312	741		2.452	1.582	1.296	0.55	0	19.499	20.811	42.208		1.47	0	27.506	20.63	12.628	1.176		3.68599	3.07425e-06	-	Y	21.4371	0.9491	-	-	-4.41591	5.57381e-06	Y	-		OPF15818	1	1	1	0	0
D918_02683	M514_05083	0	M51305083	0	1170	46	65	54	20	108	685	326	365		2.714	2.274	2.488	0.75	6.054	21.507	17.786	17.006		2.056	6.054	18.766	15.588	9.218	2.856		2.85007	0.0216612	-	Y	0.257501	0.926756	-	-	-2.49784	0.000784641	Y	-		OPF17112	1	1	1	0	0
D918_04636	M514_20158	0	M51308519	0	1455	54	104	53	120	24	1308	630	916		2.562	2.926	1.964	3.617	1.082	33.023	27.64	34.318		2.767	1.082	31.66	24.016	15.15	2.43		2.91505	0.168902	-	-	3.46481	0.135246	-	-	-3.47629	3.3338e-12	Y	-		OPF16557	1	1	1	0	0
D918_03296	M514_08198	5e-22	M51308198	4e-22	1131	0	28	7	44	49	695	501	612		0	1.013	0.334	1.706	2.841	22.573	28.277	29.497		0.763	2.841	26.782	20.797	11.914	1.179		4.50089	0.3776	-	-	1.72743	0.630768	-	-	-4.19827	0.000469127	Y	-		OPF16597	1	1	1	0	0
D918_03786	M514_00212	0	M51300212	0	1305	11	44	36	27	56	722	1107	1677		0.582	1.38	1.487	0.907	2.814	20.323	54.15	70.05		1.089	2.814	48.174	36.834	21.269	1.434		4.95847	0.0603817	-	-	2.58315	NA	-	-	-4.86468	5.28187e-12	Y	-		OPF16410	1	1	1	0	0
D918_00912	M514_02603	0	M51302603	0	1326	114	224	211	165	264	890	706	565		5.934	6.914	8.578	5.457	13.058	24.656	33.988	23.227		6.721	13.058	27.29	23.732	15.536	7.988		1.74555	0.0120109	-	Y	-0.0600162	0.975639	-	-	-1.57369	0.00504083	Y	-		OPF17216	1	1	1	0	0
D918_00467	M514_01308	0	M51301308	0	1152	79	91	94	50	183	953	490	678		4.733	3.233	4.399	1.903	10.419	30.389	27.152	32.082		3.567	10.419	29.874	25.01	14.842	4.937		2.73198	0.00513312	-	Y	0.164611	0.9491	-	-	-2.37264	0.000605411	Y	-		OPF7421	1	1	2	0	0
D918_01037	M514_04006	0	M51304006	0	903	58	24	27	20	3	623	346	892		4.433	1.088	1.612	0.971	0.218	25.344	24.459	53.847		2.026	0.218	34.55	25.967	15.965	1.664		3.5536	0.0192119	-	Y	5.83716	0.0485934	-	Y	-4.23936	4.85009e-07	Y	-		OPF16271	1	1	1	0	0
D918_02349	M514_00959	0	M51300959	0	855	61	49	29	28	0	555	203	948		4.924	2.346	1.828	1.436	0	23.845	15.156	60.441		2.634	0	33.147	24.86	15.711	2.107		3.08011	0.00783644	-	Y	21.5751	0.9491	-	-	-3.81378	0.000910571	Y	-		OPF12505	1	1	1	0	0
D918_08205	-	-	-	-	624	61	179	128	127	287	2048	429	958		6.747	11.741	11.058	8.925	30.165	120.564	43.887	83.689		9.618	30.165	82.713	69.576	40.944	13.727		2.70764	0.541818	-	-	0.0741074	0.977641	-	-	-2.30785	0.00242776	Y	-		OPF16353	1	1	1	0	0
D918_01821	M514_04149	0	M51304149	0	2571	102	220	299	222	195	679	1287	1121		2.738	3.502	6.269	3.787	4.974	9.702	31.955	23.768		4.074	4.974	21.808	17.6	11.674	4.254		2.03434	0.0105841	-	Y	0.930542	0.644414	-	-	-2.20186	0.000328186	Y	-		OPF3582	2	2	2	0	0
D918_09563	M514_00834	0	M51300834	0	1569	286	381	330	271	356	2207	947	1417		12.582	9.939	11.338	7.574	14.881	51.671	38.529	49.23		10.358	14.881	46.477	38.578	25.838	11.263		1.78651	NA	-	-	0.462131	0.7971	-	-	-1.83445	9.10505e-07	Y	-		OPF16455	1	1	1	0	0
D918_03604	M514_04272	0	M51304272	0	1437	119	147	164	78	136	785	1320	1817		5.716	4.187	6.152	2.38	6.207	20.067	58.638	68.926		4.609	6.207	49.21	38.459	23.724	4.929		2.98696	0.0554393	-	-	1.60997	0.500755	-	-	-3.16606	9.99053e-08	Y	-		OPF16578	1	1	1	0	0
D918_07158	M514_10573	4e-124	M51310573	2e-84	495	2	50	37	27	0	334	60	508		0.279	4.134	4.03	2.392	0	24.786	7.738	55.943		2.709	0	29.489	22.117	14.186	2.167		2.84146	0.574398	-	-	20.6674	0.950908	-	-	-3.56925	0.00892925	Y	-		OPF16476	1	1	1	0	0
D918_02375	M514_00933	4e-95	M51300933	0	1116	55	91	58	35	81	330	73	360		3.402	3.338	2.802	1.375	4.76	10.862	4.176	17.584		2.729	4.76	10.874	9.346	6.22	3.135		1.67276	0.0060763	-	Y	0.0373863	0.986729	-	-	-1.56376	0.0432828	Y	-		OPF16284	1	1	1	0	0
D918_06714	M514_03119	0	M51303119	0	1032	48	77	109	141	89	906	1326	3065		3.21	3.054	5.694	5.992	5.656	32.249	82.02	161.896		4.487	5.656	92.055	70.456	42.017	4.721		3.81262	0.390458	-	-	2.55456	NA	-	-	-4.0726	5.08523e-10	Y	-		OPF16205	1	1	1	0	0
D918_04565	M514_09663	1e-89	M51303826	0	1581	7	52	55	83	115	315	642	622		0.306	1.346	1.875	2.302	4.771	7.319	25.922	21.446		1.457	4.771	18.229	14.864	8.645	2.12		3.21258	0.0656016	-	-	0.551933	0.85543	-	-	-2.87006	0.00450579	Y	-		OPF16532	1	1	1	0	0
D918_01925	M514_07306	0	M51307303	0	1107	23	85	69	67	44	891	388	937		1.434	3.143	3.36	2.654	2.607	29.567	22.374	46.14		2.648	2.607	32.694	25.172	15.525	2.64		3.08379	0.000840621	-	Y	2.21902	NA	-	-	-3.41082	8.67847e-14	Y	-		OPF15835	1	1	1	0	0
D918_06376	M514_03233	0	M51303233	0	2376	174	455	233	382	95	1220	408	988		5.055	7.838	5.286	7.05	2.622	18.862	10.962	22.667		6.307	2.622	17.497	13.778	11.103	5.57		0.942267	0.177763	-	-	1.77212	0.175591	-	-	-1.42614	0.0163292	Y	-		OPF16494	1	1	1	0	0
D918_01038	M514_04007	0	M51304007	0	1221	7	54	21	24	24	375	535	778		0.396	1.81	0.927	0.862	1.289	11.282	27.97	34.734		0.999	1.289	24.662	18.819	11.14	1.057		4.08442	0.0196874	-	Y	2.78062	NA	-	-	-4.34017	8.09298e-11	Y	-		OPF15894	1	1	1	0	0
D918_06195	M514_11147	0	M51311147	0	807	0	10	5	18	85	650	517	1284		0	0.507	0.334	0.978	6.908	29.588	40.895	86.732		0.455	6.908	52.405	41.031	22.719	1.745		6.23383	0.540149	-	-	1.3607	0.743766	-	-	-4.57593	0.00240365	Y	-		OPF16985	1	1	1	0	0
D918_06215	M514_05975	0	M51305975	0	1119	14	14	8	81	127	1037	404	681		0.864	0.512	0.385	3.174	7.444	34.042	23.047	33.174		1.234	7.444	30.088	24.427	13.6	2.476		4.02983	0.115963	-	-	0.513555	0.884721	-	-	-3.25925	0.00655203	Y	-		OPF15964	1	1	1	0	0
D918_05270	M514_06181	0	M51306181	0	1386	89	51	72	24	18	1598	387	1331		4.432	1.506	2.8	0.759	0.852	42.353	17.824	52.348		2.375	0.852	37.508	28.344	17.432	2.07		3.45399	0.492829	-	-	3.97571	0.134828	-	-	-4.02848	6.20809e-09	Y	-		OPF16084	1	1	1	0	0
D918_00120	M514_05680	2e-164	M51305680	2e-164	648	55	81	28	22	0	348	209	461		5.858	5.116	2.329	1.489	0	19.728	20.589	38.78		3.698	0	26.366	19.774	13.413	2.959		2.27692	0.0571859	-	-	20.9943	0.950161	-	-	-3.00925	0.0125584	Y	-		OPF16691	1	1	1	0	0
D918_05650	M514_00601	1e-141	M51300601	9e-142	624	1	44	19	10	10	780	627	1186		0.111	2.886	1.641	0.703	1.051	45.918	64.142	103.606		1.335	1.051	71.222	53.679	31.287	1.278		5.18357	0.211006	-	-	4.54361	NA	-	-	-5.60536	2.82731e-12	Y	-		OPF16274	1	1	1	0	0
D918_00289	M514_09560	2e-14	M51301616	0	924	5	4	9	2	10	16	64	61		0.374	0.177	0.525	0.095	0.71	0.636	4.421	3.599		0.293	0.71	2.885	2.342	1.404	0.376		3.00227	0.183059	-	-	0.671006	NA	-	-	-2.82255	0.00836157	Y	-		OPF7842	2	1	1	0	0
D918_09631	-	-	-	-	1569	553	745	455	459	412	2404	1102	1103		24.328	19.435	15.633	12.829	17.222	56.284	44.835	38.321		18.056	17.222	46.48	39.165	30.238	17.889		1.00807	NA	-	-	0.501871	0.697763	-	-	-1.18043	0.0024727	Y	-		OPF16015	1	1	1	0	0
D918_00624	-	-	M51301480	0	870	423	689	464	771	379	2161	840	993		33.56	32.415	28.751	38.863	28.571	91.245	61.634	62.218		33.397	28.571	71.699	60.917	49.812	32.432		0.720826	0.0515438	-	-	0.508242	0.639164	-	-	-0.91614	0.0302648	Y	-		OPF6388	2	2	1	0	0
D918_04233	M514_08112	3e-65	M51308112	3e-65	384	124	143	88	140	35	658	272	455		22.289	15.242	12.354	15.988	5.978	62.946	45.216	64.59		16.468	5.978	57.584	44.683	34.089	14.37		1.27287	0.031478	-	Y	2.19299	0.140423	-	-	-1.80094	0.000739359	Y	-		OPF16325	1	1	1	0	0
D918_04938	M514_07008	0	M51307008	0	1242	44	36	28	16	0	391	74	144		2.445	1.186	1.215	0.565	0	11.564	3.803	6.32		1.353	0	7.229	5.422	3.871	1.082		1.84821	0.121414	-	-	20.1522	0.951297	-	-	-2.5788	0.0307342	Y	-		OPF15802	1	1	1	0	0
D918_04514	M514_03876	0	M51303876	0	1467	1441	1313	1630	1413	875	4809	1661	3037		67.8	36.634	59.898	42.239	39.119	120.419	72.277	112.85		51.643	39.119	101.849	86.166	73.16	49.138		0.627104	0.1737	-	-	0.591665	0.554981	-	-	-0.854554	0.0456219	Y	-		OPF16009	1	1	1	0	0
D918_09932	M514_27635	0	M51309850	3e-151	1125	0	10	8	4	3	10	35	35		0	0.364	0.383	0.156	0.175	0.327	1.986	1.696		0.226	0.175	1.336	1.046	0.702	0.216		2.10885	0.948397	-	-	1.7006	NA	-	-	-2.46176	0.0486035	Y	-		OPF3571	1	4	1	0	0
D918_04456	M514_03942	0	M51303942	0	1668	236	249	309	643	252	1749	1731	5084		9.766	6.11	9.987	16.905	9.909	38.518	66.246	166.148		10.692	9.909	90.304	70.205	44.811	10.535		2.52304	0.114244	-	-	1.84748	0.411258	-	-	-2.86304	3.17875e-05	Y	-		OPF16488	1	1	1	0	0
D918_02896	M514_08276	0	M51308276	0	2118	833	1188	1097	905	1675	4332	4860	3417		27.147	22.958	27.921	18.738	51.868	75.134	146.477	87.944		24.191	51.868	103.185	90.355	58.045	29.726		1.84093	0.0410736	-	Y	-0.139669	0.947198	-	-	-1.60377	0.0135616	Y	-		OPF5494	1	2	2	0	0
D918_05455	M514_02030	0	M51302030	0	1128	691	342	588	317	593	20325	24329	27699		42.283	12.41	28.101	12.324	34.479	661.901	1376.81	1338.57		23.779	34.479	1125.76	852.94	496.057	25.919		5.07829	0.20163	-	-	3.51241	NA	-	-	-5.28131	6.9423e-19	Y	-		OPF17163	1	1	1	0	0
D918_02178	M514_02201	1e-97	M51302201	3e-96	489	600	639	582	554	196	2580	958	1457		84.691	53.486	64.161	49.682	26.288	193.813	125.059	162.419		63.005	26.288	160.43	126.895	104.759	55.662		0.870938	0.00320913	-	Y	1.67735	0.150561	-	-	-1.3435	0.00555444	Y	-		OPF13698	1	1	1	0	0
D918_02860	M514_10043	0	M51310043	0	1032	541	778	447	692	390	2292	1309	1240		36.184	30.857	23.35	29.406	24.785	81.584	80.969	65.498		29.949	24.785	76.017	63.209	49.692	28.916		0.947458	0.031478	-	Y	0.707904	0.55866	-	-	-1.19084	0.00176904	Y	-		OPF16579	1	1	1	0	0
D918_08255	M514_06869	0	M51306869	0	3435	1596	1323	1528	1282	412	4893	3586	7518		32.07	15.764	23.98	16.367	7.866	52.326	66.641	119.306		22.045	7.866	79.424	61.535	46.636	19.21		1.35639	0.926536	-	-	2.24696	0.147517	-	-	-1.89048	0.0018136	Y	-		OPF16901	1	1	1	0	0
D918_09630	M514_10955	1e-134	M51310955	1e-134	549	16	16	8	11	1	54	87	39		2.012	1.193	0.786	0.879	0.119	3.613	10.116	3.872		1.217	0.119	5.867	4.43	3.21	0.998		1.76605	NA	-	-	4.45646	0.121539	-	-	-2.43021	0.010233	Y	-		OPF16860	1	1	1	0	0
D918_00938	M514_02634	0	M51302634	0	1281	43	80	42	44	4	213	123	278		2.317	2.556	1.767	1.506	0.205	6.108	6.129	11.83		2.037	0.205	8.022	6.068	4.602	1.67		1.41955	0.179703	-	-	4.16715	0.0329494	-	Y	-2.09041	0.0127837	Y	-		OPF15957	1	1	1	0	0
D918_00207	M514_01530	0	M51301530	0	1089	29	153	51	99	5	588	420	840		1.838	5.751	2.525	3.987	0.301	19.834	24.62	42.047		3.525	0.301	28.834	21.701	14.372	2.88		2.42618	0.150561	-	-	5.2469	0.0303197	-	Y	-3.11729	0.000515143	Y	-		OPF3245	3	2	2	0	0
D918_08818	M514_11813	0	M51311813	0	1035	276	582	345	509	108	2974	1859	2684		18.406	23.016	17.969	21.566	6.844	105.553	114.656	141.361		20.24	6.844	120.523	92.103	63.218	17.56		2.01744	0.954057	-	-	2.88332	0.118266	-	-	-2.58616	2.43665e-07	Y	-		OPF16459	1	1	1	0	0
D918_02539	M514_05488	0	M51305488	0	1116	20	16	17	1	39	670	817	1037		1.237	0.587	0.821	0.039	2.292	22.054	46.732	50.653		0.671	2.292	39.813	30.433	17.446	0.995		5.45882	0.0188862	-	Y	2.59079	NA	-	-	-5.14321	8.41407e-08	Y	-		OPF16731	1	1	1	0	0
D918_04656	M514_11522	0	M51311522	0	1383	729	813	695	579	708	3009	1171	1779		36.383	24.061	27.091	18.359	33.575	79.923	54.05	70.12		26.474	33.575	68.031	59.417	44.284	27.894		1.07273	0.118748	-	-	0.0802922	0.951987	-	-	-1.07763	0.0111369	Y	-		OPF3580	2	2	2	0	0
D918_08933	M514_08198	0	M51308198	0	918	37	98	105	52	282	799	1396	1933		2.782	4.369	6.166	2.484	20.147	31.972	97.074	114.783		3.95	20.147	81.276	65.994	37.09	7.19		3.99471	0.985584	-	-	0.552273	0.863457	-	-	-3.26836	0.000790596	Y	-		OPF17139	1	1	1	0	0
D918_04225	M514_08121	0	M51308121	0	1632	1	17	15	19	46	2443	895	1255		0.042	0.426	0.495	0.511	1.849	54.989	35.008	41.919		0.369	1.849	43.972	33.441	19.056	0.665		6.29499	0.0365193	-	Y	2.99296	NA	-	-	-5.76045	3.88818e-10	Y	-		OPF17168	1	1	1	0	0
D918_03930	M514_01069	0	M51301069	0	1230	10	43	20	21	14	116	35	57		0.561	1.431	0.877	0.749	0.747	3.464	1.816	2.526		0.904	0.747	2.602	2.138	1.632	0.873		1.09401	0.984132	-	-	0.814782	0.604754	-	-	-1.34596	0.030862	Y	-		OPF6379	2	2	1	0	0
D918_08002	M514_09783	0	M51309783	0	1533	33	283	193	173	44	679	2448	1622		1.486	7.556	6.787	4.949	1.882	16.27	101.936	57.676		5.194	1.882	58.627	44.441	28.094	4.532		2.99637	0.436654	-	-	3.60809	0.158883	-	-	-3.56974	3.14416e-05	Y	-		OPF16725	1	1	1	0	0
D918_05806	M514_00416	0	M51300416	0	1353	2	14	14	7	38	634	894	1052		0.102	0.424	0.558	0.227	1.842	17.213	42.179	42.384		0.328	1.842	33.926	25.905	14.727	0.63		6.19724	0.550197	-	-	2.66633	NA	-	-	-5.52906	3.62369e-09	Y	-		OPF16550	1	1	1	0	0
D918_08839	M514_12631	0	M51312631	0	1725	140	267	152	46	58	962	921	2612		5.602	6.335	4.75	1.169	2.205	20.486	34.082	82.541		4.464	2.205	45.703	34.829	22.138	4.012		2.85807	0.656257	-	-	2.9815	0.217529	-	-	-3.36692	4.24587e-06	Y	-		OPF15998	1	1	1	0	0
D918_02445	M514_09663	0	M51309663	0	1452	17	22	37	41	1	1332	1066	1804		0.808	0.62	1.374	1.238	0.045	33.698	46.865	67.726		1.01	0.045	49.43	37.084	21.761	0.817		5.03882	0.009328	-	Y	8.56282	NA	-	-	-5.74588	1.18651e-13	Y	-		OPF16473	1	1	1	0	0
D918_01434	M514_07068	0	M51307068	0	1380	1283	2292	1304	1879	912	5831	3286	3760		64.172	67.98	50.94	59.71	43.344	155.216	152.001	148.524		60.7	43.344	151.913	124.771	99.792	57.229		0.902722	9.11167e-06	-	Y	0.906442	0.427474	-	-	-1.20637	0.000427836	Y	-		OPF2195	4	2	3	0	0
D918_09442	M514_13094	0	M51313094	0	780	8	9	17	21	6	310	193	363		0.708	0.472	1.175	1.181	0.505	14.6	15.795	25.369		0.884	0.505	18.588	14.067	8.471	0.808		3.82211	0.787154	-	-	3.71939	NA	-	-	-4.31424	1.15733e-15	Y	-		OPF15737	1	1	1	0	0
D918_08174	M514_00614	1e-20	M51300614	1e-20	3390	266	466	308	199	590	12471	7024	6051		5.416	5.626	4.898	2.574	11.415	135.137	132.264	97.3		4.629	11.415	121.567	94.029	54.745	5.986		4.22732	0.807256	-	-	1.9123	0.494345	-	-	-4.12531	1.05208e-12	Y	-		OPF16272	1	1	1	0	0
D918_07067	M514_00780	0	M51300780	0	1191	142	434	357	734	108	1134	997	1632		8.229	14.915	16.159	27.026	5.947	34.976	53.437	74.696		16.582	5.947	54.37	42.264	32.777	14.455		1.15784	0.409316	-	-	2.17389	0.171973	-	-	-1.69163	0.0319971	Y	-		OPF16077	1	1	1	0	0
D918_04112	M514_16889	4e-147	M51301278	6e-95	723	64	204	133	37	206	1673	1060	1466		6.11	11.549	9.917	2.244	18.687	85.002	93.589	110.531		7.455	18.687	96.374	76.952	45.563	9.701		3.28436	0.102572	-	-	0.938982	0.722835	-	-	-3.10641	1.80486e-05	Y	-		OPF16062	1	1	1	0	0
D918_01177	M514_05394	0	M51305394	0	1596	53	148	87	104	77	347	255	355		2.292	3.796	2.939	2.858	3.164	7.987	10.199	12.125		2.971	3.164	10.104	8.369	6.028	3.01		1.3683	0.0738257	-	-	0.624411	0.690646	-	-	-1.54019	0.000281855	Y	-		OPF15919	1	1	1	0	0
D918_10182	M514_27954	0	M51314357	1e-83	1506	83	171	112	81	187	803	391	230		3.804	4.647	4.009	2.359	8.144	19.587	16.573	8.325		3.705	8.144	14.828	13.157	8.472	4.593		1.75111	NA	-	-	-0.265876	0.892907	-	-	-1.47322	0.0402518	Y	-		OPF3031	2	2	3	0	0
D918_02872	M514_06510	8e-22	M51306510	8e-22	675	30	18	18	18	30	348	168	831		3.068	1.091	1.438	1.169	2.915	18.939	15.888	67.109		1.692	2.915	33.979	26.213	15.529	1.936		3.81652	0.0955882	-	-	2.04681	NA	-	-	-3.92053	8.68318e-08	Y	-		OPF16427	1	1	1	0	0
D918_05943	M514_02952	0	M51302952	0	1422	10	21	29	13	42	98	86	113		0.485	0.604	1.099	0.401	1.937	2.532	3.861	4.332		0.648	1.937	3.575	3.165	1.902	0.905		2.23861	0.0897701	-	-	-0.354214	0.878374	-	-	-1.78416	0.03461	Y	-		OPF15675	1	1	1	0	0
D918_03364	M514_01877	0	M51301877	0	948	65	82	51	62	15	439	67	157		4.733	3.54	2.9	2.868	1.038	17.011	4.512	9.028		3.51	1.038	10.183	7.897	6.37	3.016		0.988929	0.337999	-	-	2.28312	0.135674	-	-	-1.53845	0.0447357	Y	-		OPF16655	1	1	1	0	0
D918_08252	M514_06867	0	M51306867	0	3216	923	940	704	774	1307	8166	5519	5662		19.81	11.964	11.801	10.554	26.654	93.275	109.548	95.971		13.532	26.654	99.598	81.362	50.417	16.157		2.4773	0.551607	-	-	0.59105	0.791048	-	-	-2.4093	4.90107e-06	Y	-		OPF16016	1	1	1	0	0
D918_00967	M514_02681	0	M51302681	0	2115	10	76	28	44	4	84	167	156		0.326	1.471	0.714	0.912	0.124	1.459	5.04	4.021		0.856	0.124	3.507	2.661	1.992	0.709		1.48571	0.0102912	-	Y	3.72129	0.0872472	-	-	-2.13268	0.0398427	Y	-		OPF1065	9	10	7	0	0
D918_00617	M514_01474	0	M51301474	0	2802	5973	1600	1645	1052	1318	17738	14564	15203		147.137	23.372	31.649	16.465	30.85	232.546	331.796	295.766		54.655	30.85	286.702	222.739	154.104	49.894		1.93948	0.00179027	-	Y	1.99614	0.34963	-	-	-2.38911	0.00808717	Y	-		OPF5496	4	1	1	0	0
D918_04006	M514_01163	0	M51301163	0	903	1673	2860	2138	3187	1121	10050	2645	6179		127.881	129.636	127.637	154.773	81.419	408.837	186.981	373.007		134.982	81.419	322.941	262.561	215.536	124.269		0.786997	0.0916295	-	-	1.09455	0.341489	-	-	-1.14566	0.0208463	Y	-		OPF16402	1	1	1	0	0
D918_07756	M514_16154	0	-	-	1125	2847	4377	4061	3111	2317	8910	5158	5741		174.675	159.247	194.598	121.269	135.077	290.935	292.676	278.177		162.447	135.077	287.263	249.217	215.94	156.973		0.534307	0.460884	-	-	0.379843	0.65148	-	-	-0.694125	0.00982819	Y	-		OPF10533	1	1	1	0	0
D918_03974	M514_01128	3e-170	M51301128	3e-170	681	0	11	7	14	1	413	244	458		0	0.661	0.554	0.902	0.096	22.278	22.872	36.661		0.529	0.096	27.27	20.477	11.99	0.443		5.03752	0.063469	-	-	6.60331	NA	-	-	-5.6622	8.78116e-12	Y	-		OPF16266	1	1	1	0	0
D918_07796	M514_07502	4e-130	M51307502	4e-130	1029	185	336	591	268	310	770	654	2823		12.409	13.365	30.962	11.421	19.759	27.488	40.571	149.548		17.039	19.759	72.536	59.342	40.824	17.583		1.71825	0.754406	-	-	0.707546	0.730417	-	-	-1.86765	0.022283	Y	-		OPF16234	1	1	1	0	0
D918_06940	M514_05744	0	M51305744	0	837	43	281	73	55	39	2220	536	1101		3.546	13.741	4.702	2.882	3.056	97.431	40.879	71.705		6.218	3.056	70.005	53.268	33.555	5.585		2.92002	0.37507	-	-	3.08745	0.203025	-	-	-3.43507	7.67919e-07	Y	-		OPF16964	1	1	1	0	0
D918_02479	M514_13299	0	M51313299	0	1035	25	67	38	32	12	131	54	174		1.667	2.65	1.979	1.356	0.76	4.649	3.331	9.164		1.913	0.76	5.715	4.476	3.542	1.682		1.08102	0.0189968	-	Y	1.89822	0.222714	-	-	-1.56648	0.0205856	Y	-		OPF16259	1	1	1	0	0
D918_02195	M514_02174	3e-124	M51302174	3e-124	585	18	11	15	9	2	160	60	129		2.124	0.77	1.382	0.675	0.224	10.047	6.547	12.02		1.238	0.224	9.538	7.21	4.795	1.035		2.42355	0.0169814	-	Y	4.06422	0.119185	-	-	-3.05704	4.70236e-06	Y	-		OPF16914	1	1	1	0	0
D918_02032	M514_06909	0	M51306909	0	1773	26	20	15	6	0	347	279	628		1.012	0.462	0.456	0.148	0	7.189	10.045	19.308		0.52	0	12.181	9.136	5.517	0.416		4.03096	0.00125375	-	Y	21.1473	NA	-	-	-4.76013	8.41779e-07	Y	-		OPF15953	1	1	1	0	0
D918_06990	M514_05842	0	M51305842	0	1449	18	1	8	1	0	36	105	118		0.857	0.028	0.298	0.03	0	0.913	4.626	4.439		0.303	0	3.326	2.494	1.599	0.243		3.01917	0.342297	-	-	19.1831	0.951987	-	-	-3.75047	0.0132047	Y	-		OPF17021	1	1	1	0	0
D918_06809	M514_09917	0	M51309917	0	1515	42	66	143	53	292	667	1080	1280		1.914	1.783	5.088	1.534	12.641	16.173	45.506	46.056		2.58	12.641	35.912	30.094	16.865	4.592		3.51496	0.326031	-	-	0.0903319	0.977444	-	-	-2.75166	0.00764232	Y	-		OPF16554	1	1	1	0	0
D918_08236	M514_06846	2e-72	M51306846	2e-72	2418	95	132	106	58	94	1140	1125	869		2.712	2.234	2.363	1.052	2.55	17.319	29.7	19.591		2.09	2.55	22.203	17.29	10.71	2.182		2.96371	0.933712	-	-	1.74683	0.449635	-	-	-3.19174	6.39376e-12	Y	-		OPF7829	2	1	1	0	0
D918_01183	M514_05385	0	M51305385	0	1521	4	14	26	5	28	408	203	311		0.182	0.377	0.922	0.144	1.207	9.854	8.52	11.146		0.406	1.207	9.84	7.682	4.449	0.566		4.17119	0.0271486	-	Y	1.52031	0.612618	-	-	-3.92948	6.29489e-07	Y	-		OPF16305	1	1	1	0	0
D918_08338	M514_09340	0	M51309340	0	1482	88	163	222	182	217	768	544	604		4.099	4.502	8.075	5.385	9.603	19.036	23.432	22.216		5.515	9.603	21.562	18.572	12.392	6.333		1.66445	0.628943	-	-	0.0530206	0.978262	-	-	-1.56396	0.00361068	Y	-		OPF3577	1	2	1	1	1
D918_08543	M514_00772	3e-26	M51306681	5e-94	393	10	30	33	21	62	629	247	719		1.756	3.124	4.527	2.343	10.347	58.794	40.12	99.729		2.938	10.347	66.214	52.247	30.056	4.42		4.01754	0.916938	-	-	1.17033	0.689117	-	-	-3.65569	1.31767e-06	Y	-		OPF16784	1	1	1	0	0
D918_02350	M514_00957	6e-103	M51300957	5e-103	534	0	1	0	1	0	116	109	130		0	0.077	0	0.082	0	7.98	13.03	13.271		0.04	0	11.427	8.57	4.92	0.032		7.4081	0.00780218	-	Y	19.3341	NA	-	-	-8.02229	4.52428e-10	Y	-		OPF16983	1	1	1	0	0
D918_08680	M514_07516	0	M51307516	0	789	137	246	185	192	144	543	268	342		11.985	12.762	12.64	10.672	11.97	25.281	21.683	23.628		12.015	11.97	23.531	20.641	16.95	12.006		0.679894	0.686163	-	-	0.205781	0.843386	-	-	-0.767387	0.0102911	Y	-		OPF16264	1	1	1	0	0
D918_08487	M514_06742	9e-136	M51306743	4e-155	621	3790	3800	4034	4280	1809	15047	4277	8158		421.254	250.46	350.188	302.242	191.054	890.081	439.649	716.108		331.036	191.054	681.946	559.223	481.426	303.04		0.615086	0.876761	-	-	1.02138	0.312661	-	-	-0.96381	0.0481415	Y	-		OPF16591	1	1	1	0	0
D918_06383	M514_03238	0	M51303238	0	1296	232	154	120	72	146	722	421	521		12.356	4.864	4.992	2.436	7.389	20.465	20.737	21.914		6.162	7.389	21.038	17.626	12.538	6.407		1.44186	0.272958	-	-	0.439009	0.812225	-	-	-1.53975	0.0242823	Y	-		OPF16147	1	1	1	0	0
D918_07912	M514_05147	0	M51305147	0	1620	20	36	42	20	53	302	831	899		0.852	0.91	1.398	0.541	2.146	6.848	32.745	30.25		0.925	2.146	23.281	17.997	10.506	1.169		4.21492	0.514125	-	-	1.97497	NA	-	-	-4.15174	2.67865e-08	Y	-		OPF13059	1	1	1	0	0
D918_01143	M514_05430	0	M51305430	0	1404	75	78	135	105	39	505	983	1619		3.687	2.274	5.184	3.28	1.822	13.213	44.694	62.859		3.606	1.822	40.255	30.647	19.313	3.249		2.97794	0.0210575	-	Y	3.08171	NA	-	-	-3.48739	5.54262e-08	Y	-		OPF16492	1	1	1	0	0
D918_00287	M514_01612	0	M51301612	0	906	349	129	145	77	115	2812	5682	7868		26.588	5.828	8.628	3.727	8.325	114.014	400.342	473.394		11.193	8.325	329.25	249.019	147.503	10.619		4.39505	9.56108e-06	-	Y	3.81915	NA	-	-	-4.82954	7.57008e-10	Y	-		OPF15933	1	1	1	0	0
D918_04312	M514_04796	0	M51304796	0	1401	31	28	22	41	74	1759	1143	1112		1.527	0.818	0.847	1.283	3.464	46.121	52.079	43.267		1.119	3.464	47.156	36.233	20.849	1.588		4.8571	0.105839	-	-	2.24294	0.45738	-	-	-4.65105	1.11628e-12	Y	-		OPF16320	1	1	1	0	0
D918_05343	M514_02004	0	M51302004	0	2004	26	59	37	55	46	1674	1207	1441		0.896	1.205	0.995	1.204	1.505	30.685	38.447	39.197		1.075	1.505	36.11	27.459	16.09	1.161		4.50759	0.983785	-	-	3.07351	NA	-	-	-4.74346	6.7947e-33	Y	-		OPF1065	9	10	7	0	0
D918_05441	M514_02004	0	M51310775	0	2472	923	1032	1161	1051	1017	4629	3291	3707		25.772	17.087	25.319	18.645	26.982	68.788	84.984	81.745		21.706	26.982	78.506	65.625	46.049	22.761		1.49941	0.535012	-	-	0.458425	0.774801	-	-	-1.59574	1.03945e-05	Y	-		OPF1065	9	10	7	0	0
D918_01121	M514_05453	0	M51305453	0	2562	168	305	366	256	78	578	957	1128		4.526	4.873	7.701	4.382	1.997	8.287	23.845	24		5.37	1.997	18.711	14.532	11.088	4.696		1.34219	0.0147196	-	Y	2.17245	0.175131	-	-	-1.86523	0.00461926	Y	-		OPF1065	9	10	7	0	0
D918_02324	M514_00993	9e-116	M51300993	9e-116	561	94	148	108	57	52	392	124	261		11.565	10.798	10.378	4.456	6.079	25.668	14.11	25.361		9.299	6.079	21.713	17.804	14.619	8.655		0.83253	0.00559861	-	Y	0.940235	0.448528	-	-	-1.14611	0.030862	Y	-		OPF16495	1	1	1	0	0
D918_08065	M514_10404	0	M51310404	0	2265	168	170	76	173	228	731	710	456		5.12	3.072	1.809	3.35	6.602	11.856	20.01	10.974		3.338	6.602	14.28	12.361	8.027	3.99		1.78572	0.415047	-	-	-0.0129795	0.995496	-	-	-1.6258	0.028843	Y	-		OPF16403	1	1	1	0	0
D918_03399	M514_10362	6e-72	M51310362	6e-72	1167	480	801	703	471	421	4590	2180	2746		28.39	28.094	32.474	17.699	23.66	144.482	119.246	128.267		26.664	23.66	130.665	103.914	71.236	26.064		1.84708	0.117888	-	-	1.25558	0.45873	-	-	-2.14291	3.45446e-17	Y	-		OPF16445	1	1	1	0	0
D918_08438	M514_20730	0	M51307425	0	1329	400	315	367	209	167	1660	812	2104		20.775	9.701	14.887	6.896	8.241	45.883	39.002	86.299		13.065	8.241	57.062	44.857	31.921	12.1		1.66906	0.814268	-	-	1.6142	0.350794	-	-	-2.07199	0.000111062	Y	-		OPF16416	1	1	1	0	0
D918_00142	M514_05706	0	M51305706	0	963	12	69	41	22	94	627	440	645		0.86	2.933	2.295	1.002	6.402	23.917	29.167	36.511		1.772	6.402	29.865	23.999	13.812	2.698		3.6485	0.00498786	-	Y	0.764259	0.791884	-	-	-3.23401	7.54325e-05	Y	-		OPF16035	1	1	1	0	0
D918_08616	M514_08381	0	M51308381	0	963	1101	1710	1139	2168	779	6272	1967	3124		78.915	72.68	63.761	98.727	53.054	239.25	130.388	176.836		78.521	53.054	182.158	149.882	122.937	73.427		0.757938	0.795965	-	-	0.912842	0.420909	-	-	-1.07216	0.0302648	Y	-		OPF16585	1	1	1	0	0
D918_01940	M514_23609	0	M51309595	0	1185	39	70	37	27	77	267	322	199		2.272	2.418	1.683	0.999	4.262	8.277	17.346	9.154		1.843	4.262	11.592	9.76	6.021	2.327		2.33965	0.000765802	-	Y	0.191635	0.941534	-	-	-2.13352	0.00310278	Y	-		OPF7846	1	2	1	0	0
D918_05543	M514_08351	0	M51308351	0	1608	142	622	612	855	988	4917	2681	3278		6.095	15.833	20.517	23.318	40.298	112.327	106.431	111.124		16.441	40.298	109.961	92.545	56.521	21.212		2.34535	0.56055	-	-	0.16115	0.9491	-	-	-2.11658	0.00567208	Y	-		OPF10754	1	1	1	0	0
D918_07774	M514_08998	0	M51308998	0	813	100	143	220	86	188	527	1867	1379		8.49	7.199	14.588	4.639	15.166	23.812	146.593	92.461		8.729	15.166	87.622	69.508	42.54	10.016		2.96275	0.499686	-	-	1.18765	0.639074	-	-	-2.99827	0.000105568	Y	-		OPF2193	1	2	6	0	0
D918_01337	M514_20238	1e-31	M51303498	2e-134	705	8	23	21	12	39	243	122	413		0.783	1.335	1.606	0.746	3.628	12.662	11.047	31.934		1.118	3.628	18.547	14.817	8.588	1.62		3.60542	NA	-	-	0.881405	0.755177	-	-	-3.28278	2.62693e-05	Y	-		OPF7387	2	1	1	0	0
D918_07175	M514_10554	0	M51310554	0	1044	94	174	90	122	123	716	591	512		6.215	6.822	4.647	5.125	7.727	25.193	36.136	26.734		5.702	7.727	29.354	23.948	15.839	6.107		1.9505	0.448363	-	-	0.725226	0.702641	-	-	-2.06478	2.20981e-06	Y	-		OPF16132	1	1	1	0	0
D918_03742	M514_00263	0	M51300263	0	3354	176	248	142	280	136	864	582	845		3.622	3.026	2.282	3.661	2.659	9.463	11.077	13.733		3.148	2.659	11.424	9.233	6.695	3.05		1.39806	0.0683445	-	-	1.02781	0.500666	-	-	-1.68944	7.30309e-05	Y	-		OPF16384	1	1	1	0	0
D918_00497	M514_01351	0	M51301351	0	996	207	293	146	129	137	819	412	477		14.345	12.041	7.902	5.68	9.021	30.206	26.406	26.106		9.992	9.021	27.573	22.935	17.527	9.798		1.09464	0.000500976	-	Y	0.644729	0.641544	-	-	-1.30535	0.00492178	Y	-		OPF17037	1	1	1	0	0
D918_05733	M514_00339	0	M51300339	0	1923	10	33	53	15	36	204	709	543		0.359	0.702	1.486	0.342	1.228	3.897	23.536	15.392		0.722	1.228	14.275	11.013	6.531	0.823		3.90101	0.313859	-	-	2.10568	0.463952	-	-	-3.99603	1.06947e-06	Y	-		OPF3575	2	2	2	0	0
D918_05740	M514_00348	0	M51300348	0	1695	201	386	527	363	150	1423	378	1067		8.185	9.321	16.761	9.392	5.804	30.839	14.236	34.315		10.915	5.804	26.463	21.299	17.578	9.893		0.83296	0.89581	-	-	1.27137	0.301639	-	-	-1.22818	0.0289488	Y	-		OPF16323	1	1	1	0	0
D918_09215	M514_18840	0	-	-	918	846	1284	1087	1147	477	4087	943	2836		63.61	57.249	63.833	54.793	34.079	163.544	65.573	168.403		59.871	34.079	132.507	107.9	91.001	54.713		0.696672	0.974586	-	-	1.09954	0.321521	-	-	-1.06058	0.045725	Y	-		OPF6175	1	1	1	1	0
D918_07695	M514_05275	0	M51305275	0	1299	30	79	62	22	71	268	119	247		1.594	2.489	2.573	0.743	3.585	7.579	5.848	10.365		1.85	3.585	7.931	6.844	4.456	2.197		1.81599	0.462614	-	-	-0.0266425	0.99082	-	-	-1.64823	0.0180298	Y	-		OPF15752	1	1	1	0	0
D918_04167	M514_04652	0	M51304652	0	2211	6	25	31	7	13	78	123	199		0.187	0.463	0.756	0.139	0.386	1.296	3.551	4.906		0.386	0.386	3.251	2.535	1.614	0.386		2.65495	0.106974	-	-	1.73427	0.482128	-	-	-2.93941	0.000158511	Y	-		OPF16635	1	1	1	0	0
D918_01232	M514_03381	0	M51303381	0	2679	1073	1206	1402	895	538	1907	3908	2607		27.645	18.426	28.212	14.651	13.171	26.149	93.119	53.046		22.233	13.171	57.438	46.371	37.321	20.421		1.00493	0.02032	-	Y	1.21754	0.399946	-	-	-1.37925	0.0454176	Y	-		OPF6387	1	2	2	0	0
D918_01952	M514_09582	0	M51309582	3e-157	1323	67	70	31	29	33	586	230	405		3.496	2.166	1.263	0.961	1.636	16.271	11.098	16.687		1.971	1.636	14.685	11.423	7.42	1.904		2.40081	0.00105707	-	Y	1.83214	0.389646	-	-	-2.75865	1.89849e-07	Y	-		OPF16297	1	1	1	0	0
D918_04953	M514_06993	0	M51306993	0	3315	1625	2616	1740	2355	591	7566	8853	4856		33.835	32.3	28.296	31.154	11.693	83.841	170.477	79.851		31.396	11.693	111.39	86.465	65.679	27.455		1.33946	0.124542	-	-	2.20356	0.152142	-	-	-1.86868	0.00194499	Y	-		OPF15804	1	1	1	0	0
D918_07253	M514_16478	0	M51306421	0	1653	467	598	397	417	229	2878	1503	2070		19.5	14.807	12.947	11.063	9.086	63.957	58.042	68.263		14.579	9.086	63.421	49.837	35.511	13.481		1.63754	0.951569	-	-	1.64139	0.303787	-	-	-2.04905	2.33538e-09	Y	-		OPF3586	2	1	3	0	0
D918_06252	M514_06006	0	M51306006	0	2907	2972	3129	4348	2680	3092	8268	8220	10579		70.567	44.056	80.631	40.429	69.759	104.478	180.503	198.375		58.921	69.759	161.119	138.279	102.72	61.088		1.17044	NA	-	-	0.250941	0.87493	-	-	-1.23348	0.0160166	Y	-		OPF4395	1	1	1	1	2
D918_04010	M514_17011	0	M51307318	4e-86	1404	85	108	126	44	199	626	428	413		4.179	3.148	4.838	1.374	9.296	16.379	19.46	16.035		3.385	9.296	17.291	15.292	9.345	4.567		2.14257	0.922377	-	-	-0.322933	0.884363	-	-	-1.72096	0.0309364	Y	-		OPF16397	1	1	1	0	0
D918_04860	M514_08734	0	M51308734	0	993	1	2	3	21	11	102	73	116		0.07	0.082	0.163	0.927	0.727	3.773	4.693	6.368		0.311	0.727	4.945	3.89	2.297	0.394		3.35334	0.136361	-	-	1.33189	0.671925	-	-	-3.33682	0.00240365	Y	-		OPF9190	1	1	1	0	0
D918_05077	M514_06121	1e-143	M51306121	2e-138	576	302	570	529	384	103	1539	719	1079		36.189	40.504	49.51	29.236	11.728	98.149	79.683	102.114		38.86	11.728	93.315	72.919	62.198	33.433		0.779338	0.225228	-	-	2.0935	0.0615384	-	-	-1.31666	0.0200279	Y	-		OPF16335	1	1	1	0	0
D918_07587	M514_07568	2e-19	M51307568	1e-19	1017	63	335	216	152	260	764	462	790		4.276	13.483	11.45	6.554	16.767	27.596	28.999	42.344		8.941	16.767	32.98	28.926	19.243	10.506		1.60377	0.861628	-	-	-0.121964	0.950291	-	-	-1.43264	0.0481747	Y	-		OPF7802	1	1	2	0	0
D918_01474	M514_05003	0	M51305003	0	1611	39	98	48	81	65	1879	979	932		1.671	2.49	1.606	2.205	2.646	42.845	38.792	31.536		1.993	2.646	37.725	28.955	17.307	2.124		3.68372	NA	-	-	2.3625	0.360828	-	-	-3.92231	1.07191e-21	Y	-		OPF16963	1	1	1	0	0
D918_01827	M514_04141	0	M51304141	0	1275	29	128	92	109	194	752	747	788		1.57	4.109	3.89	3.749	9.979	21.666	37.4	33.69		3.329	9.979	30.919	25.684	15.153	4.659		2.82585	0.0361905	-	Y	0.282863	0.919029	-	-	-2.49541	0.00117621	Y	-		OPF17183	1	1	1	0	0
D918_00894	M514_02580	0	M51302580	0	1164	348	91	76	50	55	1973	1280	1059		20.636	3.2	3.52	1.884	3.099	62.265	70.196	49.594		7.31	3.099	60.685	46.289	30.185	6.468		2.56546	0.0998136	-	-	2.94868	0.225071	-	-	-3.10067	0.000744537	Y	-		OPF17000	1	1	1	0	0
D918_03577	M514_04243	0	M51304243	0	5082	118	107	209	42	84	2933	2890	3454		1.603	0.862	2.217	0.362	1.084	21.201	36.301	37.049		1.261	1.084	31.517	23.909	14.228	1.226		4.19027	0.114674	-	-	3.37464	NA	-	-	-4.57152	5.60707e-15	Y	-		OPF3574	2	2	2	0	0
D918_06493	M514_00109	0	M51300109	0	1266	775	2175	1316	2454	1833	7926	4092	3410		42.254	70.319	56.038	85.005	94.959	229.981	206.329	146.827		63.404	94.959	194.379	169.524	119.536	69.715		1.27647	0.141825	-	-	0.035968	0.983623	-	-	-1.23546	0.0435185	Y	-		OPF16588	1	1	1	0	0
D918_01601	M514_03547	0	M51303547	0	1509	363	646	609	525	369	1481	870	1104		16.604	17.522	21.756	15.257	16.038	36.053	36.803	39.881		17.785	16.038	37.579	32.194	26.268	17.436		0.76009	0.00913123	-	Y	0.411752	0.69204	-	-	-0.919347	0.00042685	Y	-		OPF17114	1	1	1	0	0
D918_03414	M514_01841	0	M51301841	0	1728	156	397	256	365	123	1216	476	1050		6.231	9.404	7.986	9.263	4.668	25.85	17.584	33.123		8.221	4.668	25.519	20.306	15.635	7.511		1.13368	0.0482706	-	Y	1.43014	0.293925	-	-	-1.54346	0.000995346	Y	-		OPF15724	1	1	1	0	0
D918_01389	M514_07031	3e-83	M51307031	3e-89	447	36	137	47	131	13	831	869	611		5.559	12.545	5.668	12.852	1.907	68.291	124.1	74.511		9.156	1.907	88.967	67.202	43.361	7.706		2.6889	2.13007e-06	-	Y	4.19898	0.0770009	-	-	-3.32728	9.26328e-06	Y	-		OPF6137	1	1	1	1	0
D918_02947	M514_09189	0	M51309189	0	2022	584	1094	915	784	502	2279	1204	1368		19.936	22.145	24.395	17.003	16.283	41.403	38.011	36.88		20.87	16.283	38.765	33.144	28.539	19.952		0.56883	0.0305874	-	Y	0.512642	0.550499	-	-	-0.772	0.00332867	Y	-		OPF16381	1	1	1	0	0
D918_06686	M514_03079	1e-46	M51303082	7e-73	417	76	79	77	51	50	242	177	131		12.58	7.754	9.954	5.363	7.864	21.318	27.095	17.125		8.913	7.864	21.846	18.351	14.456	8.703		0.974229	0.637131	-	-	0.573696	0.672207	-	-	-1.17073	0.0180083	Y	-		OPF7654	2	1	1	0	0
D918_08111	M514_24574	0	M51310837	3e-170	2043	4879	5535	4013	3984	1421	31450	7993	30273		164.839	110.891	105.891	85.517	45.618	565.488	249.747	807.744		116.784	45.618	540.993	417.149	298.588	102.551		1.67197	0.231326	-	-	2.36304	0.169655	-	-	-2.20212	0.000177267	Y	-		OPF16448	1	1	1	0	0
D918_02149	M514_02231	0	M51302231	0	1254	34	36	79	182	269	1451	798	2088		1.871	1.175	3.396	6.365	14.069	42.505	40.622	90.765		3.202	14.069	57.964	46.99	26.671	5.375		3.66805	0.00800179	-	Y	0.572076	0.855964	-	-	-3.12517	0.00200405	Y	-		OPF15950	1	1	1	0	0
D918_04071	M514_16932	0	M51301237	0	2463	269	536	652	682	737	2579	2478	1859		7.538	8.907	14.271	12.143	19.625	38.464	64.224	41.144		10.715	19.625	47.944	40.864	26.67	12.497		1.8369	0.366113	-	-	0.140035	0.947783	-	-	-1.73669	0.00395655	Y	-		OPF5495	2	1	3	0	0
D918_01135	M514_05436	3e-169	M51305436	3e-169	705	10	2	8	2	7	133	98	150		0.979	0.116	0.612	0.124	0.651	6.93	8.874	11.598		0.458	0.651	9.134	7.013	4.176	0.497		3.90519	0.0216276	-	Y	2.33167	0.435952	-	-	-4.09849	8.25972e-08	Y	-		OPF6160	1	1	1	1	1
D918_01002	M514_03964	0	M51303964	0	2013	429	320	498	243	376	1345	768	1265		14.71	6.507	13.337	5.294	12.25	24.544	24.354	34.256		9.962	12.25	27.718	23.851	17.572	10.419		1.19904	0.0127555	-	Y	0.19595	0.908038	-	-	-1.23657	0.0285886	Y	-		OPF5839	1	1	1	1	1
D918_01026	M514_03995	0	M51303995	0	1977	473	823	589	396	517	2104	1106	1445		16.514	17.039	16.061	8.784	17.151	39.094	35.711	39.843		14.599	17.151	38.216	32.95	24.721	15.11		1.09038	0.128991	-	-	0.212821	0.883857	-	-	-1.14789	0.00249353	Y	-		OPF7754	1	1	1	1	0
D918_01421	M514_07058	0	M51307058	0	3540	176	284	303	197	625	1204	1279	2115		3.432	3.284	4.614	2.44	11.579	12.494	23.064	32.568		3.442	11.579	22.709	19.926	11.699	5.07		2.47045	2.12939e-06	-	Y	-0.311733	0.89823	-	-	-1.93704	0.0226477	Y	-		OPF16752	1	1	1	0	0
D918_03166	-	-	M51305336	4e-07	4119	1590	2217	2355	1835	1720	5294	3078	3888		26.644	22.03	30.822	19.536	27.387	47.213	47.702	51.454		24.758	27.387	48.79	43.439	35.057	25.284		0.735481	0.0636686	-	-	0.05499	0.957197	-	-	-0.759291	0.0192251	Y	-		OPF16519	1	1	1	0	0
D918_00701	M514_08215	0	M51304520	0	2061	151	141	242	46	154	626	1484	1689		5.057	2.8	6.33	0.979	4.901	11.158	45.964	44.672		3.791	4.901	33.931	26.674	16.708	4.013		2.78897	0.00129826	-	Y	1.451	0.554908	-	-	-2.96403	0.000165101	Y	-		OPF2526	2	2	2	1	1
D918_08915	M514_08215	0	M51308215	0	2073	1873	3744	3049	3629	1667	7715	3678	5885		62.364	73.924	79.289	76.77	52.741	136.712	113.259	154.751		73.087	52.741	134.907	114.366	99.581	69.017		0.517996	0.921541	-	-	0.625868	0.4696	-	-	-0.760201	0.0390858	Y	-		OPF2526	2	2	2	1	1
D918_04509	M514_03878	0	M51303878	0	2919	497	563	392	413	803	3807	2483	3050		11.752	7.894	7.24	6.205	18.042	47.909	54.3	56.958		8.273	18.042	53.056	44.302	27.465	10.227		2.31672	0.229006	-	-	0.277539	0.905935	-	-	-2.15348	0.000154212	Y	-		OPF17025	1	1	1	0	0
D918_08403	M514_09391	0	M51309391	0	2199	34	71	45	31	59	96	198	204		1.067	1.322	1.103	0.618	1.76	1.604	5.748	5.057		1.028	1.76	4.136	3.542	2.36	1.174		1.72536	0.832118	-	-	0.124317	0.951987	-	-	-1.6465	0.0324235	Y	-		OPF16113	1	1	1	0	0
D918_04090	M514_07583	3e-08	M51301257	0	933	2	15	7	17	1	152	122	176		0.148	0.658	0.404	0.799	0.07	5.985	8.347	10.283		0.502	0.07	8.205	6.171	3.803	0.416		3.39751	0.0877752	-	-	5.42406	0.109344	-	-	-4.03789	2.29983e-07	Y	-		OPF16029	1	1	1	0	0
D918_03535	M514_01736	6e-138	M51301736	6e-138	552	8613	2256	3073	1537	1170	118	22	59		1076.99	167.281	300.11	122.106	139.013	7.853	2.544	5.826		416.622	139.013	5.408	38.809	240.387	361.1		-3.21133	0.025121	Y	-	0.538206	0.890359	-	-	6.22489	6.46179e-14	-	Y		OPF16861	1	1	1	0	0
D918_01659	M514_03614	3e-159	M51303614	3e-159	714	559	1877	762	1263	256	959	139	420		54.039	107.6	57.533	77.572	23.515	49.339	12.427	32.065		74.186	23.515	31.277	29.337	55.797	64.052		-1.47728	1.52624e-05	Y	-	1.02025	0.50635	-	-	1.27759	0.149906	-	-		OPF16358	1	1	1	0	0
D918_02138	M514_02254	0	M51302254	0	852	9460	7918	4066	11853	197	677	78	589		766.387	380.385	257.267	610.086	15.165	29.189	5.844	37.684		503.531	15.165	24.239	21.971	298.12	405.858		-4.6796	0.00255126	Y	-	4.12507	0.131534	-	-	4.30717	8.78861e-05	-	Y		OPF16197	1	1	1	0	0
D918_02411	M514_10599	1e-158	M51310599	1e-158	639	142	614	197	293	82	170	50	36		15.339	39.329	16.62	20.108	8.416	9.773	4.995	3.071		22.849	8.416	5.946	6.564	15.605	19.962		-1.86946	0.00696414	Y	-	0.679134	0.730521	-	-	1.96148	0.00958329	-	Y		OPF16303	1	1	1	0	0
D918_01106	M514_15321	0	M51304074	0	957	2055	849	968	1126	525	95	37	99		148.216	36.311	54.528	51.597	35.98	3.647	2.468	5.639		72.663	35.98	3.918	11.933	43.201	65.327		-2.47631	0.0192381	Y	-	0.0416431	0.99047	-	-	4.24448	1.19702e-11	-	Y		OPF7493	1	1	1	0	0
D918_00171	-	-	-	-	573	833	1627	702	1098	138	1162	173	427		100.343	116.22	66.045	84.033	15.795	74.494	19.273	40.622		91.66	15.795	44.796	37.546	71.576	76.487		-1.45643	8.12613e-10	Y	-	1.93871	0.161052	-	-	0.999024	0.385969	-	-		OPF15795	1	1	1	0	0
D918_05272	M514_06186	2e-126	M51306186	2e-126	513	1763	2223	1794	1897	211	2247	310	1014		237.209	177.365	188.522	162.163	26.976	160.9	38.575	107.747		191.315	26.976	102.408	83.55	153.212	158.447		-1.35672	0.183471	-	-	2.24531	0.0832551	-	-	0.837089	0.518882	-	-		OPF13588	1	1	1	0	0
D918_06263	M514_06019	1e-47	M51306019	1e-47	219	1074	1872	1191	1683	123	1653	169	829		338.498	349.872	293.173	337.01	36.836	277.268	49.261	206.346		329.638	36.836	177.625	142.428	264.49	271.078		-1.40356	0.137844	-	-	2.59632	0.0672177	-	-	0.839848	0.576253	-	-		OPF16959	1	1	1	0	0
D918_08719	M514_10483	1e-06	M51310483	1e-06	438	588	1035	701	749	948	771	665	472		92.662	96.719	86.278	74.991	141.953	64.662	96.918	58.743		87.663	141.953	73.441	90.569	81.568	98.521		0.0517474	0.341679	-	-	-1.05304	0.181743	-	-	0.62163	0.405941	-	-		OPF16294	1	1	1	0	0
D918_05305	M514_06243	0	M51306243	0	831	1394	3072	2083	2672	338	2811	370	1216		115.787	151.31	135.128	141.006	26.676	124.26	28.422	79.766		135.808	26.676	77.483	64.781	110.811	113.981		-1.23872	0.0652734	-	-	1.80424	0.159343	-	-	0.785436	0.524001	-	-		OPF16586	1	1	1	0	0
D918_06988	M514_05839	4e-87	M51305839	4e-87	360	218	359	61	92	0	68	6	18		41.798	40.817	9.134	11.207	0	6.939	1.064	2.726		25.739	0	3.576	2.682	16.241	20.591		-3.44663	0.392601	-	-	20.5557	0.950972	-	-	2.73174	0.12197	-	-		OPF16648	1	1	1	0	0
D918_00844	M514_02535	3e-157	M51302535	3e-157	624	447	517	102	468	2	142	17	28		49.445	33.912	8.812	32.89	0.21	8.359	1.739	2.446		31.265	0.21	4.182	3.189	19.658	25.054		-3.51913	0.520686	-	-	6.36218	0.0253615	-	Y	2.82939	0.0608254	-	-		OPF16396	1	1	1	0	0
D918_09519	M514_10439	7e-114	M51310439	3e-109	468	1192	3508	1519	2423	1565	2790	814	1226		175.803	306.804	174.972	227.044	219.32	218.993	111.029	142.801		221.156	219.32	157.608	173.036	193.921	220.788		-0.427583	0.271973	-	-	-0.42334	0.697411	-	-	0.729147	0.245146	-	-		OPF13326	1	1	1	0	0
D918_07885	M514_05193	0	M51305193	1e-109	933	84	185	143	146	34	30	0	12		6.214	8.116	8.262	6.862	2.39	1.181	0	0.701		7.364	2.39	0.627	1.068	4.477	6.369		-2.77484	0.629819	-	-	0.691422	0.828552	-	-	3.5476	6.87353e-05	-	Y		OPF17179	1	1	1	0	0
D918_00088	M514_05650	3e-83	M51305650	3e-83	531	3432	6410	4305	4636	1363	8610	1894	2824		446.117	494.095	437.055	382.87	168.349	595.635	227.69	289.906		440.034	168.349	371.077	320.395	410.481	385.697		-0.591784	0.0908673	-	-	1.01329	0.247166	-	-	0.267012	0.816164	-	-		OPF16000	1	1	1	0	0
D918_01325	M514_03485	0	M51303485	0	1341	1238	2654	1569	3070	302	3302	642	1188		63.722	81.006	63.074	100.395	14.77	90.452	30.561	48.292		77.049	14.77	56.435	46.019	68.215	64.593		-0.941571	8.90065e-07	Y	-	1.9659	0.0819639	-	-	0.437628	0.768812	-	-		OPF16749	1	1	1	0	0
D918_00169	M514_05728	0	M51305728	0	1518	485	1226	563	1376	198	1896	314	662		22.053	33.057	19.994	39.751	8.555	45.882	13.204	23.772		28.714	8.555	27.619	22.853	28.245	24.682		-0.537253	0.000236698	Y	-	1.47266	0.200622	-	-	0.100476	0.957816	-	-		OPF16460	1	1	1	0	0
D918_02278	M514_01047	0	M51301047	0	870	741	2321	1071	1772	346	2426	445	991		58.789	109.195	66.363	89.32	26.083	102.434	32.651	62.093		80.917	26.083	65.726	55.815	74.406	69.95		-0.708264	0.0134435	Y	-	1.25807	0.243942	-	-	0.329458	0.810125	-	-		OPF15850	1	1	1	0	0
D918_00333	M514_01654	0	M51301654	0	1293	293	340	269	304	53	443	184	442		15.641	10.763	11.215	10.31	2.688	12.586	9.084	18.634		11.982	2.688	13.435	10.748	12.605	10.124		-0.29828	2.72308e-05	Y	-	1.94944	0.015584	-	Y	-0.225156	0.873206	-	-		OPF16828	1	1	1	0	0
D918_03695	M514_10374	3e-144	M51310374	2e-143	708	775	351	378	197	51	336	246	626		75.555	20.292	28.782	12.202	4.724	17.433	22.18	48.198		34.208	4.724	29.27	23.134	32.092	28.311		-0.657951	0.0318323	Y	-	2.47277	0.0878335	-	-	0.0768297	0.978171	-	-		OPF16218	1	1	1	0	0
D918_01220	M514_19720	1e-68	-	-	291	1033	1642	862	1258	298	2890	327	903		245.021	230.955	159.688	189.579	67.163	364.818	71.732	169.154		206.311	67.163	201.901	168.217	204.421	178.481		-0.469559	0.0304291	Y	-	1.32597	0.242798	-	-	0.0600389	0.977587	-	-		OPF16925	1	1	1	0	0
D918_00053	M514_07141	2e-149	M51307141	3e-148	639	827	7123	1797	7849	161	7621	213	1036		89.331	456.256	151.602	538.661	16.525	438.109	21.278	88.378		308.963	16.525	182.589	141.073	254.802	250.475		-1.44501	9.04996e-07	Y	-	3.74187	0.0803615	-	-	0.786885	0.755807	-	-		OPF17171	1	1	1	0	0
D918_02269	M514_01059	4e-137	M51301059	1e-137	558	216	661	258	431	28	619	34	134		26.719	48.486	24.925	33.872	3.291	40.75	3.89	13.091		33.501	3.291	19.243	15.255	27.39	27.459		-1.35618	0.00399254	Y	-	2.80999	0.0956068	-	-	0.76891	0.679395	-	-		OPF16116	1	1	1	0	0
D918_02099	M514_08910	0	M51308910	0	837	835	1612	549	1821	203	2480	195	724		68.858	78.829	35.359	95.408	15.907	108.842	14.872	47.152		69.614	15.907	56.955	46.693	64.189	58.872		-0.809067	0.00378843	Y	-	1.76861	0.226951	-	-	0.330661	0.861589	-	-		OPF16344	1	1	1	0	0
D918_01242	M514_03392	2e-115	M51303392	2e-115	474	2520	1413	1495	1675	292	770	153	543		366.96	122.014	170.028	154.967	40.403	59.674	20.605	62.446		203.492	40.403	47.575	45.782	136.671	170.874		-2.2364	3.44983e-14	Y	-	1.51901	0.411566	-	-	2.03698	0.0156859	-	Y		OPF16805	1	1	1	0	0
D918_03696	M514_19988	6e-100	M51310377	9e-87	519	218	724	146	324	42	480	38	116		28.992	57.098	15.165	27.377	5.308	33.974	4.674	12.184		32.158	5.308	16.944	14.035	25.638	26.788		-1.39378	0.0310469	Y	-	2.03287	0.228998	-	-	0.91464	0.570544	-	-		OPF17020	1	1	1	0	0
D918_04132	M514_13724	0	M51313724	0	975	678	918	406	845	410	552	125	203		47.998	38.538	22.448	38.006	27.58	20.797	8.184	11.35		36.747	27.58	13.444	16.978	26.76	34.914		-1.15875	0.0495257	Y	-	-0.263985	0.887039	-	-	1.61928	0.00319161	-	Y		OPF16574	1	1	1	0	0
D918_02260	M514_01065	0	M51301065	0	924	63	232	86	182	50	64	39	45		4.706	10.277	5.017	8.638	3.549	2.544	2.694	2.655		7.16	3.549	2.631	2.861	5.219	6.437		-1.4118	0.0083168	Y	-	0.356589	0.841751	-	-	1.51305	0.020552	-	Y		OPF16521	1	1	1	0	0
D918_02811	M514_10707	0	M51310707	0	966	26369	102222	226323	15004	100483	18004	35096	37377		1884.14	4331.26	12630.2	681.133	6822.2	684.642	2319.2	2109.18		4881.67	6822.2	1704.34	2983.81	3519.96	5269.78		-0.5183	0.0177102	Y	-	-1.27767	0.532838	-	-	1.72208	0.166495	-	-		OPF3027	2	3	2	0	0
D918_00191	M514_01516	0	M51301516	0	1719	415	725	482	595	257	968	331	344		16.664	17.263	15.116	15.179	9.805	20.686	12.292	10.909		16.055	9.805	14.629	13.423	15.444	14.805		-0.362614	2.96479e-07	Y	-	0.390244	0.616308	-	-	0.226366	0.789596	-	-		OPF9103	1	1	1	0	0
D918_00311	M514_01634	0	M51301634	0	1023	311	851	372	457	39	596	39	291		20.984	34.049	19.603	19.59	2.5	21.401	2.434	15.506		23.556	2.5	13.114	10.46	19.081	19.345		-1.36407	4.90782e-06	Y	-	2.67648	0.0910651	-	-	0.790687	0.646417	-	-		OPF11692	1	1	1	0	0
D918_02224	M514_02139	0	M51302139	0	1299	673	1142	708	911	147	1153	105	498		35.76	35.984	29.382	30.755	7.422	32.606	5.16	20.898		32.97	7.422	19.555	16.521	27.221	27.861		-1.16315	0.00378843	Y	-	1.61715	0.235288	-	-	0.742476	0.57794	-	-		OPF15707	1	1	1	0	0
D918_02638	M514_05123	1e-151	M51305123	7e-151	888	634	1282	654	868	27	1230	133	485		49.28	59.091	39.703	42.866	1.994	50.882	9.561	29.773		47.735	1.994	30.072	23.052	40.165	38.587		-1.25885	0.0311217	Y	-	4.07366	0.00284556	-	Y	0.582446	0.776698	-	-		OPF7837	1	2	1	0	0
D918_01923	M514_07304	3e-180	M51307304	2e-180	1221	2169	34342	17038	32330	5448	8404	1919	4087		122.614	1151.22	752.246	1161.16	292.638	252.838	100.327	182.463		796.809	292.638	178.543	207.066	531.838	695.975		-2.03696	0.000671399	Y	-	0.680945	0.766067	-	-	2.21959	0.0207101	-	Y		OPF7428	1	1	2	0	0
D918_03043	M514_09877	7e-124	M51309877	4e-124	822	444	6201	6728	8928	1727	3269	784	1983		37.283	308.771	441.236	476.304	137.794	146.088	60.884	131.504		315.899	137.794	112.825	119.067	228.867	280.278		-1.50671	0.0458389	Y	-	0.520395	0.810875	-	-	1.55325	0.174018	-	-		OPF16714	1	1	1	0	0
D918_01475	M514_05001	0	M51305001	0	996	1645	2560	2252	2527	681	3523	628	1962		113.999	105.203	121.889	111.262	44.843	129.935	40.249	107.381		113.089	44.843	92.522	80.602	104.274	99.439		-0.625993	0.00231123	Y	-	0.946225	0.324667	-	-	0.323501	0.780416	-	-		OPF10472	1	1	1	0	0
D918_03023	M514_10974	0	M51310974	0	1023	449	988	598	709	245	1596	248	705		30.295	39.53	31.512	30.393	15.707	57.31	15.475	37.566		32.933	15.707	36.784	31.515	34.583	29.488		-0.214089	0.0481523	Y	-	0.853451	0.372235	-	-	-0.0884948	0.951094	-	-		OPF16742	1	1	1	0	0
D918_00313	M514_01636	0	M51301636	0	1221	1369	991	646	780	844	1029	337	778		77.39	33.22	28.522	28.014	45.335	30.958	17.619	34.734		41.787	45.335	27.77	32.161	35.779	42.496		-0.40094	0.00270253	Y	-	-0.607793	0.618856	-	-	0.829891	0.288908	-	-		OPF16237	1	1	1	0	0
D918_00414	M514_11617	9e-134	M51311617	8e-134	540	717	3377	798	2517	342	4755	902	950		91.648	255.967	79.665	204.405	41.538	323.466	106.628	95.9		157.921	41.538	175.331	141.883	165.383	134.644		-0.377116	0.023598	Y	-	1.73932	0.203025	-	-	-0.115336	0.959199	-	-		OPF16920	1	1	1	0	0
D918_00121	M514_05683	0	M51305683	0	1806	2657	1216	1007	869	739	1478	548	1181		101.548	27.559	30.059	21.101	26.837	30.063	19.37	35.647		45.067	26.837	28.36	27.979	37.906	41.421		-0.733888	2.27926e-14	Y	-	0.221906	NA	-	-	0.724521	NA	-	-		OPF15807	1	1	1	0	0
D918_00078	M514_07163	8e-92	M51307163	3e-98	402	629	1368	650	736	141	1316	143	367		107.999	139.286	87.165	80.289	23.004	120.254	22.707	49.765		103.685	23.004	64.242	53.933	86.781	87.549		-1.10523	8.75524e-05	Y	-	1.65135	0.21645	-	-	0.671915	0.626506	-	-		OPF16961	1	1	1	0	0
D918_02385	M514_28180	7e-63	M51302021	4e-14	453	1100	2423	1071	1012	268	2264	177	853		167.606	218.928	127.452	97.968	38.801	183.59	24.942	102.645		152.989	38.801	103.726	87.495	131.876	130.151		-0.962312	0.00796121	Y	-	1.48926	0.28542	-	-	0.55041	0.725433	-	-		OPF15938	1	1	1	0	0
D918_00631	M514_01486	0	M51301486	0	1125	2339	4643	1533	3374	60	1062	196	1326		143.507	168.925	73.459	131.521	3.498	34.677	11.121	64.251		129.353	3.498	36.683	28.387	89.637	104.182		-2.39664	0.0023383	Y	-	4.47076	0.0180924	-	Y	1.7305	0.245469	-	-		OPF16514	1	1	1	0	0
D918_00632	M514_01488	0	M51301488	0	1134	21189	17688	10650	13661	250	304	123	205		1289.71	638.429	506.283	528.289	14.459	9.848	6.924	9.854		740.679	14.459	8.875	10.271	427.049	595.435		-6.19756	0.0013556	Y	-	4.67566	0.134109	-	-	6.23443	2.71153e-10	-	Y		OPF16458	1	1	1	0	0
D918_02314	M514_01008	0	M51301008	0	1203	728	949	407	571	784	1369	94	463		41.77	32.288	18.238	20.815	42.742	41.803	4.988	20.98		28.278	42.742	22.59	27.628	25.84	31.171		-0.0777924	0.00391983	Y	-	-1.00456	0.486145	-	-	0.742495	0.573886	-	-		OPF16108	1	1	1	0	0
D918_00896	M514_02581	0	M51302581	0	1014	1110	813	992	709	340	1510	688	1249		75.558	32.817	52.739	30.663	21.991	54.703	43.312	67.145		47.944	21.991	55.053	46.788	50.991	42.754		-0.124474	0.0234146	Y	-	0.919558	0.261655	-	-	-0.200362	0.856742	-	-		OPF8678	1	1	1	0	0
D918_01347	M514_03513	0	M51303513	0	1257	63036	34587	48916	16657	6414	1668	2337	1564		3461.38	1126.22	2097.84	581.117	334.659	48.745	118.681	67.825		1816.64	334.659	78.417	142.478	1071.69	1520.24		-3.53711	1.44678e-10	Y	-	1.41732	0.612578	-	-	4.35191	5.03697e-08	-	Y		OPF16216	1	1	1	0	0
D918_01795	M514_04176	4e-59	M51304176	5e-78	375	68	456	290	387	44	333	48	100		12.516	49.771	41.689	45.257	7.695	32.62	8.171	14.536		37.308	7.695	18.442	15.756	29.223	31.386		-1.4144	0.000325382	Y	-	1.69192	0.287689	-	-	1.00686	0.451482	-	-		OPF16324	1	1	1	0	0
D918_00299	M514_01623	0	M51301623	0	1611	337	415	633	331	429	406	308	438		14.439	10.544	21.182	9.01	17.465	9.258	12.204	14.821		13.794	17.465	12.094	13.437	13.065	14.528		-0.0245199	0.000260747	Y	-	-0.705142	0.387873	-	-	0.436301	0.585728	-	-		OPF8827	1	1	1	0	0
D918_10174	M514_12249	0	M51312249	0	966	3661	2149	5024	2242	1334	3356	2153	4795		261.589	91.056	280.369	101.78	90.571	127.619	142.274	270.581		183.698	90.571	180.158	157.761	182.181	165.073		-0.268349	0.000785136	Y	-	0.707725	0.521952	-	-	0.0112546	0.99518	-	-		OPF11923	1	1	1	0	0
D918_02990	M514_09142	2e-62	M51309142	2e-62	285	707	1050	738	708	52	1119	151	559		171.226	150.797	139.595	108.941	11.967	144.23	33.821	106.919		142.64	11.967	94.99	74.234	122.218	116.505		-1.11714	0.0191373	Y	-	3.08006	0.0117411	-	Y	0.494748	0.783698	-	-		OPF16695	1	1	1	0	0
D918_09804	M514_11265	1e-89	M51311265	1e-84	369	1198	2177	1298	1352	293	1635	305	608		224.092	241.479	189.629	160.677	52.077	162.766	52.763	89.818		203.969	52.077	101.782	89.356	160.175	173.591		-1.31801	9.29421e-07	Y	-	1.36621	0.273821	-	-	0.977281	0.277729	-	-		OPF10949	1	1	1	0	0
D918_04129	M514_12646	0	M51312646	0	1278	183	515	171	337	152	471	63	175		9.884	16.494	7.213	11.564	7.8	13.538	3.147	7.464		11.289	7.8	8.05	7.987	9.901	10.591		-0.623804	0.0445015	Y	-	0.0954248	0.950972	-	-	0.655981	0.53837	-	-		OPF7845	1	1	2	0	0
D918_00455	M514_15566	1e-126	M51304854	6e-25	516	1144	1864	1006	2050	117	2495	124	798		153.029	147.857	105.101	174.223	14.871	177.62	15.34	84.302		145.053	14.871	92.421	73.033	122.496	119.016		-1.22237	0.00111216	Y	-	2.79576	0.0806946	-	-	0.627586	0.74865	-	-		OPF16178	1	1	1	0	0
D918_00221	M514_01545	0	M51301545	0	972	151032	57289	55089	30562	7205	7175	2774	4199		10725	2412.41	3055.31	1378.85	486.157	271.161	182.179	235.487		4392.91	486.157	229.609	293.746	2608.64	3611.56		-3.86447	0.0411933	Y	-	2.17382	0.413663	-	-	4.11096	6.32775e-06	-	Y		OPF5784	2	2	1	0	0
D918_02853	M514_10036	0	M51310036	0	1476	223	740	362	517	257	766	316	387		10.428	20.521	13.221	15.361	11.42	19.064	13.667	14.293		14.883	11.42	15.674	14.611	15.222	14.19		-0.136721	0.0402514	Y	-	0.154287	0.872383	-	-	0.0775751	0.94348	-	-		OPF16740	1	1	1	0	0
D918_01850	M514_04114	0	M51304114	0	987	669	774	752	592	257	1160	628	703		46.785	32.097	41.073	26.303	17.078	43.173	40.616	38.826		36.565	17.078	40.872	34.923	38.411	32.667		-0.153945	0.000807529	Y	-	0.885662	0.112117	-	-	-0.159689	0.858993	-	-		OPF6009	1	1	1	1	1
D918_01943	M514_09589	0	M51309589	0	1515	1002	1664	1355	1522	386	1650	767	793		45.651	44.956	48.215	44.056	16.71	40.008	32.318	28.533		45.72	16.71	33.619	29.392	40.534	39.918		-0.745259	0.000809982	Y	-	1.02313	0.184812	-	-	0.432417	0.608033	-	-		OPF16137	1	1	1	0	0
D918_02821	M514_18869	0	M51303359	9e-161	969	107	4106	2065	2957	476	1602	227	394		7.622	173.437	114.882	133.823	32.218	60.731	14.954	22.165		107.441	32.218	32.617	32.517	75.373	92.396		-1.85423	0.00848471	Y	-	1.0184	0.655163	-	-	1.75663	0.195488	-	-		OPF5771	2	2	1	0	0
D918_00752	M514_05890	1e-39	M51305890	1e-39	537	6054	7836	4289	8717	397	6753	367	2117		778.152	597.265	430.565	711.861	48.487	461.949	43.626	214.898		629.461	48.487	240.158	192.24	462.617	513.266		-1.9324	0.00361565	Y	-	3.02861	0.0902237	-	-	1.35158	0.363311	-	-		OPF7796	1	1	1	0	0
D918_00897	M514_02582	0	M51302582	0	1155	353	233	326	362	129	242	142	174		21.095	8.257	15.216	13.744	7.325	7.697	7.848	8.212		14.578	7.325	7.919	7.771	11.724	13.128		-0.96683	0.00854702	Y	-	0.428471	0.731708	-	-	0.906054	0.155573	-	-		OPF16669	1	1	1	0	0
D918_01511	M514_04956	0	M51304956	0	888	699	1106	851	788	116	1473	174	1112		54.333	50.979	51.662	38.915	8.567	60.934	12.508	68.262		48.972	8.567	47.235	37.568	48.228	40.891		-0.549901	0.00405049	Y	-	2.20385	0.0620263	-	-	-0.00354119	0.999283	-	-		OPF16883	1	1	1	0	0
D918_01791	M514_04184	0	M51304184	0	1230	354	688	455	513	171	915	221	603		19.865	22.894	19.942	18.29	9.118	27.327	11.47	26.724		20.248	9.118	21.84	18.66	20.93	18.022		-0.254159	0.00343776	Y	-	0.918715	0.23875	-	-	-0.0638591	0.963243	-	-		OPF16858	1	1	1	0	0
D918_02270	M514_01057	0	M51301057	0	1011	632	1469	837	814	340	1533	381	692		43.148	59.473	44.63	35.308	22.056	55.701	24.056	37.311		45.64	22.056	39.023	34.781	42.804	40.923		-0.505786	0.00694794	Y	-	0.682684	0.419437	-	-	0.276078	0.780775	-	-		OPF17129	1	1	1	0	0
D918_00498	M514_01355	6e-115	M51301355	2e-111	519	1774	3908	2379	3687	1451	3238	742	947		235.93	308.201	247.106	311.536	183.362	229.182	91.263	99.465		275.693	183.362	139.97	150.818	217.526	257.227		-0.954309	0.0184295	Y	-	0.0129879	0.993485	-	-	1.11894	0.0551455	-	-		OPF6390	2	2	1	0	0
D918_01413	M514_07054	0	M51307054	0	1383	3920	3150	3504	2921	1441	4000	1095	2772		195.641	93.226	136.584	92.621	68.336	106.245	50.542	109.259		129.518	68.336	88.682	83.596	112.017	117.282		-0.707524	0.00485294	Y	-	0.436863	0.69204	-	-	0.594843	0.455505	-	-		OPF10398	1	1	1	0	0
D918_02431	M514_11785	1e-136	M51311785	1e-136	591	464	870	443	404	207	1027	137	403		54.191	60.253	40.409	29.978	22.972	63.834	14.798	37.171		46.208	22.972	38.601	34.694	42.948	41.56		-0.531684	0.0170261	Y	-	0.619298	0.596807	-	-	0.326418	0.797867	-	-		OPF9808	1	1	1	0	0
D918_02641	M514_05116	0	M51305116	0	1152	1068	2823	1704	857	442	1531	454	639		63.99	100.301	79.74	32.623	25.164	48.82	25.157	30.237		69.164	25.164	34.738	32.344	54.41	60.364		-1.1633	0.0408424	Y	-	0.840329	0.50635	-	-	0.968045	0.214113	-	-		OPF15741	1	1	1	0	0
D918_03134	M514_07582	3e-59	M51307582	0	1956	441	33043	66732	1954	37560	7009	9304	11077		15.562	691.445	1839.17	43.808	1259.4	131.631	303.64	308.702		647.497	1259.4	247.991	500.845	476.28	769.879		-0.15149	0.0443411	Y	-	-1.7377	0.501809	-	-	1.75343	0.374921	-	-		OPF1841	2	1	5	1	1
D918_02050	M514_06890	2e-77	M51306890	2e-77	324	262	375	165	177	12	132	6	44		55.815	47.373	27.453	23.957	2.429	14.966	1.182	7.403		38.65	2.429	7.85	6.495	25.45	31.406		-2.72552	0.00141297	Y	-	3.15252	0.15165	-	-	2.21377	0.0809748	-	-		OPF16641	1	1	1	0	0
D918_00262	M514_01593	2e-10	M51301593	2e-10	339	342	6783	6240	2820	198	617	43	352		69.634	818.972	992.298	364.797	38.307	66.859	8.097	56.602		561.425	38.307	43.852	42.466	339.608	456.802		-3.79541	1.80294e-07	Y	-	2.89934	0.277003	-	-	3.5606	0.00320454	-	Y		OPF15898	1	1	1	0	0
D918_01341	M514_03505	6e-53	M51303505	3e-98	483	146	435	142	284	13	246	9	48		20.864	36.863	15.849	25.785	1.765	18.709	1.189	5.417		24.84	1.765	8.439	6.77	17.811	20.225		-2.09553	0.00378843	Y	-	3.11548	0.131648	-	-	1.52478	0.335036	-	-		OPF16156	1	1	1	0	0
D918_01612	M514_03556	0	M51303556	0	921	254	727	333	475	70	621	182	324		19.036	32.309	19.491	22.617	4.985	24.769	12.615	19.177		23.363	4.985	18.853	15.386	21.43	19.688		-0.764863	0.0015969	Y	-	1.84899	0.0535772	-	-	0.27306	0.84965	-	-		OPF16590	1	1	1	0	0
D918_03513	M514_01755	9e-74	M51301755	9e-74	339	186	354	140	429	19	156	9	27		37.871	42.742	22.263	55.496	3.676	16.904	1.695	4.342		39.593	3.676	7.647	6.654	25.902	32.41		-2.77321	0.0468347	Y	-	2.63777	0.235845	-	-	2.36239	0.0479333	-	Y		OPF16897	1	1	1	0	0
D918_00137	M514_05699	0	M51305699	0	1014	333	581	380	465	185	961	287	400		22.667	23.452	20.202	20.11	11.966	34.814	18.068	21.503		21.608	11.966	24.795	21.588	22.974	19.68		-0.126748	8.48958e-12	Y	-	0.663315	0.326332	-	-	-0.121222	0.899492	-	-		OPF15731	1	1	1	0	0
D918_02745	M514_05012	2e-52	M51305012	3e-52	543	717	4995	2174	2107	217	1069	173	305		91.141	376.515	215.832	170.164	26.21	72.318	20.338	30.619		213.413	26.21	41.092	37.371	139.561	175.973		-2.64043	0.0152053	Y	-	2.1918	0.274637	-	-	2.31163	0.0184661	-	Y		OPF7844	2	1	1	0	0
D918_02774	M514_23667	3e-130	M51311182	1e-135	609	291	3816	4798	7265	436	1582	151	1091		32.982	256.471	424.717	523.143	46.955	95.425	15.828	97.655		309.328	46.955	69.636	63.965	206.603	256.854		-2.44394	0.0316715	Y	-	1.94855	0.396583	-	-	2.14371	0.112385	-	-		OPF2534	2	2	4	0	0
D918_00973	M514_02686	8e-73	M51302686	1e-72	843	1248	1566	1620	1640	552	1984	484	1059		102.184	76.035	103.596	85.314	42.946	86.454	36.65	68.479		91.782	42.946	63.861	58.632	79.816	82.015		-0.749569	0.0268931	Y	-	0.627677	0.507466	-	-	0.567358	0.443824	-	-		OPF16508	1	1	1	0	0
D918_00524	M514_01383	0	M51301383	0	2130	2112	3835	4016	3674	1296	3660	1506	2841		68.44	73.694	101.642	75.642	39.906	63.121	45.134	72.707		79.854	39.906	60.321	55.217	71.483	71.865		-0.622323	0.00021419	Y	-	0.575494	0.463768	-	-	0.442572	0.509359	-	-		OPF16661	1	1	1	0	0
D918_02809	M514_10709	0	M51310709	0	984	345	509	683	911	358	198	72	133		24.2	21.172	37.418	40.6	23.861	7.392	4.671	7.368		30.848	23.861	6.477	10.823	20.403	29.45		-1.49051	0.0417744	Y	-	-0.432054	0.83575	-	-	2.40948	4.86491e-08	-	Y		OPF16154	1	1	1	0	0
D918_02986	M514_09150	1e-116	M51309150	1e-116	465	98	132	61	47	17	107	37	72		14.547	11.619	7.072	4.432	2.398	8.453	5.079	8.44		9.418	2.398	7.324	6.093	8.52	8.014		-0.729762	0.0457689	Y	-	1.54972	0.189933	-	-	0.299705	0.841217	-	-		OPF16670	1	1	1	0	0
D918_04146	M514_04675	1e-112	M51304675	1e-112	495	308	3694	460	2315	107	714	22	74		42.948	305.449	50.097	205.092	14.177	52.986	2.837	8.149		150.896	14.177	21.324	19.537	95.365	123.552		-3.17213	0.0319743	Y	-	2.59639	0.330861	-	-	2.85161	0.0478196	-	Y		OPF16675	1	1	1	0	0
D918_01640	M514_03587	0	M51303587	0	1830	1379	1034	1448	1085	537	184	161	138		52.013	23.127	42.655	26	19.246	3.694	5.616	4.111		35.949	19.246	4.473	8.166	22.459	32.608		-2.04321	0.00550634	Y	-	-0.0144032	0.995679	-	-	3.01105	7.81569e-11	-	Y		OPF16741	1	1	1	0	0
D918_00543	M514_01399	0	M51301399	0	1935	1502	1663	2603	1923	1070	1172	769	1340		53.578	35.177	72.519	43.581	36.267	22.249	25.369	37.749		51.214	36.267	28.456	30.409	41.46	48.224		-0.770432	0.00190493	Y	-	-0.0700167	0.95368	-	-	0.932062	0.0509854	-	-		OPF16724	1	1	1	0	0
D918_02501	-	-	M51310633	2e-94	387	3469	3473	2579	3787	575	5667	421	3069		618.714	367.317	359.251	429.128	97.446	537.915	69.443	432.287		443.602	97.446	346.549	284.273	402.008	374.371		-0.824331	0.00606483	Y	-	1.77383	0.198326	-	-	0.34539	0.847525	-	-		OPF16119	1	1	1	0	0
D918_03240	M514_03774	2e-78	M51303774	2e-78	339	107	539	211	648	69	419	39	66		21.786	65.078	33.554	83.826	13.349	45.403	7.344	10.613		51.061	13.349	21.12	19.177	38.229	43.519		-1.62001	0.0272106	Y	-	1.32622	0.487293	-	-	1.34208	0.312534	-	-		OPF16052	1	1	1	0	0
D918_02614	-	-	-	-	825	770	1610	824	1177	507	1699	592	658		64.422	79.876	53.843	62.564	40.305	75.65	45.806	43.477		65.176	40.305	54.978	51.31	60.806	60.202		-0.452211	0.0101679	Y	-	0.336333	0.703498	-	-	0.346769	0.661501	-	-		OPF17132	1	1	1	0	0
D918_01764	M514_04216	0	M51304216	0	846	3174	855	1378	936	222	1306	115	1342		258.96	41.366	87.808	48.519	17.21	56.708	8.677	86.471		109.163	17.21	50.619	42.267	84.073	90.773		-1.4864	0.00349983	Y	-	2.00574	0.289285	-	-	1.01756	0.568004	-	-		OPF16694	1	1	1	0	0
D918_01846	M514_04119	0	M51304119	0	1023	557	1441	644	1319	468	1456	510	554		37.582	57.655	33.937	56.542	30.004	52.283	31.824	29.52		46.429	30.004	37.876	35.908	42.763	43.144		-0.496388	0.00065739	Y	-	0.271252	0.80492	-	-	0.424401	0.638416	-	-		OPF17186	1	1	1	0	0
D918_01997	M514_06934	3e-136	M51306934	3e-136	576	1368	1558	1056	1361	173	1160	77	329		163.931	110.711	98.832	103.619	19.698	73.979	8.533	31.136		119.273	19.698	37.883	33.337	84.392	99.358		-1.99072	0.00104284	Y	-	1.85949	0.298637	-	-	1.62324	0.140046	-	-		OPF16426	1	1	1	0	0
D918_00615	M514_01472	8e-137	M51301472	1e-107	558	330	1324	462	747	179	1059	157	349		40.82	97.118	44.634	58.707	21.039	69.716	17.961	34.094		60.32	21.039	40.59	35.702	51.864	52.464		-0.917355	0.00297964	Y	-	1.053	0.424241	-	-	0.614319	0.629045	-	-		OPF16367	1	1	1	0	0
D918_01805	M514_04166	0	M51304166	0	900	1321	1073	429	770	16	107	21	28		101.311	48.798	25.696	37.519	1.166	4.367	1.489	1.696		53.331	1.166	2.518	2.18	31.554	42.898		-4.73369	0.00105293	Y	-	4.55143	0.0957945	-	-	4.28486	0.000105568	-	Y		OPF16820	1	1	1	0	0
D918_00597	M514_01453	4e-111	M51301453	4e-111	453	11109	30279	10661	26100	1122	24839	1624	6885		1692.67	2735.84	1268.69	2526.65	162.444	2014.22	228.848	828.5		2055.96	162.444	1023.86	808.503	1613.63	1677.26		-1.58921	0.00157911	Y	-	3.08751	0.0664217	-	-	0.982677	0.571378	-	-		OPF15874	1	1	1	0	0
D918_00188	-	-	M51301513	6e-38	735	183	495	222	336	226	523	205	206		17.185	27.565	16.283	20.047	20.166	26.139	17.804	15.278		20.27	20.166	19.74	19.847	20.043	20.249		-0.118059	3.15898e-09	Y	-	-0.26633	0.770312	-	-	0.263768	0.76743	-	-		OPF16306	1	1	1	0	0
D918_03312	M514_26842	0	M51306801	3e-12	1185	3354	8383	1538	5266	148	226	50	106		195.362	289.553	69.967	194.879	8.191	7.006	2.693	4.876		187.44	8.191	4.858	5.692	109.191	151.591		-5.12254	0.032141	Y	-	3.5728	0.217677	-	-	5.19714	7.49872e-08	-	Y		OPF7818	2	1	1	0	0
D918_01086	M514_04051	0	M51304051	0	1185	1403	1022	507	475	59	184	52	77		81.721	35.3	23.065	17.578	3.265	5.704	2.801	3.542		39.416	3.265	4.016	3.828	24.245	32.186		-3.43006	0.00782796	Y	-	2.65654	0.247775	-	-	3.1657	0.000825966	-	Y		OPF15939	1	1	1	0	0
D918_00960	M514_02670	0	M51302670	0	1140	891	1185	1086	1387	332	1354	272	882		53.947	42.546	51.355	53.355	19.1	43.63	15.231	42.175		50.301	19.1	33.678	30.034	43.177	44.061		-0.875688	0.0153536	Y	-	0.920058	0.394978	-	-	0.608501	0.522475	-	-		OPF15736	1	1	1	0	0
D918_01715	M514_00470	0	M51300470	0	1401	907	656	752	471	576	660	599	565		44.685	19.165	28.936	14.743	26.965	17.305	27.293	21.984		26.882	26.965	22.194	23.387	24.873	26.899		-0.198738	0.000178231	Y	-	-0.392968	0.713272	-	-	0.432431	0.645461	-	-		OPF16971	1	1	1	0	0
D918_02067	M514_08943	0	M51308943	0	2262	4011	3174	1744	2766	185	55	27	38		122.393	57.433	41.563	53.624	5.364	0.893	0.762	0.916		68.753	5.364	0.857	1.984	39.655	56.076		-5.03085	0.00141882	Y	-	2.68486	0.388911	-	-	6.2017	3.3544e-14	-	Y		OPF17159	1	1	1	0	0
D918_01744	M514_00504	2e-147	M51300504	2e-147	1347	3870	4309	3853	3001	1472	895	669	438		198.308	130.935	154.201	97.701	71.672	24.408	31.704	17.725		145.286	71.672	24.612	36.377	93.569	130.564		-1.93935	8.78548e-05	Y	-	0.148626	0.9491	-	-	2.55391	1.90074e-08	-	Y		OPF17083	1	1	1	0	0
D918_01250	M514_03400	3e-19	M51303401	1e-19	159	571	965	479	588	221	729	167	256		247.876	248.415	162.404	162.174	91.16	168.423	67.047	87.767		205.217	91.16	107.746	103.599	163.444	182.406		-1.08175	3.93421e-08	Y	-	0.591374	0.644175	-	-	0.972233	0.161007	-	-		OPF16244	1	1	1	0	0
D918_01717	M514_00473	2e-151	M51300473	2e-147	657	600	1194	556	825	225	1592	333	484		63.035	74.385	45.621	55.067	22.461	89.012	32.355	40.157		59.527	22.461	53.841	45.996	57.09	52.114		-0.524435	0.0230283	Y	-	1.07865	0.266439	-	-	0.17823	0.894504	-	-		OPF16453	1	1	1	0	0
D918_00838	M514_16705	2e-28	-	-	213	925	1055	746	951	71	510	52	262		299.749	202.731	188.806	195.796	21.862	87.955	15.584	67.051		221.771	21.862	56.864	48.113	151.096	181.789		-2.35936	0.0366509	Y	-	2.55788	0.163312	-	-	1.89291	0.0747723	-	-		OPF17116	1	1	1	0	0
D918_01521	M514_04943	3e-154	M51304943	4e-152	750	1275	1410	1693	1424	271	2817	773	1866		117.34	76.949	121.689	83.263	23.698	137.974	65.793	135.624		99.81	23.698	113.13	90.772	105.519	84.588		-0.276169	0.00299556	Y	-	1.86196	0.0118127	-	Y	-0.237698	0.859391	-	-		OPF16255	1	1	1	0	0
D918_01478	M514_04999	0	M51304999	0	1230	4068	5770	4342	3880	2914	6752	2340	3749		228.282	192.007	190.301	138.334	155.379	201.65	121.442	166.149		187.231	155.379	163.08	161.155	176.881	180.861		-0.279635	0.000650363	Y	-	-0.0894813	0.913513	-	-	0.351951	0.482804	-	-		OPF16049	1	1	1	0	0
D918_03910	M514_10726	0	M51310726	0	735	318	518	355	284	100	473	116	202		29.863	28.846	26.037	16.945	8.923	23.64	10.075	14.981		25.423	8.923	16.232	14.405	21.484	22.123		-0.91816	0.0369032	Y	-	0.996311	0.334164	-	-	0.63571	0.465636	-	-		OPF15840	1	1	1	0	0
D918_01477	M514_04998	7e-118	M51304998	7e-118	495	215	177	159	107	35	185	215	180		29.98	14.636	17.316	9.479	4.637	13.729	27.726	19.822		17.853	4.637	20.426	16.479	18.956	15.21		-0.186613	3.94075e-05	Y	-	1.75104	0.107147	-	-	-0.308635	0.835688	-	-		OPF16728	1	1	1	0	0
D918_02965	-	-	M51311205	2e-139	792	121	102	80	54	35	213	20	94		10.545	5.271	5.445	2.99	2.898	9.879	1.612	6.47		6.063	2.898	5.987	5.215	6.03	5.43		-0.322664	0.0159219	Y	-	0.750796	0.597275	-	-	0.0599924	0.978618	-	-		OPF16667	1	1	1	0	0
D918_00446	M514_01286	4e-64	M51301286	4e-64	444	193	189	152	285	71	407	118	199		30.003	17.423	18.455	28.149	10.488	33.673	16.965	24.432		23.508	10.488	25.023	21.389	24.157	20.904		-0.286484	8.64116e-05	Y	-	0.939749	0.294723	-	-	-0.0335889	0.98161	-	-		OPF16107	1	1	1	0	0
D918_02003	M514_06929	1e-95	M51306929	1e-95	390	266	288	143	289	36	74	20	26		47.077	30.226	19.766	32.496	6.054	6.97	3.274	3.634		32.391	6.054	4.626	4.983	20.492	27.124		-2.7789	0.000854459	Y	-	1.55898	0.461536	-	-	2.7578	0.000250009	-	Y		OPF16688	1	1	1	0	0
D918_00593	M514_01444	2e-135	M51301444	2e-135	576	449	1438	690	818	96	782	104	474		53.805	102.184	64.578	62.278	10.931	49.872	11.526	44.858		70.711	10.931	35.419	29.297	55.586	58.755		-1.43899	0.00480055	Y	-	2.09943	0.141258	-	-	0.950601	0.461541	-	-		OPF17040	1	1	1	0	0
D918_01591	M514_03532	2e-58	M51303532	1e-58	261	17	35	24	52	0	1	0	4		4.496	5.489	4.957	8.737	0	0.141	0	0.835		5.92	0	0.325	0.244	3.522	4.736		-4.74117	1.01726e-06	Y	-	18.054	NA	-	-	4.11097	0.0130585	-	Y		OPF7799	1	1	1	0	0
D918_01254	M514_03403	0	M51303403	0	900	326	199	148	142	111	45	24	24		25.002	9.05	8.865	6.919	8.089	1.837	1.702	1.454		12.459	8.089	1.664	3.27	7.833	11.585		-1.84256	2.94916e-06	Y	-	-0.28296	0.914224	-	-	2.9687	5.81921e-07	-	Y		OPF17066	1	1	1	0	0
D918_01140	M514_05433	0	M51305433	0	909	602	4015	811	1923	253	4056	315	604		45.712	180.788	48.097	92.772	18.254	163.91	22.121	36.221		91.842	18.254	74.084	60.127	84.231	77.124		-0.83941	0.0153986	Y	-	1.95181	0.243243	-	-	0.331828	0.879068	-	-		OPF16545	1	1	1	0	0
D918_02524	M514_05472	9e-178	M51305472	8e-178	702	780	970	610	996	77	841	84	276		76.693	56.556	46.844	62.219	7.194	44.008	7.638	21.432		60.578	7.194	24.359	20.068	45.056	49.901		-1.77841	0.0166402	Y	-	2.4121	0.132038	-	-	1.26988	0.303962	-	-		OPF16525	1	1	1	0	0
D918_01513	M514_04952	2e-98	M51304952	2e-98	642	2216	996	1910	2627	1344	460	41	460		238.249	63.5	160.382	179.443	137.301	26.321	4.077	39.058		160.393	137.301	23.152	51.689	101.576	155.775		-1.56455	0.000132026	Y	-	-0.648414	0.79881	-	-	2.99815	0.000187662	-	Y		OPF16734	1	1	1	0	0
D918_02863	M514_10047	9e-176	M51310047	9e-176	783	5981	6150	4595	4967	1165	2197	483	1293		527.24	321.485	316.359	278.186	97.583	103.072	39.377	90.017		360.817	97.583	77.489	82.512	239.391	308.17		-2.18504	0.0394941	Y	-	1.06158	0.565357	-	-	2.18967	0.000646162	-	Y		OPF16165	1	1	1	0	0
D918_01837	M514_04127	2e-88	M51304127	8e-79	366	6483	9214	4632	7068	4471	3451	1489	1287		1222.62	1030.42	682.251	846.872	801.184	346.366	259.7	191.683		945.541	801.184	265.916	399.733	654.273	916.669		-1.22332	0.0343212	Y	-	-0.51175	0.770075	-	-	1.99668	9.82542e-07	-	Y		OPF17221	1	1	1	0	0
D918_01985	M514_06947	7e-139	M51306947	7e-139	549	1226	5332	1627	3378	67	4762	107	1150		154.14	397.525	159.762	269.83	8.004	318.631	12.441	114.186		245.314	8.004	148.42	113.316	203.788	197.852		-1.3783	0.0097899	Y	-	4.42725	0.024183	-	Y	0.689523	0.784587	-	-		OPF17214	1	1	1	0	0
D918_02426	M514_11789	0	M51311789	0	1554	96	77	69	50	16	36	12	39		4.264	2.028	2.394	1.411	0.675	0.851	0.493	1.368		2.524	0.675	0.904	0.847	1.83	2.154		-1.63299	0.00830532	Y	-	1.17385	0.479745	-	-	1.41659	0.110885	-	-		OPF16644	1	1	1	0	0
D918_01049	M514_04018	6e-145	M51304018	6e-143	636	726	977	460	836	616	848	234	206		78.791	62.876	38.99	57.644	63.523	48.979	23.486	17.656		59.575	63.523	30.041	38.411	46.917	60.365		-0.664124	0.018512	Y	-	-0.672924	0.627042	-	-	1.24718	0.0448794	-	Y		OPF17071	1	1	1	0	0
D918_01456	M514_07084	2e-71	M51307084	2e-71	360	1966	285	223	158	16	269	58	83		376.944	32.403	33.393	19.247	2.915	27.449	10.285	12.568		115.497	2.915	16.767	13.304	73.184	92.981		-3.23569	6.96808e-05	Y	-	4.38796	NA	-	-	2.61827	NA	-	-		OPF16039	1	1	1	0	0
D918_03292	M514_08030	0	M51308030	0	846	1713	1660	1829	2318	1288	1882	1333	1482		139.76	80.313	116.547	120.156	99.851	81.719	100.582	95.491		114.194	99.851	92.597	94.411	104.938	111.325		-0.329561	0.0250026	Y	-	-0.180445	0.848604	-	-	0.459075	0.442179	-	-		OPF16530	1	1	1	0	0
D918_00268	M514_01599	2e-144	M51301599	2e-144	576	12618	22179	10735	11058	1611	5483	711	1825		1512.04	1576.04	1004.7	841.892	183.435	349.677	78.796	172.714		1233.67	183.435	200.396	196.155	790.837	1023.62		-2.74828	0.0280424	Y	-	1.88039	0.354619	-	-	2.56275	0.00201191	-	Y		OPF15996	1	1	1	0	0
D918_01824	M514_04145	0	M51304145	0	1239	477	1018	483	619	104	905	179	355		26.573	33.63	21.015	21.909	5.505	26.832	9.222	15.619		25.782	5.505	17.224	14.294	22.114	21.726		-1.00794	0.042573	Y	-	1.74819	0.114762	-	-	0.548421	0.66845	-	-		OPF15841	1	1	1	0	0
D918_00616	M514_01474	0	M51301474	0	1728	336	399	465	435	288	164	107	85		13.421	9.451	14.507	11.039	10.931	3.486	3.953	2.681		12.105	10.931	3.373	5.263	8.363	11.87		-1.1532	0.0037228	Y	-	-0.620585	0.710726	-	-	1.99953	3.7034e-09	-	Y		OPF5496	4	1	1	0	0
D918_01673	M514_03623	0	M51303623	0	792	1154	2395	1625	1472	212	1146	181	735		100.572	123.773	110.608	81.505	17.556	53.153	14.589	50.588		104.115	17.556	39.443	33.971	76.398	86.803		-1.74748	2.79945e-05	Y	-	1.87211	0.207565	-	-	1.33865	0.165228	-	-		OPF15941	1	1	1	0	0
D918_00827	M514_02518	0	M51302518	0	2355	345	275	390	276	154	261	131	134		10.112	4.78	8.928	5.139	4.289	4.071	3.551	3.102		7.24	4.289	3.575	3.753	5.669	6.649		-0.968407	0.00642531	Y	-	0.136903	0.926756	-	-	1.05869	0.0326459	-	Y		OPF16042	1	1	1	0	0
D918_01981	M514_17400	3e-81	M51309553	3e-126	507	26	250	61	89	4	363	17	82		3.54	20.183	6.486	7.698	0.517	26.301	2.14	8.816		9.477	0.517	12.419	9.444	10.738	7.685		-0.246038	0.00104367	Y	-	4.08074	0.049387	-	Y	-0.436358	0.86435	-	-		OPF17170	1	1	1	0	0
D918_00684	M514_04535	3e-179	M51304535	3e-179	1989	3383	4847	5397	3556	4294	2705	1059	2268		117.399	99.744	146.277	78.402	141.591	49.958	33.988	62.158		110.455	141.591	48.701	71.924	83.989	116.682		-0.568585	0.0023477	Y	-	-1.01757	0.403441	-	-	1.46569	0.00023666	-	Y		OPF16155	1	1	1	0	0
D918_02627	M514_11720	0	M51311720	0	1905	998	1112	936	1527	441	1205	437	732		36.16	23.892	26.487	35.152	15.183	23.236	14.643	20.946		30.423	15.183	19.609	18.502	25.788	27.375		-0.827269	0.0204049	Y	-	0.522834	0.615904	-	-	0.698402	0.282655	-	-		OPF15609	1	1	1	0	0
D918_01338	M514_03502	0	M51303502	0	891	542	447	392	466	238	232	87	160		41.987	20.534	23.717	22.936	17.519	9.565	6.233	9.789		27.294	17.519	8.529	10.776	19.252	25.339		-1.34921	2.43055e-06	Y	-	-0.100862	0.952885	-	-	1.76887	6.95004e-05	-	Y		OPF16004	1	1	1	0	0
D918_00057	M514_07144	0	M51307144	0	4629	2369	3198	3033	1989	1159	2694	1744	1914		35.324	28.277	35.322	18.843	16.421	21.379	24.05	22.539		29.442	16.421	22.656	21.097	26.534	26.838		-0.529229	4.6852e-15	Y	-	0.418489	0.587449	-	-	0.39914	0.527384	-	-		OPF3081	2	2	1	1	1
D918_00491	M514_01344	0	M51301344	0	1197	110	321	132	89	22	115	198	151		6.343	10.976	5.945	3.261	1.205	3.529	10.559	6.877		6.631	1.205	6.988	5.543	6.784	5.546		-0.341569	8.2632e-05	Y	-	2.22928	0.0811094	-	-	-0.216726	0.908233	-	-		OPF16702	1	1	1	0	0
D918_01660	M514_03613	0	M51303613	0	1752	1343	2176	2556	1793	1275	2442	909	1828		52.91	50.836	78.647	44.88	47.729	51.202	33.12	56.876		56.818	47.729	47.066	47.232	52.639	55		-0.313709	1.13338e-05	Y	-	-0.139822	0.870985	-	-	0.417822	0.410888	-	-		OPF15757	1	1	1	0	0
D918_03366	M514_01875	2e-41	M51301875	2e-41	207	628	786	627	448	164	134	23	103		209.404	155.417	163.288	94.91	51.962	23.78	7.093	27.124		155.755	51.962	19.332	27.49	97.288	134.996		-2.4773	0.0353575	Y	-	0.664807	0.779847	-	-	2.98984	1.67872e-06	-	Y		OPF16780	1	1	1	0	0
D918_00150	M514_05710	0	M51305710	0	1209	814	1728	942	898	344	1299	249	675		46.472	58.501	42.003	32.573	18.661	39.469	13.147	30.434		44.887	18.661	27.683	25.428	37.514	39.642		-0.926903	0.0155505	Y	-	0.742778	0.51743	-	-	0.727982	0.384932	-	-		OPF15750	1	1	1	0	0
D918_00776	M514_05866	0	M51305866	0	1302	408	832	557	338	282	206	136	175		21.629	26.155	23.062	11.384	14.205	5.812	6.668	7.327		20.558	14.205	6.602	8.503	14.577	19.287		-1.24582	0.00674356	Y	-	-0.214798	0.905935	-	-	1.71284	1.6581e-05	-	Y		OPF12320	1	1	1	0	0
D918_00119	M514_05679	0	M51305679	0	1230	1711	249	473	283	111	401	245	133		96.015	8.286	20.731	10.09	5.919	11.976	12.715	5.894		33.78	5.919	10.195	9.126	23.672	28.208		-1.92461	1.92503e-07	Y	-	1.73229	NA	-	-	1.57933	NA	-	-		OPF5813	1	1	3	0	0
D918_00990	M514_02703	0	M51302703	0	1278	129	142	50	130	29	187	15	40		6.967	4.548	2.109	4.461	1.488	5.375	0.749	1.706		4.521	1.488	2.61	2.33	3.702	3.915		-1.11426	0.0229632	Y	-	1.06847	0.527521	-	-	0.836396	0.567053	-	-		OPF17166	1	1	1	0	0
D918_03839	M514_00154	0	M51300154	0	1197	985	295	296	97	147	251	86	215		56.799	10.087	13.331	3.554	8.054	7.703	4.586	9.791		20.943	8.054	7.36	7.534	15.122	18.365		-1.48641	0.0286081	Y	-	0.626721	0.772338	-	-	1.46625	0.254264	-	-		OPF17030	1	1	1	0	0
D918_02405	M514_00881	0	M51300881	0	1185	1169	2442	1603	2296	313	3792	577	1354		68.091	84.348	72.924	84.968	17.323	117.55	31.082	62.285		77.583	17.323	70.306	57.06	74.464	65.531		-0.630126	0.00865951	Y	-	1.83586	0.0782628	-	-	0.13134	0.940257	-	-		OPF15914	1	1	1	0	0
D918_00113	M514_05673	0	M51305673	0	1392	1312	566	336	444	86	136	127	76		65.057	16.643	13.012	13.988	4.052	3.589	5.824	2.976		27.175	4.052	4.13	4.11	17.298	22.55		-2.75017	6.73562e-14	Y	-	1.86186	0.395345	-	-	2.57199	0.00894176	-	Y		OPF16766	1	1	1	0	0
D918_03429	M514_01831	3e-169	M51301831	9e-170	816	1813	1138	1440	1078	1163	549	342	398		153.357	57.082	95.133	57.934	93.476	24.715	26.754	26.588		90.876	93.476	26.019	42.883	63.08	91.396		-1.00541	0.0372606	Y	-	-0.81911	0.622605	-	-	1.98849	2.37762e-05	-	Y		OPF16946	1	1	1	0	0
D918_09815	-	-	-	-	813	1933	1766	1490	1355	462	1273	682	921		164.111	88.909	98.799	73.089	37.27	57.519	53.549	61.753		106.227	37.27	57.607	52.523	85.39	92.436		-1.08816	1.58872e-06	Y	-	0.937393	0.394891	-	-	0.845055	0.24522	-	-		OPF16572	1	1	1	0	0
D918_01848	M514_04118	3e-149	M51304118	3e-149	735	4668	3162	4347	3072	1139	4506	1912	4355		438.369	176.085	318.83	183.289	101.635	225.204	166.058	322.989		279.143	101.635	238.083	203.971	261.546	243.642		-0.541984	0.0494261	Y	-	1.07811	0.248458	-	-	0.195901	0.879607	-	-		OPF16270	1	1	1	0	0
D918_01398	M514_07040	0	M51307040	0	1701	10321	14776	10929	14185	885	1278	597	875		418.807	355.549	346.364	365.702	34.123	27.599	22.404	28.041		371.606	34.123	26.015	28.042	223.495	304.109		-3.78159	3.03064e-05	Y	-	2.51043	0.282917	-	-	3.72632	6.38436e-07	-	Y		OPF6381	1	2	2	0	0
D918_01469	M514_05006	0	M51305006	0	1785	279	165	122	27	4	31	19	21		10.789	3.783	3.685	0.663	0.147	0.638	0.679	0.641		4.73	0.147	0.653	0.526	2.983	3.813		-3.22541	4.7955e-08	Y	-	4.07422	NA	-	-	2.64737	NA	-	-		OPF16522	1	1	1	0	0
D918_01443	M514_07075	1e-85	M51307075	1e-85	372	5423	2764	3544	4708	1068	4335	1478	4676		1006.22	304.118	513.58	555.003	188.294	428.073	253.624	685.201		594.73	188.294	455.633	388.798	535.117	513.443		-0.740173	3.02285e-05	Y	-	1.24189	0.286076	-	-	0.367211	0.797603	-	-		OPF7847	2	1	1	0	0
D918_04277	M514_08056	0	M51308056	0	840	13509	43582	21270	47136	3926	11997	1245	12182		1110.04	2123.61	1365.04	2460.8	306.535	524.644	94.612	790.544		1764.87	306.535	469.933	429.084	1209.9	1473.2		-2.21264	0.0336788	Y	-	1.79004	0.360459	-	-	1.90871	0.0795608	-	-		OPF16938	1	1	1	0	0
D918_01141	M514_05432	0	M51305432	0	969	66638	351783	80241	401994	19596	74722	5370	35162		4746.73	14859.3	4464.06	18192.7	1326.33	2832.67	353.76	1978.05		10565.7	1326.33	1721.49	1622.7	6775.33	8717.83		-2.91274	0.0115215	Y	-	2.21056	0.344226	-	-	2.64939	0.0218027	-	Y		OPF16829	1	1	1	0	0
D918_01949	M514_09583	3e-81	M51309583	3e-78	900	194680	334579	408470	660533	169042	94375	49435	129820		14930.5	15216.1	24466.7	32185.1	12318.6	3852	3506.31	7862.95		21699.6	12318.6	5073.75	6884.96	14574.2	19823.4		-1.68384	0.000783773	Y	-	0.0490202	0.983121	-	-	2.19242	0.000210674	-	Y		OPF16806	1	1	1	0	0
D918_01627	M514_03574	0	M51303574	0	1125	1323	2212	2499	2957	1098	2827	1251	1719		81.172	80.478	119.749	115.266	64.012	92.309	70.984	83.293		99.166	64.012	82.196	77.65	91.893	92.135		-0.446766	2.69432e-05	Y	-	0.265354	0.750621	-	-	0.370805	0.578143	-	-		OPF17098	1	1	1	0	0
D918_02084	M514_08926	0	M51308926	0	1086	346	747	456	686	365	922	360	496		21.991	28.154	22.636	27.701	22.043	31.187	21.161	24.897		25.12	22.043	25.748	24.822	25.389	24.505		-0.119158	0.0239452	Y	-	-0.0561338	0.947635	-	-	0.155366	0.84269	-	-		OPF17190	1	1	1	0	0
D918_02011	M514_06924	0	M51306924	0	924	3008	3000	2772	3471	648	4751	1003	3354		224.7	132.891	161.725	164.735	45.995	188.879	69.293	197.869		171.013	45.995	152.014	125.509	162.87	146.009		-0.600863	0.0160513	Y	-	1.55098	0.107247	-	-	0.151021	0.920531	-	-		OPF16689	1	1	1	0	0
D918_02563	M514_05516	0	M51305516	0	2106	2298	1734	1682	1036	3247	607	646	501		75.316	33.701	43.055	21.573	101.119	10.588	19.581	12.968		43.411	101.119	14.379	36.064	30.969	54.953		-0.12268	0.0227848	Y	-	-1.96286	0.205965	-	-	2.12235	0.00411822	-	Y		OPF17211	1	1	1	0	0
D918_01494	M514_04976	2e-140	M51304976	2e-140	576	959	904	774	869	44	817	95	502		114.919	64.238	72.44	66.161	5.01	52.104	10.528	47.508		79.439	5.01	36.713	28.788	61.128	64.553		-1.64235	0.0325116	Y	-	3.35311	0.0296027	-	Y	1.01802	0.517165	-	-		OPF13019	1	1	1	0	0
D918_01273	M514_03419	0	M51303419	0	1242	3344	2126	2509	2910	539	472	119	177		185.841	70.063	108.902	102.748	28.463	13.96	6.116	7.769		116.888	28.463	9.282	14.077	70.771	99.203		-3.02729	4.55599e-15	Y	-	1.0972	0.658455	-	-	3.61045	1.70974e-08	-	Y		OPF16778	1	1	1	0	0
D918_01235	M514_03384	0	M51303384	0	1008	2107	2448	2163	2623	722	1863	695	1379		144.278	99.403	115.679	114.114	46.977	67.893	44.013	74.574		118.368	46.977	62.16	58.364	94.279	104.09		-1.11407	0.0260542	Y	-	0.758745	0.497611	-	-	0.941207	0.113812	-	-		OPF16290	1	1	1	0	0
D918_00630	M514_01486	0	M51301486	0	1971	21898	98718	39069	80373	5580	7316	3877	6006		766.857	2050.01	1068.57	1788.24	185.676	136.351	125.565	166.106		1418.42	185.676	142.674	153.425	871.672	1171.87		-3.2955	0.00119069	Y	-	2.06041	0.362574	-	-	3.25008	4.07311e-05	-	Y		OPF16915	1	1	1	0	0
D918_00269	M514_01601	0	M51301601	0	951	10643	19064	6884	8428	114	42	8	11		772.467	820.504	390.227	388.639	7.862	1.622	0.537	0.631		592.959	7.862	0.93	2.663	339.232	475.94		-7.70132	9.56618e-07	Y	-	5.22898	0.163351	-	-	9.1855	3.44672e-18	-	Y		OPF16932	1	1	1	0	0
D918_00880	M514_02567	2e-74	M51302567	3e-74	684	3573	2790	3111	2048	403	2410	667	1718		360.556	166.953	245.189	131.303	38.642	129.429	62.248	136.916		226.001	38.642	109.531	91.809	176.085	188.529		-1.4052	0.00970026	Y	-	1.91491	0.135794	-	-	0.945919	0.389178	-	-		OPF6382	2	1	2	0	0
D918_01420	-	-	M51309356	1e-05	3387	1971	578	530	334	1051	673	678	496		40.167	6.985	8.436	4.324	20.351	7.299	12.778	7.983		14.978	20.351	9.353	12.103	12.567	16.053		-0.247231	0.000149376	Y	-	-0.968032	NA	-	-	0.934538	0.514226	-	-		OPF16011	1	1	1	0	0
D918_02425	M514_11790	0	M51311790	0	1680	8866	5374	3487	3626	1372	225	145	91		364.263	130.929	111.892	94.65	53.562	4.92	5.51	2.953		175.433	53.562	4.461	16.736	102.159	151.059		-3.23231	0.0142187	Y	-	0.707661	0.830586	-	-	5.22583	5.51938e-15	-	Y		OPF17093	1	1	1	0	0
D918_01409	M514_07050	0	M51307050	0	930	3018	5009	2947	5276	417	5590	656	2134		223.992	220.453	170.826	248.785	29.408	220.801	45.028	125.083		216.014	29.408	130.304	105.08	179.281	178.693		-1.24321	0.000201465	Y	-	2.36442	0.0759642	-	-	0.698527	0.644776	-	-		OPF16131	1	1	1	0	0
D918_01314	M514_03471	0	M51303471	0	2979	1961	3684	3430	5455	7283	936	833	1029		45.436	50.617	62.07	80.302	160.342	11.542	17.85	18.829		59.606	160.342	16.074	52.141	40.949	79.754		-0.0962006	0.000110507	Y	-	-2.16735	0.189271	-	-	2.55777	0.000166967	-	Y		OPF16346	1	1	1	0	0
D918_04648	M514_11532	0	M51311532	0	780	1001	1988	919	1805	2325	896	884	387		88.58	104.32	63.515	101.481	195.496	42.197	72.346	27.046		89.474	195.496	47.197	84.271	71.355	110.678		-0.0455198	0.0476217	Y	-	-1.66705	0.199861	-	-	1.44962	0.0712399	-	-		OPF7490	1	1	1	0	0
D918_01928	M514_07297	0	M51307297	0	900	1731	1129	1436	1394	202	2066	486	2193		132.755	51.345	86.014	67.924	14.72	84.326	34.471	132.826		84.509	14.72	83.874	66.586	84.237	70.552		-0.493375	0.000921766	Y	-	2.22851	0.049387	-	Y	-0.0651658	0.978374	-	-		OPF5806	1	1	3	0	0
D918_01735	M514_00495	0	M51300495	0	1368	3078	1212	1098	977	685	530	225	297		155.303	36.263	43.269	31.319	32.841	14.232	10.499	11.835		66.538	32.841	12.189	17.352	43.246	59.799		-1.89178	0.000774564	Y	-	0.149682	0.950993	-	-	2.46005	0.000617462	-	Y		OPF17192	1	1	1	0	0
D918_03525	M514_01743	0	M51301743	0	1218	3459	1636	2535	1897	2166	2634	1528	2385		196.02	54.977	112.199	68.3	116.633	79.44	80.082	106.74		107.874	116.633	88.754	95.724	99.68	109.626		-0.18146	0.0176339	Y	-	-0.506897	0.648727	-	-	0.48616	0.62437	-	-		OPF16524	1	1	1	0	0
D918_00981	M514_02693	0	M51302693	0	1344	54	103	45	36	8	40	88	30		2.773	3.137	1.805	1.175	0.39	1.093	4.18	1.217		2.222	0.39	2.163	1.72	2.197	1.856		-0.435163	0.0143723	Y	-	2.23759	0.148829	-	-	-0.117718	0.961475	-	-		OPF16362	1	1	1	0	0
D918_01811	M514_04160	2e-110	M51300322	1e-33	1869	473	1254	677	1230	455	1308	626	591		17.468	27.462	19.527	28.86	15.967	25.708	21.381	17.237		23.329	15.967	21.442	20.073	22.521	21.857		-0.33413	0.000299673	Y	-	0.253055	0.793532	-	-	0.250475	0.792698	-	-		OPF17059	1	1	1	0	0
D918_01815	M514_04157	0	M51304157	0	1392	3015	1148	2101	499	298	145	78	95		149.501	33.756	81.366	15.72	14.041	3.826	3.577	3.72		70.086	14.041	3.708	6.291	41.638	58.877		-3.35861	0.0146594	Y	-	1.29431	0.639164	-	-	4.09384	9.10975e-07	-	Y		OPF15944	1	1	1	0	0
D918_01898	M514_07337	0	M51307337	0	1362	3852	4874	1921	2718	547	4875	5326	2090		195.212	146.472	76.034	87.513	26.34	131.483	249.622	83.648		126.308	26.34	154.918	122.773	138.569	106.314		-0.142722	0.000556259	Y	-	2.13743	0.0726506	-	-	-0.411322	0.799898	-	-		OPF15895	1	1	1	0	0
D918_01541	M514_04921	0	M51304921	0	1242	2354	3633	2543	4119	1031	2703	748	1027		130.822	119.727	110.378	145.436	54.443	79.946	38.445	45.075		126.591	54.443	54.489	54.477	95.69	112.161		-1.31722	2.78893e-05	Y	-	0.587648	0.675609	-	-	1.26676	0.0276871	-	Y		OPF16336	1	1	1	0	0
D918_01234	M514_03383	3e-124	M51303383	3e-124	672	609	869	678	922	98	560	85	299		62.552	52.929	54.39	60.168	9.565	30.612	8.074	24.254		57.51	9.565	20.98	18.126	41.854	47.921		-1.81534	0.0218303	Y	-	1.89717	0.213544	-	-	1.41244	0.138545	-	-		OPF12735	1	1	1	0	0
D918_00800	M514_09616	0	M51309616	0	2433	1005	1637	1045	1065	577	2061	590	936		28.512	27.539	23.154	19.196	15.554	31.118	15.48	20.971		24.6	15.554	22.523	20.781	23.71	22.791		-0.340177	0.00676554	Y	-	0.332165	0.664609	-	-	0.224305	0.782175	-	-		OPF8577	1	1	1	0	0
D918_02191	M514_02182	0	M51302182	0	1635	456	943	764	600	197	33	67	42		19.251	23.607	25.19	16.093	7.902	0.741	2.616	1.4		21.035	7.902	1.586	3.165	12.7	18.409		-2.63261	0.00471986	Y	-	0.463029	0.871009	-	-	3.66785	1.57752e-09	-	Y		OPF15897	1	1	1	0	0
D918_02498	M514_10630	0	M51310630	0	1770	640	294	279	173	412	33	27	39		24.958	6.799	8.497	4.286	15.266	0.685	0.974	1.201		11.135	15.266	0.953	4.531	6.771	11.961		-1.10856	0.00947622	Y	-	-1.42088	0.56457	-	-	3.82986	4.68124e-08	-	Y		OPF15854	1	1	1	0	0
D918_01397	M514_21976	0	M51307039	3e-108	2214	81	102	62	61	63	66	5	18		2.525	1.886	1.51	1.208	1.866	1.095	0.144	0.443		1.782	1.866	0.561	0.887	1.259	1.799		-0.986531	6.24746e-08	Y	-	-0.819091	0.666345	-	-	1.90134	0.0125584	-	Y		OPF16203	1	1	1	0	0
D918_00724	M514_04502	1e-122	M51304502	1e-122	936	26	14	20	4	32	8	0	7		1.917	0.612	1.152	0.187	2.242	0.314	0	0.408		0.967	2.242	0.241	0.741	0.656	1.222		-0.221334	0.00253925	Y	-	-2.07671	NA	-	-	2.54175	0.0633494	-	-		OPF16677	1	1	1	0	0
D918_09636	M514_10950	3e-119	M51310950	3e-119	543	1063	757	416	694	236	309	73	172		135.123	57.061	41.3	56.048	28.505	20.904	8.582	17.267		72.383	28.505	15.584	18.814	48.041	63.608		-1.9753	5.49514e-07	Y	-	0.527717	0.802682	-	-	2.23674	0.000917417	-	Y		OPF16022	1	1	1	0	0
D918_02675	M514_20497	2e-128	-	-	600	1855	5794	1839	3849	333	3983	460	1148		213.397	395.252	165.229	281.319	36.4	243.854	48.94	104.298		263.799	36.4	132.364	108.373	207.47	218.32		-1.48923	0.0247656	Y	-	2.28085	0.134018	-	-	0.973726	0.488863	-	-		OPF17005	1	1	1	0	0
D918_09766	M514_23370	4e-129	M51311809	2e-115	522	4240	10996	4209	7397	894	9051	995	3230		560.65	862.206	434.676	621.423	112.325	636.939	121.678	337.302		619.739	112.325	365.306	302.061	510.696	518.256		-1.22932	8.2679e-14	Y	-	1.9402	0.160522	-	-	0.749129	0.597789	-	-		OPF5870	1	1	1	1	1
D918_00222	M514_01546	0	M51301546	0	906	764	1247	941	988	127	406	82	205		58.205	56.336	55.991	47.822	9.194	16.461	5.778	12.334		54.589	9.194	11.524	10.942	36.133	45.51		-2.41496	1.99187e-07	Y	-	1.74646	0.332375	-	-	2.18114	0.00310262	-	Y		OPF5784	2	2	1	0	0
D918_02255	M514_02096	1e-149	M51302096	1e-149	591	15	27	7	26	0	18	0	0		1.752	1.87	0.639	1.929	0	1.119	0	0		1.547	0	0.373	0.28	1.044	1.238		-2.65388	0.004498	Y	-	17.4723	NA	-	-	1.98843	0.488863	-	-		OPF16095	1	1	1	0	0
D918_00657	M514_04563	0	M51304563	0	1242	651	1308	976	1321	470	1556	853	923		36.179	43.106	42.363	46.643	24.819	46.021	43.842	40.51		42.073	24.819	43.458	38.798	42.666	38.622		-0.227676	0.0022603	Y	-	0.52353	0.396583	-	-	0.0304084	0.978618	-	-		OPF16992	1	1	1	0	0
D918_02095	M514_08915	0	M51308915	0	822	53	84	24	106	35	54	31	31		4.45	4.183	1.574	5.655	2.793	2.413	2.407	2.056		3.966	2.793	2.292	2.417	3.248	3.731		-0.826148	0.00185684	Y	-	0.0142436	0.993512	-	-	0.944923	0.304148	-	-		OPF15900	1	1	1	0	0
D918_00440	M514_11503	0	M51311503	0	1374	3082	4269	4241	3590	1388	5047	1453	3385		154.825	127.171	166.394	114.58	66.254	134.933	67.505	134.295		140.743	66.254	112.244	100.747	128.529	125.845		-0.580256	0.00199992	Y	-	0.67927	0.389278	-	-	0.358317	0.664176	-	-		OPF16755	1	1	1	0	0
D918_00980	M514_02692	0	M51302692	0	855	1577	2970	2063	3155	456	395	368	413		127.31	142.18	130.074	161.821	34.979	16.971	27.475	26.331		140.346	34.979	23.592	26.439	90.309	119.273		-2.4524	0.0127323	Y	-	1.1724	0.55048	-	-	2.51472	4.427e-05	-	Y		OPF16366	1	1	1	0	0
D918_01935	M514_07290	0	M51307290	0	1059	70	92	57	63	9	28	23	36		4.562	3.556	2.902	2.609	0.557	0.971	1.386	1.853		3.407	0.557	1.404	1.192	2.548	2.837		-1.60916	0.00149676	Y	-	1.95033	0.201798	-	-	1.18111	0.237444	-	-		OPF7751	1	1	1	0	1
D918_00936	M514_02630	6e-78	M51302630	5e-78	321	475	2488	543	1768	19	2448	59	370		102.137	317.243	91.191	241.535	3.882	280.142	11.733	62.832		188.027	3.882	118.236	89.647	158.116	151.198		-1.36075	0.0141472	Y	-	5.11669	0.0140955	-	Y	0.654035	0.811034	-	-		OPF16153	1	1	1	0	0
D918_01642	M514_03588	0	M51303588	0	1380	804	2747	1066	3246	255	1493	242	552		40.214	81.475	41.642	103.151	12.119	39.742	11.194	21.805		66.62	12.119	24.247	21.215	48.46	55.72		-1.85324	3.52425e-05	Y	-	1.8115	0.281029	-	-	1.47449	0.171877	-	-		OPF16949	1	1	1	0	0
D918_01089	M514_04059	7e-146	M51304059	5e-149	846	1659	2232	1911	1753	468	1067	200	597		135.354	107.987	121.772	90.869	36.281	46.33	15.091	38.467		113.995	36.281	33.296	34.042	79.41	98.453		-1.81127	0.0161811	Y	-	0.886058	0.593399	-	-	1.76505	0.00474953	-	Y		OPF14549	1	1	1	0	0
D918_04438	M514_09685	0	M51309685	0	1026	4364	2274	2216	3289	231	4083	619	2442		293.585	90.717	116.434	140.578	14.766	146.185	38.513	129.743		160.329	14.766	104.814	82.302	136.537	131.216		-1.14237	0.0348933	Y	-	2.94467	0.0352308	-	Y	0.53036	0.779988	-	-		OPF17094	1	1	1	0	0
D918_02436	M514_11781	0	M51311781	0	906	2779	10198	3883	10961	1438	9585	1298	4004		211.717	460.717	231.045	530.547	104.097	388.629	91.454	240.909		358.507	104.097	240.331	206.272	307.86	307.625		-1.00676	0.0172728	Y	-	1.34088	0.342637	-	-	0.633588	0.662215	-	-		OPF16712	1	1	1	0	0
D918_00996	M514_02711	8e-89	M51302711	8e-89	483	198	723	247	371	21	465	24	146		28.295	61.269	27.568	33.684	2.852	35.365	3.172	16.478		37.704	2.852	18.338	14.467	29.404	30.734		-1.5966	0.0130444	Y	-	3.12364	0.0803615	-	-	0.99148	0.579464	-	-		OPF16977	1	1	1	0	0
D918_00851	M514_02540	0	M51302540	0	3648	483	905	824	303	733	395	141	243		9.139	10.154	12.177	3.642	13.178	3.978	2.467	3.631		8.778	13.178	3.359	5.814	6.455	9.658		-0.496826	0.0379274	Y	-	-1.3076	0.348889	-	-	1.72146	0.00180174	-	Y		OPF6383	1	2	2	0	0
D918_01108	M514_04083	0	M51304083	0	2271	248	894	850	936	451	384	293	286		7.538	16.113	20.177	18.074	13.025	6.211	8.236	6.865		15.475	13.025	7.104	8.584	11.888	14.985		-0.868346	0.0176465	Y	-	-0.359955	0.810987	-	-	1.27079	0.0238326	-	Y		OPF16087	1	1	1	0	0
D918_03020	M514_10977	0	M51310977	0	1248	2465	3218	1972	2564	981	3219	497	1344		136.332	105.54	85.182	90.096	51.554	94.75	25.421	58.704		104.288	51.554	59.625	57.607	85.147	93.741		-0.961509	0.0401116	Y	-	0.467588	0.72676	-	-	0.881675	0.263508	-	-		OPF11854	1	1	1	0	0
D918_02466	M514_18113	0	M51309647	0	1875	5163	5073	4902	6130	3546	4299	3449	4111		190.063	110.742	140.938	143.371	124.036	84.224	117.422	119.518		146.278	124.036	107.055	111.3	129.468	141.83		-0.439273	0.00831389	Y	-	-0.187425	0.85701	-	-	0.593111	0.280022	-	-		OPF1065	9	10	7	0	0
D918_00986	M514_02698	2e-119	M51302698	6e-119	522	1227	2957	1925	3799	480	1001	172	487		162.245	231.861	198.8	319.155	60.309	70.443	21.034	50.856		228.015	60.309	47.444	50.66	150.628	194.474		-2.28195	0.0117947	Y	-	1.13262	0.56316	-	-	2.28761	0.00171533	-	Y		OPF15769	1	1	1	0	0
D918_02701	M514_05058	0	M51305058	0	960	757	1105	1147	936	482	1380	357	976		54.428	47.113	64.409	42.757	32.929	52.806	23.739	55.42		52.177	32.929	43.988	41.223	48.667	48.327		-0.423846	0.0160669	Y	-	0.282667	0.750115	-	-	0.337741	0.666709	-	-		OPF2191	1	7	1	0	0
D918_01492	M514_16518	0	M51304983	0	1689	906	3691	4062	6062	664	3606	612	1624		37.025	89.446	129.648	157.394	25.784	78.427	23.13	52.413		103.378	25.784	51.324	44.939	81.069	87.859		-1.37442	4.80251e-05	Y	-	1.42876	0.354619	-	-	1.02326	0.404064	-	-		OPF17096	1	1	1	0	0
D918_03687	M514_10362	0	M51310362	0	1242	253	357	236	456	208	367	179	200		14.06	11.765	10.243	16.101	10.984	10.855	9.2	8.778		13.042	10.984	9.611	9.954	11.572	12.631		-0.475968	0.0183266	Y	-	-0.160811	0.887192	-	-	0.619048	0.281297	-	-		OPF15908	1	1	1	0	0
D918_01548	M514_04914	0	M51304914	0	2391	323	641	561	629	347	645	291	453		9.324	10.973	12.649	11.536	9.518	9.909	7.769	10.328		11.121	9.518	9.335	9.381	10.356	10.8		-0.317933	0.00344422	Y	-	-0.137986	0.867736	-	-	0.420531	0.357521	-	-		OPF15719	1	1	1	0	0
D918_01835	M514_04131	0	M51304131	0	807	1660	1881	3702	3100	1374	1160	1368	1555		141.981	95.403	247.298	168.457	111.666	52.803	108.211	105.037		163.285	111.666	88.684	94.429	131.313	152.961		-0.804242	0.00236816	Y	-	-0.0158889	0.991885	-	-	0.942286	0.170475	-	-		OPF10032	1	1	1	0	0
D918_01857	M514_04106	3e-118	M51304106	3e-118	558	136	168	231	173	175	74	59	73		16.823	12.323	22.317	13.596	20.569	4.872	6.75	7.131		16.265	20.569	6.251	9.83	11.973	17.126		-0.666912	0.00311511	Y	-	-1.03216	0.44347	-	-	1.64316	0.000173814	-	Y		OPF16177	1	1	1	0	0
D918_03444	M514_15097	0	M51301819	0	1158	214	125	149	90	56	304	134	119		12.756	4.418	6.936	3.408	3.172	9.644	7.387	5.602		6.88	3.172	7.544	6.451	7.164	6.138		-0.162403	0.0476116	Y	-	0.878532	0.418797	-	-	-0.146897	0.918997	-	-		OPF16206	1	1	1	0	0
D918_02677	M514_05090	0	M51305090	0	1551	110	148	139	155	31	79	24	51		4.895	3.906	4.831	4.383	1.311	1.871	0.988	1.792		4.504	1.311	1.55	1.491	3.238	3.865		-1.67684	0.0288042	Y	-	1.06804	0.476791	-	-	1.51126	0.0175779	-	Y		OPF16709	1	1	1	0	0
D918_00097	M514_25835	0	M51306976	4e-32	1260	203	152	120	233	32	162	98	120		11.12	4.938	5.134	8.109	1.666	4.723	4.965	5.192		7.325	1.666	4.96	4.136	6.312	6.193		-0.955922	1.36031e-17	Y	-	1.68221	0.139929	-	-	0.509019	0.694637	-	-		OPF16450	1	1	1	0	0
D918_01069	M514_04039	0	M51304039	0	972	280	201	178	187	109	105	91	77		19.883	8.464	9.872	8.437	7.355	3.968	5.976	4.318		11.664	7.355	4.754	5.404	8.703	10.802		-1.11634	0.0152468	Y	-	-0.00222086	0.998963	-	-	1.34572	0.0220772	-	Y		OPF16422	1	1	1	0	0
D918_00945	M514_02644	0	M51302644	0	1599	1509	923	495	620	498	18	11	20		65.138	23.627	16.688	17.004	20.426	0.414	0.439	0.682		30.614	20.426	0.511	5.49	17.713	28.577		-2.28714	0.00912967	Y	-	-0.424173	0.910158	-	-	5.98858	6.58084e-21	-	Y		OPF10753	1	1	1	0	0
D918_02600	M514_05561	1e-162	M51305561	1e-162	687	1381	1843	1202	1351	237	2071	238	982		138.75	109.803	94.32	86.238	22.626	110.738	22.115	77.919		107.278	22.626	70.257	58.349	91.412	90.348		-1.03764	0.0244002	Y	-	1.74584	0.163474	-	-	0.579015	0.679966	-	-		OPF15857	1	1	1	0	0
D918_00476	M514_01324	0	M51301324	0	1416	177	52	63	50	19	106	116	121		8.628	1.503	2.398	1.548	0.88	2.75	5.229	4.658		3.519	0.88	4.212	3.379	3.816	2.992		-0.12962	0.0161109	Y	-	1.82944	0.230408	-	-	-0.378438	0.841185	-	-		OPF15859	1	1	1	0	0
D918_03605	M514_04273	0	M51304273	0	2172	2040	2392	1714	1303	875	863	746	886		64.829	45.076	42.541	26.308	26.421	14.596	21.925	22.236		44.688	26.421	19.586	21.295	33.93	41.035		-1.07579	0.0486532	Y	-	0.107433	0.947635	-	-	1.22068	0.0177594	-	Y		OPF16502	1	1	1	0	0
D918_02944	M514_09191	0	M51309191	0	1050	482	570	359	426	94	619	241	314		31.685	22.219	18.432	17.792	5.871	21.656	14.652	16.301		22.532	5.871	17.536	14.62	20.391	19.2		-0.747458	0.0202483	Y	-	1.53185	0.0773249	-	-	0.31305	0.800392	-	-		OPF10711	1	1	1	0	0
D918_00483	M514_01330	0	M51301330	0	1233	147	499	293	412	83	523	119	247		8.229	16.565	12.81	14.653	4.415	15.582	6.161	10.92		13.064	4.415	10.887	9.269	12.131	11.334		-0.652964	0.000580284	Y	-	1.20249	0.241241	-	-	0.286524	0.827659	-	-		OPF16990	1	1	1	0	0
D918_01698	M514_03643	0	M51303643	0	2031	120	121	137	35	50	12	0	18		4.078	2.438	3.636	0.756	1.615	0.217	0	0.483		2.727	1.615	0.233	0.579	1.658	2.505		-2.09869	0.000699851	Y	-	-0.23563	0.947635	-	-	3.58657	0.000199905	-	Y		OPF15853	1	1	1	0	0
D918_01446	M514_07156	1e-19	M51307156	1e-19	1011	41	4	4	6	6	3	0	5		2.799	0.162	0.213	0.26	0.389	0.109	0	0.27		0.859	0.389	0.126	0.192	0.545	0.765		-2.13519	2.12939e-06	Y	-	0.215077	NA	-	-	2.75806	NA	-	-		OPF16215	1	1	1	0	0
D918_04276	M514_08057	0	M51308057	0	1785	764	742	810	498	181	470	346	363		29.543	17.014	24.463	12.235	6.65	9.672	12.374	11.085		20.814	6.65	11.044	9.945	16.627	17.981		-1.11428	0.0431174	Y	-	1.05472	0.347087	-	-	0.836811	0.288908	-	-		OPF16639	1	1	1	0	0
D918_00943	M514_02641	2e-55	M51302641	2e-55	243	5597	4564	4762	2596	290	2890	232	2304		1589.81	768.752	1056.43	468.49	78.271	436.881	60.945	516.848		970.87	78.271	338.225	273.236	699.737	792.35		-1.96432	0.0162389	Y	-	2.88557	0.109344	-	-	1.40254	0.329198	-	-		OPF15886	1	1	1	0	0
D918_03937	M514_01079	0	M51301079	0	798	114	335	175	58	50	337	5	165		9.86	17.183	11.822	3.187	4.109	15.513	0.4	11.271		10.513	4.109	9.061	7.823	9.891	9.232		-0.545417	0.0386866	Y	-	0.955881	0.639194	-	-	0.234803	0.924601	-	-		OPF17088	1	1	1	0	0
D918_02085	M514_08924	0	M51308924	0	1008	116	266	164	181	152	143	82	105		7.943	10.801	8.771	7.874	9.89	5.211	5.193	5.678		8.847	9.89	5.361	6.493	7.353	9.056		-0.468619	0.00257797	Y	-	-0.674142	0.494525	-	-	0.965982	0.0146123	-	Y		OPF17196	1	1	1	0	0
D918_00821	M514_02513	0	M51302513	0	1332	529	1171	1014	1200	331	478	233	436		27.412	35.983	41.038	39.507	16.298	13.182	11.166	17.843		35.985	16.298	14.064	14.622	26.59	32.048		-1.36662	0.00581656	Y	-	0.477554	0.744309	-	-	1.3874	0.00542921	-	Y		OPF16939	1	1	1	0	0
D918_00431	M514_11494	1e-139	M51311494	1e-139	567	709	2415	911	2158	111	1913	144	563		86.31	174.334	86.615	166.905	12.84	123.938	16.212	54.127		128.541	12.84	64.759	51.779	101.206	105.401		-1.54878	0.00428567	Y	-	2.75697	0.0957278	-	-	0.97472	0.553961	-	-		OPF14670	1	1	1	0	0
D918_01539	M514_04923	0	M51304923	0	897	5474	2331	2017	2487	1330	617	273	409		421.22	106.365	121.219	121.587	97.245	25.268	19.428	24.855		192.597	97.245	23.184	41.699	119.992	173.527		-2.1335	0.0132708	Y	-	0.0738125	0.978555	-	-	3.08167	1.18071e-06	-	Y		OPF15756	1	1	1	0	0
D918_03348	M514_01894	2e-107	M51301894	2e-107	522	779	4625	806	3851	44	3619	69	434		103.006	362.65	83.238	323.523	5.528	254.677	8.438	45.322		218.104	5.528	102.812	78.491	168.693	175.589		-1.7849	0.0262376	Y	-	4.73008	0.0379281	-	Y	1.09315	0.661501	-	-		OPF16682	1	1	1	0	0
D918_00595	M514_01447	3e-97	M51301447	3e-97	483	473	1424	397	965	151	1329	133	261		67.594	120.673	44.31	87.616	20.504	101.076	17.578	29.456		80.048	20.504	49.37	42.154	66.9	68.139		-1.12189	0.00220838	Y	-	1.46795	0.33867	-	-	0.73077	0.627699	-	-		OPF15846	1	1	1	0	0
D918_00300	M514_01624	0	M51301624	0	1017	1614	3515	2059	4894	319	2235	249	1019		109.542	141.466	109.142	211.03	20.572	80.729	15.629	54.619		142.795	20.572	50.325	42.887	103.165	118.35		-1.94081	2.16284e-05	Y	-	2.12684	0.211006	-	-	1.5011	0.183523	-	-		OPF6218	1	1	1	1	1
D918_01836	M514_04129	0	M51304129	0	828	1020	1091	1175	1090	115	1616	206	1289		85.029	53.931	76.501	57.73	9.109	71.694	15.882	84.861		68.298	9.109	57.479	45.386	63.661	56.46		-0.756178	0.00425233	Y	-	2.52104	0.0396038	-	Y	0.172376	0.932445	-	-		OPF15784	1	1	1	0	0
D918_02907	M514_08287	0	M51308287	0	1245	6861	5041	4412	6123	1531	5413	1776	3844		380.377	165.727	191.04	215.674	80.652	159.713	91.061	168.306		238.204	80.652	139.693	124.933	195.985	206.694		-1.0438	0.0182414	Y	-	1.02878	0.370523	-	-	0.763405	0.397334	-	-		OPF5854	1	1	1	1	1
D918_01559	M514_16597	3e-95	M51310495	2e-15	495	2719	2932	2538	1750	955	3263	815	1848		379.141	242.441	276.403	155.037	126.534	242.149	105.102	203.509		263.255	126.534	183.587	169.324	229.112	235.911		-0.715249	0.00294626	Y	-	0.57448	0.577882	-	-	0.548108	0.514276	-	-		OPF16570	1	1	1	0	0
D918_00590	M514_01443	0	M51301443	0	1251	633	1559	984	965	85	940	181	624		34.926	51.008	42.403	33.828	4.456	27.602	9.236	27.19		40.541	4.456	21.343	17.121	32.313	33.324		-1.4052	0.00115174	Y	-	2.60295	0.0427497	-	Y	0.841583	0.534208	-	-		OPF6107	1	1	1	1	1
D918_01404	M514_07044	0	M51307044	0	1287	1118	2222	1496	1069	512	1718	923	994		59.96	70.666	62.663	36.425	26.092	49.036	45.781	42.101		57.429	26.092	45.639	40.752	52.376	51.161		-0.569185	1.10251e-06	Y	-	0.733775	0.322596	-	-	0.328056	0.689935	-	-		OPF7502	1	1	1	0	0
D918_00186	M514_21362	0	M51301513	0	1155	760	930	672	886	346	1182	237	515		45.418	32.957	31.365	33.64	19.647	37.593	13.099	24.306		35.845	19.647	24.999	23.661	31.197	32.605		-0.707134	0.00398357	Y	-	0.406011	0.71509	-	-	0.607897	0.439782	-	-		OPF16369	1	1	1	0	0
D918_02220	M514_02150	4e-161	M51302150	4e-161	642	1159	622	1483	1415	1412	58	53	85		124.608	39.655	124.527	96.655	144.248	3.319	5.27	7.217		96.361	144.248	5.269	40.013	57.322	105.938		-1.08674	0.00526413	Y	-	-1.54966	0.551762	-	-	4.53253	2.96115e-15	-	Y		OPF15713	1	1	1	0	0
D918_01363	M514_01936	2e-07	M51312875	2e-92	375	321	1467	401	909	54	1015	29	191		59.084	160.12	57.646	106.3	9.444	99.427	4.937	27.764		95.788	9.444	44.043	35.393	73.611	78.519		-1.67776	4.86477e-05	Y	-	2.73654	0.166636	-	-	1.11498	0.552631	-	-		OPF6042	1	1	1	1	1
D918_03421	-	-	-	-	819	703	1673	447	869	95	402	88	133		59.247	83.61	29.423	46.531	7.608	18.031	6.859	8.852		54.703	7.608	11.247	10.337	36.079	45.284		-2.53308	0.0360577	Y	-	2.03869	0.283918	-	-	2.22804	0.0119811	-	Y		OPF6354	1	1	1	1	1
D918_03800	M514_00194	8e-148	M51300194	8e-148	747	2780	3706	2654	2643	157	2774	209	1577		256.874	203.063	191.53	155.16	13.784	136.413	17.86	115.079		201.657	13.784	89.784	70.784	153.712	164.082		-1.69176	0.0420965	Y	-	3.22086	0.046112	-	Y	1.07887	0.493516	-	-		OPF6030	1	1	1	1	1
D918_02223	M514_02140	5e-137	M51302140	5e-137	555	1799	1935	1755	1876	516	2731	786	1683		223.735	142.704	170.467	148.232	60.977	180.759	90.404	165.302		171.285	60.977	145.488	124.36	160.229	149.223		-0.586095	0.00464547	Y	-	1.12052	0.158678	-	-	0.232686	0.83747	-	-		OPF13885	1	1	1	0	0
D918_01424	M514_07059	0	M51307059	0	1746	1834	2248	2418	1780	2924	739	632	404		72.502	52.699	74.657	44.707	109.835	15.548	23.106	12.613		61.141	109.835	17.089	40.276	42.262	70.88		-0.477259	0.000187984	Y	-	-1.62141	0.297225	-	-	2.23911	1.95286e-05	-	Y		OPF16083	1	1	1	0	0
D918_01184	M514_05384	0	M51305384	0	1344	326	593	532	565	177	688	246	475		16.742	18.059	21.339	18.435	8.637	18.804	11.684	19.266		18.644	8.637	16.585	14.598	17.761	16.643		-0.466245	0.0298989	Y	-	0.772336	0.257511	-	-	0.205534	0.821157	-	-		OPF6174	1	1	1	1	1
D918_00362	M514_01689	0	M51301689	0	954	4424	6726	3255	3631	941	3810	610	1645		320.083	288.573	183.933	166.909	64.692	146.706	40.817	93.995		239.875	64.692	93.839	86.552	177.288	204.838		-1.58285	0.0402514	Y	-	1.20636	0.417837	-	-	1.33683	0.110996	-	-		OPF14916	1	1	1	0	0
D918_02311	M514_01011	1e-139	M51301011	1e-139	588	894	935	1171	1107	241	1197	333	786		104.944	65.085	107.359	82.561	26.881	74.78	36.151	72.867		89.987	26.881	61.266	52.67	77.678	77.366		-0.89034	0.0046185	Y	-	1.26302	0.188544	-	-	0.52695	0.602817	-	-		OPF4474	1	1	2	1	1
D918_02602	M514_05563	0	M51305563	0	972	590	1141	746	1078	205	1912	435	916		41.897	48.047	41.374	48.636	13.832	72.259	28.568	51.371		44.988	13.832	50.733	41.508	47.45	38.757		-0.287128	0.0145933	Y	-	1.50379	0.0667995	-	-	-0.165289	0.90378	-	-		OPF12106	1	1	1	0	0
D918_00341	M514_01664	3e-121	M51301664	3e-121	504	2242	2146	2994	2612	749	3069	1378	2201		307.045	174.279	320.242	227.271	97.468	223.685	174.533	238.054		257.209	97.468	212.091	183.435	237.873	225.261		-0.585222	0.000114852	Y	-	1.01423	0.169511	-	-	0.259969	0.798267	-	-		OPF6374	1	1	1	0	1
D918_00772	M514_05869	0	M51305869	0	1080	38	106	39	41	42	36	18	56		2.429	4.017	1.947	1.665	2.551	1.224	1.064	2.827		2.514	2.551	1.705	1.916	2.167	2.522		-0.440708	0.0367263	Y	-	-0.491233	0.720293	-	-	0.781092	0.412495	-	-		OPF16935	1	1	1	0	0
D918_03728	M514_00275	0	M51300275	0	1236	454	736	532	706	109	977	233	722		25.353	24.373	23.203	25.049	5.784	29.037	12.034	31.842		24.495	5.784	24.304	19.674	24.413	20.752		-0.482565	0.0284354	Y	-	1.80589	0.0402337	-	Y	-0.0156651	0.992259	-	-		OPF16414	1	1	1	0	0
D918_03608	M514_04274	0	M51304274	0	915	848	1798	761	1174	421	2463	319	711		63.969	80.43	44.835	56.266	30.177	98.881	22.255	42.358		61.375	30.177	54.498	48.418	58.428	55.135		-0.493948	0.0363493	Y	-	0.682545	0.564965	-	-	0.26253	0.848333	-	-		OPF16543	1	1	1	0	0
D918_01505	M514_04963	0	M51304963	0	1740	206	188	228	183	99	127	194	127		8.172	4.422	7.064	4.612	3.732	2.681	7.117	3.979		6.068	3.732	4.592	4.377	5.435	5.6		-0.497024	1.33191e-08	Y	-	0.283275	0.819842	-	-	0.420305	0.690461	-	-		OPF3437	1	1	1	2	1
D918_01718	M514_00474	0	M51300474	0	2070	2430	2886	3063	2932	1975	2853	3268	1981		81.027	57.065	79.769	62.115	62.576	50.629	100.779	52.168		69.994	62.576	67.859	66.538	69.079	68.51		-0.106144	0.00487616	Y	-	-0.115413	0.913513	-	-	0.171315	0.865042	-	-		OPF15747	1	1	1	0	0
D918_01582	M514_03525	0	M51303525	0	1227	2986	2911	3022	2733	1513	2592	1314	1438		167.974	97.106	132.772	97.678	80.873	77.6	68.361	63.885		123.882	80.873	69.949	72.68	100.768	115.281		-0.805412	4.57951e-05	Y	-	0.0592078	0.958872	-	-	0.899088	0.0238385	-	Y		OPF16399	1	1	1	0	0
D918_01590	M514_03531	0	M51303531	0	951	750	1256	481	1070	72	355	27	125		54.435	54.058	27.266	49.341	4.965	13.713	1.812	7.165		46.275	4.965	7.563	6.914	29.684	38.013		-2.90116	0.00539088	Y	-	2.38329	0.266823	-	-	2.57959	0.0106281	-	Y		OPF16690	1	1	1	0	0
D918_00164	M514_21335	3e-67	M51305722	4e-62	336	32	314	124	253	74	164	198	135		6.574	38.251	19.895	33.02	14.444	17.93	37.617	21.902		24.435	14.444	25.816	22.973	25.027	22.437		-0.211998	4.01145e-10	Y	-	0.567453	0.710827	-	-	-0.00100439	0.999959	-	-		OPF16446	1	1	1	0	0
D918_01546	M514_07297	4e-116	M51307297	4e-116	930	1429	1153	1361	1470	514	1572	409	737		106.059	50.745	78.892	69.316	36.248	62.093	28.074	43.199		76.253	36.248	44.455	42.403	62.625	68.252		-0.934078	0.0357252	Y	-	0.528879	0.65148	-	-	0.821742	0.227802	-	-		OPF6149	1	1	1	1	1
D918_01452	M514_07080	0	M51307080	0	1233	2302	2381	3382	2310	1717	3374	2022	2992		128.866	79.039	147.866	82.158	91.331	100.52	104.683	132.277		109.482	91.331	112.494	107.203	110.773	105.852		-0.0756339	0.00427244	Y	-	-0.00665484	0.993485	-	-	0.0843828	0.918666	-	-		OPF6138	1	1	1	1	1
D918_01308	M514_03464	0	M51303464	0	1188	736	712	587	448	137	676	131	499		42.762	24.531	26.637	16.537	7.563	20.903	7.039	22.897		27.617	7.563	16.946	14.6	23.044	23.606		-1.0292	0.00061976	Y	-	1.32979	0.275374	-	-	0.663147	0.573984	-	-		OPF7789	1	1	1	1	0
D918_02021	M514_17437	0	M51306917	0	1161	227	98	96	75	18	168	62	99		13.496	3.455	4.458	2.833	1.017	5.316	3.409	4.648		6.06	1.017	4.458	3.597	5.373	5.052		-0.855108	0.00138239	Y	-	2.11625	NA	-	-	0.330249	NA	-	-		OPF15765	1	1	1	0	0
D918_01603	M514_03548	0	M51303548	0	1767	854	1344	1536	1050	660	374	500	502		33.359	31.132	46.861	26.059	24.497	7.775	18.063	15.487		34.353	24.497	13.775	16.455	25.534	32.382		-1.03631	0.000244569	Y	-	-0.190496	0.909773	-	-	1.37719	0.0061894	-	Y		OPF7838	2	1	1	0	0
D918_01602	M514_03548	0	M51303548	0	1728	1387	1968	1478	1854	1000	225	44	159		55.402	46.615	46.109	47.051	37.955	4.783	1.625	5.016		48.794	37.955	3.808	12.345	29.515	46.627		-1.87167	2.78401e-06	Y	-	-0.568102	0.834583	-	-	3.84257	1.39559e-18	-	Y		OPF7838	2	1	1	0	0
D918_02056	M514_08958	0	M51308958	0	1122	1123	1630	1915	1931	388	1512	701	1494		69.085	59.462	92.01	75.473	22.68	49.503	39.883	72.585		74.007	22.68	53.99	46.163	65.429	63.742		-0.796737	0.0358804	Y	-	1.26818	0.146603	-	-	0.422704	0.68564	-	-		OPF6239	1	1	1	1	1
D918_03810	M514_00180	8e-158	M51300180	8e-158	645	2460	1982	1441	1117	175	1605	269	856		263.252	125.774	120.437	75.944	17.795	91.409	26.623	72.344		146.352	17.795	63.458	52.042	110.826	120.64		-1.62418	0.0487542	Y	-	2.37038	0.114762	-	-	1.10658	0.385969	-	-		OPF6371	1	1	1	0	1
D918_02323	M514_00995	0	M51300995	0	888	434	1021	404	854	87	849	102	275		33.734	47.061	24.526	42.174	6.426	35.121	7.332	16.881		36.874	6.426	19.778	16.44	29.547	30.784		-1.36168	0.0107833	Y	-	1.96915	0.171527	-	-	0.889987	0.50451	-	-		OPF6025	1	1	1	1	1
D918_00260	M514_01588	7e-83	M51301588	6e-83	507	1528	6346	1894	5187	118	5940	261	1207		208.023	512.317	201.386	448.653	15.265	430.378	32.862	129.773		342.595	15.265	197.671	152.069	280.485	277.129		-1.44431	3.84373e-05	Y	-	3.97228	0.0310466	-	Y	0.774652	0.731856	-	-		OPF11804	1	1	1	0	0
D918_00554	M514_01410	0	M51301410	0	1551	393	389	459	446	411	533	298	370		17.489	10.266	15.954	12.61	17.38	12.624	12.265	13.004		14.08	17.38	12.631	13.818	13.459	14.74		-0.0546648	0.00119639	Y	-	-0.638802	0.334168	-	-	0.423453	0.483205	-	-		OPF15833	1	1	1	0	0
D918_02386	M514_00917	0	M51300917	0	1074	1464	2303	2117	1743	813	754	183	540		94.088	87.768	106.261	71.17	49.647	25.789	10.877	27.408		89.822	49.647	21.358	28.43	60.48	81.787		-1.65114	0.0270114	Y	-	0.0434601	0.983691	-	-	2.1376	8.72671e-07	-	Y		OPF6086	1	1	1	1	1
D918_01384	M514_07026	0	M51307026	0	1143	3676	1182	2461	1291	2979	1122	1896	1377		221.986	42.327	116.071	49.532	170.936	36.059	105.889	65.671		107.479	170.936	69.206	94.639	91.076	120.17		-0.100169	4.42526e-05	Y	-	-1.18043	0.428133	-	-	0.941098	0.448143	-	-		OPF15704	1	1	1	0	0
D918_01904	M514_07331	0	M51307331	0	2730	657	561	547	182	624	335	318	266		16.611	8.411	10.801	2.924	14.991	4.508	7.436	5.311		9.687	14.991	5.752	8.061	8	10.748		-0.181365	0.000727795	Y	-	-1.18705	0.365105	-	-	1.06041	0.249014	-	-		OPF16615	1	1	1	0	0
D918_02670	M514_05096	6e-132	M51305096	6e-132	762	12	320	262	395	52	58	27	54		1.087	17.189	18.535	22.732	4.476	2.796	2.262	3.863		14.886	4.476	2.974	3.349	9.781	12.804		-2.23468	0.0122279	Y	-	0.944483	0.69996	-	-	2.33149	0.0367158	-	Y		OPF15813	1	1	1	0	0
D918_02829	M514_12613	3e-102	-	-	2589	376	1090	329	837	308	1109	410	501		10.024	17.232	6.85	14.177	7.802	15.735	10.109	10.549		12.071	7.802	12.131	11.049	12.097	11.217		-0.270297	0.0173812	Y	-	0.386049	0.719163	-	-	0.126668	0.920531	-	-		OPF5272	2	1	1	1	1
D918_04836	-	-	M51311112	2e-82	345	1356	2952	1568	2393	95	2415	108	883		271.292	350.223	245.01	304.177	18.06	257.14	19.983	139.517		292.675	18.06	138.88	108.675	226.763	237.752		-1.65258	0.045747	Y	-	3.40888	0.0486864	-	Y	1.02309	0.569558	-	-		OPF16093	1	1	1	0	0
D918_01111	M514_13439	0	M51313439	0	792	225	612	234	457	37	507	80	169		19.609	31.628	15.928	25.304	3.064	23.516	6.448	11.632		23.117	3.064	13.865	11.165	19.152	19.107		-1.24824	0.0265682	Y	-	2.40661	0.0773249	-	-	0.702534	0.642588	-	-		OPF9677	1	1	1	0	0
D918_01331	M514_03492	0	M51303492	0	912	2482	991	1251	1076	144	1330	257	961		187.847	44.476	73.947	51.739	10.356	53.571	17.989	57.44		89.502	10.356	43	34.839	69.573	73.673		-1.49313	7.6141e-06	Y	-	2.47615	0.11112	-	-	0.95007	0.52888	-	-		OPF6310	1	1	1	1	1
D918_01418	M514_07056	0	M51307056	0	2292	109	131	181	78	83	141	74	142		3.283	2.339	4.257	1.492	2.375	2.26	2.061	3.377		2.843	2.375	2.566	2.518	2.724	2.749		-0.196108	2.01599e-05	Y	-	-0.100044	0.928821	-	-	0.261266	0.782295	-	-		OPF10624	1	1	1	0	0
D918_01569	M514_04897	0	M51304897	0	1104	1560	2073	1646	1847	282	2963	691	2798		97.533	76.856	80.374	73.367	16.753	98.59	39.955	138.155		82.033	16.753	92.233	73.363	86.404	68.977		-0.324438	0.00012194	Y	-	2.08141	0.0282187	-	Y	-0.21942	0.888426	-	-		OPF6278	1	1	1	1	0
D918_01246	-	-	M51303396	7e-165	660	2487	4190	2743	3753	760	5800	612	2351		260.093	259.847	224.047	249.366	75.523	322.816	59.192	194.176		248.338	75.523	192.062	162.927	224.22	213.775		-0.777193	2.43421e-09	Y	-	1.3031	0.272838	-	-	0.392433	0.786279	-	-		OPF6020	1	1	1	1	1
D918_05118	M514_06073	1e-162	M51306073	1e-162	783	34	16	41	21	44	11	2	9		2.997	0.836	2.823	1.176	3.686	0.516	0.163	0.627		1.958	3.686	0.435	1.248	1.305	2.304		-0.513492	0.0283162	Y	-	-1.77455	NA	-	-	2.59293	0.00330776	-	Y		OPF7749	2	1	1	0	0
D918_00652	M514_04570	7e-159	M51304570	3e-158	831	72	137	70	182	10	127	52	79		5.98	6.748	4.541	9.604	0.789	5.614	3.994	5.182		6.718	0.789	4.93	3.895	5.952	5.533		-0.979218	0.0182835	Y	-	2.69044	0.0356998	-	Y	0.395805	0.816164	-	-		OPF16151	1	1	1	0	0
D918_03921	M514_12132	0	M51312132	0	1743	1138	1950	634	2227	2456	1065	1052	362		45.065	45.791	19.609	56.031	92.414	22.445	38.528	11.321		41.624	92.414	24.098	41.177	34.113	51.782		-0.00267138	0.0481173	Y	-	-1.63635	0.252258	-	-	1.33563	0.185124	-	-		OPF15868	1	1	1	0	0
D918_02381	M514_00922	3e-105	M51300922	2e-105	519	858	2047	987	991	160	1910	129	588		114.108	161.435	102.52	83.735	20.219	135.188	15.866	61.758		115.449	20.219	70.938	58.258	96.373	96.403		-1.1618	0.0100466	Y	-	1.98349	0.179049	-	-	0.6698	0.677251	-	-		OPF15928	1	1	1	0	0
D918_01825	M514_04143	0	M51304143	0	1071	159	453	203	288	52	615	170	246		10.247	17.312	10.218	11.792	3.184	21.094	10.133	12.521		12.392	3.184	14.582	11.733	13.331	10.551		-0.247392	0.000301027	Y	-	1.79233	0.0481386	-	Y	-0.25298	0.855596	-	-		OPF13988	1	1	1	0	0
D918_00888	M514_02577	0	M51302577	0	2097	545	755	545	1021	655	367	181	178		17.939	14.737	14.011	21.352	20.486	6.429	5.51	4.627		17.009	20.486	5.522	9.263	12.086	17.705		-0.859995	0.0155505	Y	-	-0.966735	0.529145	-	-	1.91403	6.79443e-06	-	Y		OPF16293	1	1	1	0	0
D918_03284	M514_08021	0	M51308021	0	1182	137	229	127	403	63	310	30	51		8	7.93	5.792	14.952	3.496	9.634	1.62	2.352		9.168	3.496	4.535	4.276	7.183	8.034		-1.2848	0.0191593	Y	-	0.832866	0.641414	-	-	1.11754	0.363727	-	-		OPF14936	1	1	1	0	0
D918_00133	M514_05695	1e-108	M51305695	1e-108	474	3160	3794	3072	4055	421	3498	546	2229		460.156	327.617	349.381	375.158	58.252	271.09	73.531	256.341		378.078	58.252	200.321	164.804	301.896	314.113		-1.36501	2.76284e-10	Y	-	2.12406	0.103036	-	-	0.864568	0.48933	-	-		OPF5328	1	1	1	1	2
D918_02427	M514_11787	0	M51311787	0	1269	174	436	272	298	67	203	100	109		9.464	14.063	11.555	10.298	3.463	5.876	5.03	4.682		11.345	3.463	5.196	4.763	8.71	9.769		-1.34431	0.0116288	Y	-	1.09314	0.370721	-	-	1.09407	0.100263	-	-		OPF5888	1	1	1	1	1
D918_02186	M514_21693	2e-157	-	-	684	1061	1849	1303	1419	271	2236	294	1083		107.067	110.644	102.694	90.976	25.985	120.085	27.438	86.31		102.845	25.985	77.944	64.954	92.173	87.473		-0.821397	0.0320095	Y	-	1.55468	0.161588	-	-	0.384746	0.787337	-	-		OPF6221	1	1	1	1	1
D918_02458	M514_09651	0	M51309651	0	939	1642	2903	1686	2055	1207	2129	649	1063		120.699	126.54	96.794	95.973	84.304	83.288	44.12	61.71		110.002	84.304	63.039	68.356	89.875	104.862		-0.743441	0.00696223	Y	-	-0.157541	0.902625	-	-	0.952606	0.0161309	-	Y		OPF7854	2	1	1	0	0
D918_01137	M514_05434	0	M51305434	0	1986	7483	5904	7287	5066	7074	5082	5844	3990		260.072	121.679	197.8	111.863	233.612	94	187.841	109.517		172.853	233.612	130.452	156.242	154.682	185.005		-0.111201	0.0202483	Y	-	-0.860533	0.404842	-	-	0.663077	0.444484	-	-		OPF16676	1	1	1	0	0
D918_03295	M514_08029	0	M51308029	0	1383	191	162	158	102	101	127	35	85		9.533	4.794	6.159	3.234	4.79	3.373	1.615	3.35		5.93	4.79	2.78	3.282	4.58	5.702		-0.855184	0.0190687	Y	-	-0.338315	0.823173	-	-	1.2224	0.0357119	-	Y		OPF12120	1	1	1	0	0
D918_01042	M514_04011	1e-109	M51304011	1e-109	450	292	658	274	541	21	735	36	151		44.789	59.849	32.824	52.721	3.061	59.999	5.107	18.292		47.546	3.061	27.799	21.615	39.083	38.649		-1.37657	0.0463525	Y	-	3.43046	0.0483902	-	Y	0.738246	0.720464	-	-		OPF5966	1	1	1	1	1
D918_00475	M514_15536	0	M51301324	0	1176	125	355	127	270	52	370	29	164		7.337	12.356	5.822	10.068	2.9	11.558	1.574	7.602		8.896	2.9	6.911	5.908	8.045	7.697		-0.779459	0.00019131	Y	-	1.22067	0.39843	-	-	0.418563	0.802497	-	-		OPF6273	1	1	1	1	1
D918_02232	M514_02130	0	M51302130	0	1305	649	1366	1040	888	357	1616	740	958		34.327	42.844	42.962	29.84	17.942	45.489	36.198	40.017		37.493	17.942	40.568	34.911	38.811	33.583		-0.204612	0.00382871	Y	-	0.834279	0.0835498	-	-	-0.0925095	0.919421	-	-		OPF16365	1	1	1	0	0
D918_00092	M514_05654	0	M51305654	0	993	1082	1482	1526	946	614	732	565	564		75.21	61.087	82.844	41.778	40.553	27.079	36.321	30.961		65.23	40.553	31.454	33.729	50.754	60.294		-0.954434	0.000131716	Y	-	0.0617511	0.962532	-	-	1.08832	0.00798426	-	Y		OPF16643	1	1	1	0	0
D918_02747	M514_13746	0	M51313746	1e-100	813	159	125	82	62	92	65	90	29		13.499	6.293	5.437	3.344	7.422	2.937	7.067	1.944		7.143	7.422	3.983	4.842	5.789	7.199		-0.52084	0.02032	Y	-	-0.615024	0.704904	-	-	0.992035	0.357763	-	-		OPF15847	1	1	1	0	0
D918_02776	M514_23667	1e-142	M51311182	5e-135	615	413	12938	10705	9604	650	3148	171	1449		46.352	861.071	938.358	684.824	69.318	188.032	17.749	128.434		632.651	69.318	111.405	100.883	409.26	519.985		-2.79111	0.0163059	Y	-	2.3404	0.342637	-	-	2.45239	0.0809748	-	-		OPF2534	2	2	4	0	0
D918_00151	M514_05713	6e-60	M51305713	6e-60	258	84	340	234	542	80	118	28	62		22.473	53.939	48.894	92.126	20.337	16.801	6.928	13.1		54.358	20.337	12.276	14.291	36.323	47.554		-2.03415	0.569339	-	-	0.666453	0.753956	-	-	2.2167	0.00447039	-	Y		OPF16025	1	1	1	0	0
D918_04978	M514_06971	0	M51306971	0	3222	5	11	22	1	18	754	6079	3617		0.107	0.14	0.368	0.014	0.366	8.596	120.438	61.194		0.157	0.366	63.41	47.649	27.265	0.199		8.26615	0.904202	-	-	5.92623	NA	-	-	-8.22655	NA	-	-		OPF16162	1	1	1	0	0
D918_02161	M514_02221	0	M51302221	0	2106	416	786	1117	588	779	743	648	833		13.634	15.276	28.592	12.244	24.26	12.96	19.642	21.561		17.437	24.26	18.054	19.606	17.701	18.801		0.178468	0.0118095	-	Y	-0.741433	0.368177	-	-	0.231005	0.828169	-	-		OPF17153	1	1	1	0	0
D918_05311	M514_06252	9e-113	M51306252	1e-114	594	11	12	8	11	24	5405	398	2940		1.278	0.827	0.726	0.812	2.65	334.257	42.772	269.803		0.911	2.65	215.611	162.371	92.925	1.259		7.26592	0.183392	-	-	4.71779	NA	-	-	-7.13959	NA	-	-		OPF16192	1	1	1	0	0
D918_04268	-	-	-	-	486	270	905	267	430	19	775	91	306		38.346	76.218	29.616	38.8	2.564	58.578	11.953	34.322		45.745	2.564	34.951	26.854	41.119	37.109		-0.983362	0.146825	-	-	3.74303	0.00786813	-	Y	0.317759	0.886006	-	-		OPF16368	1	1	1	0	0
D918_04109	M514_16892	0	-	-	1185	250	649	295	290	440	896	283	360		14.562	22.417	13.42	10.732	24.352	27.775	15.245	16.56		15.283	24.352	19.86	20.983	17.245	17.097		0.401444	0.128272	-	-	-0.78537	0.344783	-	-	0.0191838	0.988182	-	-		OPF16317	1	1	1	0	0
D918_04479	M514_03903	8e-110	M51303903	8e-110	942	316	752	359	589	320	1418	163	527		23.154	32.675	20.545	27.42	22.28	55.296	11.046	30.496		25.948	22.28	32.279	29.78	28.662	25.215		0.051965	0.060754	-	-	0.0786513	0.951987	-	-	-0.0905273	0.954085	-	-		OPF15881	1	1	1	0	0
D918_01162	M514_05411	0	M51305411	0	1761	240	190	243	257	451	386	594	430		9.407	4.416	7.439	6.4	16.797	8.052	21.532	13.311		6.915	16.797	14.298	14.923	10.079	8.892		1.09363	0.0360401	-	Y	-1.01344	0.418797	-	-	-0.490379	0.72418	-	-		OPF16389	1	1	1	0	0
D918_05348	M514_01996	0	M51301996	0	2451	94	187	207	105	192	309	594	489		2.647	3.123	4.553	1.879	5.138	4.631	15.47	10.876		3.05	5.138	10.326	9.029	6.168	3.468		1.53509	0.173264	-	-	-0.0332109	0.987536	-	-	-1.41999	0.0641293	-	-		OPF15991	1	1	1	0	0
D918_03228	M514_03792	0	M51303792	0	1332	168	347	264	206	107	625	121	355		8.706	10.663	10.685	6.782	5.269	17.236	5.799	14.528		9.209	5.269	12.521	10.708	10.628	8.421		0.0961909	0.161126	-	-	0.709466	0.433872	-	-	-0.364458	0.698585	-	-		OPF15960	1	1	1	0	0
D918_06569	M514_00003	0	M51300003	0	1794	6321	3616	2718	2242	676	665	509	563		243.198	82.5	81.674	54.804	24.713	13.617	18.111	17.107		115.544	24.713	16.278	18.387	73.002	97.378		-2.6443	0.334215	-	-	1.3218	0.538473	-	-	2.71216	0.000448088	-	Y		OPF16342	1	1	1	0	0
D918_09437	-	-	M51313088	0	945	227	408	622	370	685	383	381	402		16.58	17.672	35.483	17.17	47.541	14.888	25.737	23.189		21.726	47.541	21.271	27.839	21.531	26.889		0.405565	0.352508	-	-	-1.42176	0.0998245	-	-	0.531055	0.644272	-	-		OPF7469	2	1	1	0	0
D918_01463	M514_13531	0	M51313531	0	1458	18	454	621	5387	18793	15400	8441	9478		0.852	12.745	22.961	162.029	845.371	388.003	369.568	354.361		49.647	845.371	370.644	489.326	187.217	208.792		3.12801	1.45815e-07	-	Y	-2.47752	0.388911	-	-	-0.472248	0.900194	-	-		OPF16311	1	1	1	0	0
D918_05956	M514_02938	0	M51302938	0	2064	638	964	1144	1294	635	1266	726	1200		21.336	19.117	29.88	27.493	20.178	22.532	22.454	31.693		24.456	20.178	25.559	24.214	24.929	23.601		-0.0988936	0.251495	-	-	0.039078	0.96061	-	-	0.0881275	0.920531	-	-		OPF16008	1	1	1	0	0
D918_09229	M514_09529	0	M51309529	0	1287	200	10165	4859	8883	1374	5235	617	1673		10.726	323.278	203.529	302.68	70.019	149.42	30.603	70.86		210.053	70.019	83.628	80.226	155.871	182.046		-1.55116	0.778679	-	-	0.949383	0.681099	-	-	1.39722	0.387758	-	-		OPF16727	1	1	1	0	0
D918_03047	M514_09884	0	M51309884	0	876	88	63	31	45	99	221	145	124		6.934	2.944	1.908	2.253	7.412	9.267	10.566	7.716		3.509	7.412	9.183	8.741	5.941	4.29		1.26379	0.0917425	-	-	-0.621197	0.692209	-	-	-0.887481	0.420587	-	-		OPF16012	1	1	1	0	0
D918_00267	M514_01598	0	M51301598	0	1821	1645	4869	2766	4422	5429	9808	6959	4339		62.352	109.44	81.884	106.491	195.532	197.853	243.947	129.887		90.042	195.532	190.562	191.805	133.122	111.14		1.01466	0.00189403	-	Y	-0.829792	0.479488	-	-	-0.543074	0.633873	-	-		OPF16208	1	1	1	0	0
D918_04645	M514_20142	0	M51313975	0	762	1055	1756	1172	1627	311	2015	625	1331		95.564	94.323	82.914	93.634	26.768	97.139	52.358	95.216		91.609	26.768	81.571	67.87	87.307	78.641		-0.583873	0.139041	-	-	1.44318	0.0603539	-	-	0.155584	0.905478	-	-		OPF17106	1	1	1	0	0
D918_08716	M514_07478	9e-127	M51307478	9e-127	522	1902	1678	1442	1196	227	1272	153	941		251.499	131.573	148.92	100.476	28.521	89.513	18.71	98.267		158.117	28.521	68.83	58.753	119.851	132.198		-1.55377	0.625644	-	-	1.80523	0.240313	-	-	1.13408	0.339074	-	-		OPF16190	1	1	1	0	0
D918_04058	M514_01225	2e-178	M51301225	2e-178	723	916	621	835	385	406	1492	641	1134		87.449	35.156	62.259	23.352	36.83	75.806	56.595	85.499		52.054	36.83	72.633	63.682	60.874	49.009		0.230376	0.0624919	-	-	0.414074	0.704327	-	-	-0.40614	0.680154	-	-		OPF15994	1	1	1	0	0
D918_07811	M514_08969	0	M51308969	0	1008	386	778	511	523	212	944	258	468		26.432	31.591	27.329	22.753	13.794	34.402	16.339	25.309		27.026	13.794	25.35	22.461	26.308	24.38		-0.381127	0.705144	-	-	0.656321	0.363916	-	-	0.150659	0.876409	-	-		OPF15814	1	1	1	0	0
D918_01587	M514_03528	0	M51303528	0	2031	4023	2092	2196	3089	9258	3727	14467	3429		136.721	42.16	58.288	66.698	298.962	67.409	454.702	92.033		75.967	298.962	204.715	228.277	131.145	120.566		1.60836	0.0198592	-	Y	-1.44188	0.434649	-	-	-0.583549	0.784587	-	-		OPF13401	1	1	1	0	0
D918_01907	M514_07326	0	M51307326	0	1512	56	364	358	2424	10517	1221	1282	1000		2.556	9.854	12.764	70.304	456.193	29.664	54.125	36.052		23.87	456.193	39.947	144.009	30.76	110.334		2.57189	0.000668752	-	Y	-4.08756	0.050394	-	-	1.7918	NA	-	-		OPF16658	1	1	1	0	0
D918_08222	M514_06830	0	M51306830	0	1263	435	1071	511	787	115	1028	170	408		23.773	34.708	21.811	27.326	5.972	29.899	8.592	17.609		26.904	5.972	18.7	15.518	23.388	22.718		-0.968928	0.631787	-	-	1.71722	0.137002	-	-	0.511939	0.7069	-	-		OPF15761	1	1	1	0	0
D918_01906	M514_07328	0	M51307328	0	1674	639	2010	890	380	2084	3056	1303	841		26.348	49.146	28.661	9.955	81.649	67.061	49.688	27.386		28.527	81.649	48.045	56.446	36.892	39.152		0.994303	0.00149676	-	Y	-1.45129	0.245451	-	-	-0.0610443	0.979728	-	-		OPF17006	1	1	1	0	0
D918_03975	M514_01130	0	M51301130	0	849	91	51	46	27	2	58	15	43		7.398	2.459	2.921	1.395	0.155	2.51	1.128	2.761		3.543	0.155	2.133	1.638	2.939	2.865		-1.22755	0.0840547	-	-	3.95939	0.058663	-	-	0.572312	0.786279	-	-		OPF16876	1	1	1	0	0
D918_09294	M514_12845	0	M51312845	0	1089	13	27	36	24	55	5127	14995	15677		0.824	1.015	1.782	0.966	3.312	172.945	878.976	784.732		1.147	3.312	612.218	459.991	263.034	1.58		8.55497	0.97121	-	-	5.99277	NA	-	-	-8.41562	NA	-	-		OPF16152	1	1	1	0	0
D918_07143	M514_07094	2e-57	M51307094	2e-57	477	200	84	48	22	1	98	38	73		28.941	7.208	5.425	2.023	0.137	7.547	5.085	8.342		10.899	0.137	6.992	5.278	9.224	8.747		-1.1634	0.476055	-	-	5.77754	0.0379891	-	Y	0.45064	0.870892	-	-		OPF16584	1	1	1	0	0
D918_08581	M514_05613	0	M51305613	0	966	1996	1592	3075	2173	5508	5430	7193	3918		142.62	67.455	171.603	98.647	373.96	206.488	475.326	221.092		120.081	373.96	300.969	319.217	197.604	170.857		1.4214	0.596819	-	-	-1.20841	0.38604	-	-	-0.621412	0.671664	-	-		OPF16075	1	1	1	0	0
D918_09725	M514_11565	0	M51311565	0	3000	430	555	287	358	161	3443	17297	11518		9.893	7.572	5.157	5.233	3.52	42.159	368.051	209.287		6.964	3.52	206.499	155.754	92.479	6.275		4.38883	NA	-	-	4.42111	NA	-	-	-4.91967	NA	-	-		OPF15955	1	1	1	0	0
D918_06302	M514_06039	0	M51306039	0	1326	2	23	45	26	28	972	2502	3007		0.104	0.71	1.829	0.86	1.385	26.927	120.449	123.617		0.876	1.385	90.331	68.094	39.214	0.978		6.18896	0.913776	-	-	4.50017	NA	-	-	-6.37012	NA	-	-		OPF16813	1	1	1	0	0
D918_04927	M514_12831	0	M51312831	0	1989	1035	1724	2179	485	3617	2279	3608	2121		35.917	35.477	59.058	10.693	119.268	42.09	115.795	58.129		35.286	119.268	72.005	83.82	51.023	52.083		1.32521	0.148872	-	-	-1.52411	0.285575	-	-	-0.292528	0.882186	-	-		OPF16327	1	1	1	0	0
D918_02483	-	-	-	-	261	193	667	270	416	67	719	73	239		51.04	104.6	55.767	69.896	16.836	101.195	17.854	49.916		70.326	16.836	56.322	46.451	64.324	59.628		-0.788508	0.14463	-	-	1.67213	0.20648	-	-	0.328634	0.84795	-	-		OPF16533	1	1	1	0	0
D918_04576	-	-	-	-	603	166	509	315	453	342	782	445	276		19.001	34.55	28.161	32.945	37.198	47.639	47.109	24.95		28.664	37.198	39.899	39.224	33.479	30.371		0.367214	0.122039	-	-	-0.416003	0.680823	-	-	-0.172413	0.882207	-	-		OPF11345	1	1	1	0	0
D918_06103	M514_07703	1e-108	M51307703	1e-108	447	2	23	19	27	5	55796	10683	22624		0.309	2.106	2.291	2.649	0.734	4585.29	1525.61	2758.98		1.839	0.734	2956.63	2217.65	1268.18	1.618		9.99905	NA	-	-	10.3577	NA	-	-	-10.5637	NA	-	-		OPF16031	1	1	1	0	0
D918_07814	M514_08965	2e-115	M51308965	1e-115	468	622	1510	669	1089	174	821	99	296		91.736	132.062	77.061	102.043	24.384	64.442	13.504	34.477		100.726	24.384	37.474	34.202	73.618	85.457		-1.70541	0.612343	-	-	1.36787	0.393059	-	-	1.43051	0.121131	-	-		OPF7835	1	1	2	0	0
D918_04184	M514_04631	0	M51304631	0	810	15	23	19	12	35	1706	1269	1958		1.278	1.162	1.265	0.65	2.834	77.369	100.008	131.769		1.089	2.834	103.049	77.995	44.786	1.438		6.04265	0.234916	-	-	3.62978	NA	-	-	-5.96678	NA	-	-		OPF16164	1	1	1	0	0
D918_00271	M514_01603	0	M51301603	0	1095	6	13	3	5	113	164	59	135		0.378	0.486	0.148	0.2	6.768	5.502	3.44	6.721		0.303	6.768	5.221	5.608	2.411	1.596		4.14217	7.18109e-06	-	Y	-1.85184	0.483936	-	-	-1.3685	0.569244	-	-		OPF16079	1	1	1	0	0
D918_01868	M514_04089	0	M51304089	0	1113	2	6	10	8	14	288	1153	950		0.124	0.221	0.484	0.315	0.825	9.505	66.129	46.528		0.286	0.825	40.721	30.747	17.615	0.394		6.64629	0.000465805	-	Y	4.10941	NA	-	-	-6.52702	NA	-	-		OPF16629	1	1	1	0	0
D918_02657	M514_05099	0	M51305099	0	2523	937	829	1468	631	1020	2219	1119	2803		25.634	13.449	31.366	10.968	26.515	32.308	28.312	60.561		20.354	26.515	40.394	36.924	28.943	21.586		0.818203	0.0124198	-	Y	-0.196269	0.890947	-	-	-0.722336	0.38214	-	-		OPF17079	1	1	1	0	0
D918_06866	M514_08168	6e-97	M51308168	2e-113	1254	385	215	185	141	68	11	12	16		21.191	7.018	7.953	4.931	3.556	0.322	0.611	0.696		10.273	3.556	0.543	1.296	6.103	8.93		-2.87023	0.380968	-	-	0.541811	0.86005	-	-	4.19054	9.90744e-09	-	Y		OPF17064	1	1	1	0	0
D918_09063	M514_09759	0	M51309759	0	1233	347	2431	2690	2729	374	820	185	586		19.425	80.699	117.611	97.061	19.894	24.43	9.578	25.907		78.699	19.894	19.972	19.952	53.53	66.938		-2.07262	0.700631	-	-	1.20663	0.536453	-	-	1.9577	0.0343337	-	Y		OPF17050	1	1	1	0	0
D918_08595	M514_05631	0	M51305631	0	954	18	27	28	6	10	1114	1485	2601		1.302	1.158	1.582	0.276	0.687	42.895	99.366	148.62		1.08	0.687	96.96	72.892	42.171	1.001		6.00206	0.687066	-	-	5.5957	NA	-	-	-6.47744	NA	-	-		OPF16443	1	1	1	0	0
D918_08506	M514_13926	0	M51313926	0	1224	3461	6564	4677	4438	1478	6150	2138	3328		195.172	219.5	205.988	159.004	79.196	184.572	111.503	148.214		194.916	79.196	148.096	130.871	174.85	171.772		-0.680571	0.950546	-	-	0.875753	0.239723	-	-	0.404493	0.612713	-	-		OPF16732	1	1	1	0	0
D918_06359	M514_12275	0	M51312275	0	879	418	1066	603	843	105	720	106	444		32.823	49.638	36.982	42.057	7.834	30.09	7.698	27.535		40.375	7.834	21.774	18.289	32.403	33.867		-1.31066	0.306183	-	-	1.8054	0.176406	-	-	0.865587	0.473051	-	-		OPF16540	1	1	1	0	0
D918_04712	M514_02842	0	M51302842	0	1500	620	516	768	741	390	763	419	807		28.53	14.08	27.601	21.664	17.052	18.686	17.831	29.327		22.969	17.052	21.948	20.724	22.531	21.785		-0.218871	0.170035	-	-	0.128001	0.898027	-	-	0.178342	0.848333	-	-		OPF16441	1	1	1	0	0
D918_00170	M514_05729	0	M51305729	0	1470	353	550	792	403	417	750	589	900		16.575	15.314	29.045	12.022	18.605	18.742	25.577	33.374		18.239	18.605	25.898	24.075	21.521	18.312		0.366052	0.00415964	-	Y	-0.0889494	0.937285	-	-	-0.337519	0.685577	-	-		OPF16065	1	1	1	0	0
D918_08081	M514_11119	3e-64	M51311119	3e-64	270	743	1384	916	790	129	336	107	170		189.942	209.807	182.889	128.311	31.335	45.714	25.298	34.322		177.737	31.335	35.111	34.167	116.612	148.457		-2.44852	0.790044	-	-	1.6622	0.354515	-	-	2.25642	0.000852604	-	Y		OPF5808	2	1	2	0	0
D918_00537	M514_01394	0	M51301394	0	1596	3	11	13	7	12	2099	5201	4811		0.13	0.282	0.439	0.192	0.493	48.312	208.023	164.319		0.261	0.493	140.218	105.287	60.243	0.307		8.56803	0.522638	-	-	6.61531	NA	-	-	-8.68344	NA	-	-		OPF17073	1	1	1	0	0
D918_08852	M514_10520	0	M51310520	0	1800	1032	1004	1950	566	700	1766	1969	3857		39.573	22.83	58.401	13.789	25.506	36.04	69.828	116.806		33.648	25.506	74.225	62.045	51.038	32.02		0.845467	0.661565	-	-	0.680676	0.649862	-	-	-1.08835	0.19827	-	-		OPF16447	1	1	1	0	0
D918_00040	M514_07130	0	M51307130	0	1176	5	32	34	26	16	2209	5570	4057		0.293	1.114	1.559	0.97	0.892	69.002	302.347	188.055		0.984	0.892	186.468	140.074	80.477	0.966		7.05131	3.56492e-28	-	Y	6.1847	NA	-	-	-7.44497	NA	-	-		OPF17026	1	1	1	0	0
D918_09056	M514_23245	0	-	-	1500	7	6	13	6	9	2176	9451	5305		0.322	0.164	0.467	0.175	0.394	53.289	402.203	192.788		0.282	0.394	216.093	162.168	92.773	0.304		9.1277	0.797241	-	-	7.5856	NA	-	-	-9.37575	NA	-	-		OPF16792	1	1	1	0	0
D918_04794	-	-	M51302743	1e-38	327	319	521	395	224	38	545	36	333		67.335	65.213	65.119	30.04	7.622	61.224	7.028	55.512		56.927	7.622	41.254	32.846	50.21	47.066		-0.944521	0.603471	-	-	2.42529	0.102455	-	-	0.379937	0.84795	-	-		OPF16071	1	1	1	0	0
D918_05728	M514_00333	0	M51300333	0	2940	956	1835	1300	1893	1547	2655	1778	1223		22.444	25.547	23.837	28.236	34.511	33.173	38.605	22.676		25.016	34.511	31.485	32.241	27.788	26.915		0.300785	0.118541	-	-	-0.572026	0.45895	-	-	-0.0113482	0.992259	-	-		OPF16799	1	1	1	0	0
D918_02357	M514_00952	0	M51300952	0	4185	7	23	36	16	62	11703	16234	12128		0.115	0.225	0.464	0.168	0.972	102.724	247.622	157.972		0.243	0.972	169.439	127.322	72.756	0.389		8.9566	0.0296508	-	Y	5.90205	NA	-	-	-8.57438	NA	-	-		OPF16224	1	1	1	0	0
D918_04397	M514_09717	0	M51309717	0	960	35	87	89	25	98	160	346	192		2.516	3.709	4.998	1.142	6.695	6.122	23.007	10.902		3.091	6.695	13.344	11.682	7.485	3.812		1.91631	0.2838	-	-	-0.136661	0.951785	-	-	-1.66542	0.0840692	-	-		OPF16377	1	1	1	0	0
D918_05684	M514_22532	3e-107	-	-	447	0	3	0	7	0	632	239	546		0	0.275	0	0.687	0	51.937	34.131	66.584		0.24	0	50.884	38.163	21.945	0.192		6.94872	0.153	-	-	21.1299	NA	-	-	-7.61215	NA	-	-		OPF16868	1	1	1	0	0
D918_03425	M514_01834	0	M51301834	0	864	2031	4902	2635	4741	699	13278	2018	3960		162.253	232.224	164.408	240.635	53.061	564.534	149.096	249.843		199.88	53.061	321.158	254.134	251.856	170.516		0.133728	0.066088	-	-	1.95377	0.0846713	-	-	-0.665115	0.590243	-	-		OPF15872	1	1	1	0	0
D918_01112	M514_13441	1e-101	M51313441	1e-101	594	177	398	219	288	30	555	71	219		20.568	27.425	19.875	21.262	3.312	34.322	7.63	20.098		22.282	3.312	20.683	16.341	21.597	18.488		-0.638373	0.105659	-	-	2.43099	0.0377172	-	Y	0.0642976	0.978618	-	-		OPF16650	1	1	1	0	0
D918_02369	M514_00941	2e-151	M51300941	2e-153	624	14	11	4	10	6	652	223	943		1.549	0.722	0.346	0.703	0.631	38.383	22.813	82.378		0.83	0.631	47.858	36.051	20.985	0.79		5.26069	0.152532	-	-	4.67888	NA	-	-	-5.71422	NA	-	-		OPF15918	1	1	1	0	0
D918_06470	-	-	-	-	318	4	1	8	0	2	217	44	244		0.868	0.129	1.356	0	0.412	25.067	8.833	41.826		0.588	0.412	25.242	19.035	11.154	0.553		4.97773	0.380968	-	-	4.36582	NA	-	-	-5.41634	NA	-	-		OPF16395	1	1	1	0	0
D918_00184	M514_01511	4e-133	M51301511	3e-133	543	26	50	46	32	58	1103	1605	2282		3.305	3.769	4.567	2.584	7.005	74.619	188.683	229.088		3.556	7.005	164.13	124.849	72.374	4.246		5.02397	0.000105916	-	Y	3.03443	NA	-	-	-5.08769	NA	-	-		OPF17136	1	1	1	0	0
D918_00959	M514_02669	0	M51302669	0	804	1200	2129	1314	1888	671	3999	1035	1523		103.02	108.384	88.104	102.979	54.736	182.712	82.176	103.26		100.622	54.736	122.716	105.721	110.091	91.445		-0.0735901	0.0515235	-	-	0.729622	0.340597	-	-	-0.198935	0.842709	-	-		OPF16817	1	1	1	0	0
D918_09496	-	-	M51310456	4e-116	504	2	21	15	6	1	762	1173	762		0.274	1.705	1.604	0.522	0.13	55.539	148.568	82.416		1.026	0.13	95.508	71.663	41.518	0.847		6.0361	0.602791	-	-	7.9996	NA	-	-	-6.68038	NA	-	-		OPF16169	1	1	1	0	0
D918_09453	M514_13073	0	M51313073	0	1212	522	726	492	769	167	834	155	386		29.728	24.518	21.884	27.824	9.037	25.278	8.164	17.361		25.988	9.037	16.934	14.96	22.108	22.598		-0.941209	0.780869	-	-	1.04037	0.352969	-	-	0.645791	0.514276	-	-		OPF14883	1	1	1	0	0
D918_01290	M514_03446	2e-143	M51303442	5e-150	669	3	5	5	2	1	173	253	468		0.31	0.306	0.403	0.131	0.098	9.499	24.141	38.133		0.287	0.098	23.925	17.968	10.418	0.249		5.8705	0.00185363	-	Y	6.38882	NA	-	-	-6.43035	NA	-	-		OPF16500	1	1	1	0	0
D918_01239	M514_03389	0	M51303389	0	1329	1028	1312	962	953	713	3590	1704	1292		53.391	40.407	39.022	31.446	35.186	99.23	81.847	52.994		41.066	35.186	78.023	67.314	56.905	39.89		0.614628	0.0242768	-	Y	0.396167	0.705898	-	-	-0.777086	0.105141	-	-		OPF16114	1	1	1	0	0
D918_01806	M514_04165	0	M51304165	0	1548	137	238	243	190	150	443	164	314		6.109	6.293	8.462	5.383	6.355	10.512	6.763	11.057		6.562	6.355	9.444	8.672	7.797	6.52		0.322381	0.0595596	-	-	-0.00150392	0.998791	-	-	-0.333165	0.548774	-	-		OPF16292	1	1	1	0	0
D918_08141	-	-	-	-	882	689	536	367	453	1595	192	112	174		53.92	24.874	22.431	22.523	118.604	7.997	8.106	10.754		30.937	118.604	8.952	36.365	21.515	48.471		0.380993	0.867045	-	-	-2.69798	0.0956068	-	-	2.69481	0.00123233	-	Y		OPF16563	1	1	1	0	0
D918_03273	M514_08005	3e-71	M51308005	3e-71	315	190	495	220	397	203	982	356	620		41.633	64.319	37.65	55.269	42.266	114.518	72.144	107.292		49.718	42.266	97.984	84.055	70.404	48.228		0.606089	0.0603467	-	-	0.446586	0.686839	-	-	-0.785622	0.15876	-	-		OPF16133	1	1	1	0	0
D918_08885	-	-	M51308245	0	1677	282	369	281	277	198	236	230	170		11.607	9.006	9.033	7.244	7.744	5.17	8.755	5.526		9.222	7.744	6.483	6.798	8.049	8.927		-0.465354	0.412664	-	-	-0.197517	0.858352	-	-	0.629231	0.285396	-	-		OPF16260	1	1	1	0	0
D918_02725	M514_05029	1e-173	M51305029	2e-173	1137	1	1	2	2	3	796	1593	1707		0.061	0.036	0.095	0.077	0.173	25.717	89.436	81.839		0.067	0.173	65.664	49.291	28.18	0.088		9.40408	0.087214	-	-	7.0224	NA	-	-	-9.41859	NA	-	-		OPF17130	1	1	1	0	0
D918_08714	M514_07480	0	M51307480	0	3021	141	236	628	200	671	469	1170	830		3.222	3.197	11.206	2.903	14.567	5.703	24.723	14.977		5.132	14.567	15.134	14.992	9.419	7.019		1.59335	0.614034	-	-	-0.92912	0.60848	-	-	-0.953438	0.517929	-	-		OPF16801	1	1	1	0	0
D918_00758	-	-	-	-	537	39	91	44	18	47	149	71	227		5.013	6.936	4.417	1.47	5.74	10.193	8.44	23.043		4.459	5.74	13.892	11.854	8.502	4.715		1.3244	0.296491	-	-	0.23634	0.908038	-	-	-1.36222	0.102703	-	-		OPF16596	1	1	1	0	0
D918_03842	M514_00151	4e-108	M51300151	4e-108	582	89	113	145	60	184	350	125	127		10.555	7.947	13.431	4.521	20.735	22.091	13.71	11.895		9.113	20.735	15.899	17.108	12.021	11.438		0.909228	0.0872296	-	-	-1.10536	0.27954	-	-	-0.261119	0.8515	-	-		OPF16907	1	1	1	0	0
D918_04003	M514_01159	2e-141	M51301159	2e-141	561	618	587	495	582	40	508	49	359		76.036	42.827	47.566	45.495	4.676	33.264	5.576	34.883		52.981	4.676	24.574	19.6	40.807	43.32		-1.60814	0.0906228	-	-	2.87086	0.0716374	-	-	1.02699	0.499572	-	-		OPF15848	1	1	1	0	0
D918_06425	M514_03288	0	M51303288	0	1380	0	1	3	17	1	765	944	1934		0	0.03	0.117	0.54	0.048	20.364	43.667	76.395		0.172	0.048	46.808	35.118	20.159	0.147		7.36134	NA	-	-	8.38109	NA	-	-	-7.98076	NA	-	-		OPF17157	1	1	1	0	0
D918_03659	M514_04311	1e-158	M51304311	6e-156	696	263	285	480	404	454	948	548	598		26.082	16.76	37.178	25.455	42.781	50.035	50.261	46.836		26.369	42.781	49.044	47.478	36.087	29.651		0.795601	0.082179	-	-	-0.542324	0.582259	-	-	-0.520089	0.517923	-	-		OPF16775	1	1	1	0	0
D918_04770	M514_02775	0	M51302775	0	1224	162	223	181	140	120	292	226	217		9.135	7.457	7.972	5.016	6.43	8.763	11.787	9.664		7.395	6.43	10.071	9.161	8.542	7.202		0.251019	0.151205	-	-	0.124994	0.889449	-	-	-0.314278	0.636735	-	-		OPF16070	1	1	1	0	0
D918_08246	-	-	-	-	375	333	630	265	388	49	591	329	343		61.293	68.763	38.095	45.374	8.57	57.893	56.005	49.86		53.381	8.57	54.586	43.082	53.897	44.419		-0.455654	0.285987	-	-	2.3918	0.00296902	-	Y	-0.12032	0.945981	-	-		OPF16668	1	1	1	0	0
D918_08544	M514_18784	1e-39	-	-	234	1116	1697	1705	1653	310	3699	652	3036		329.189	296.834	392.795	309.784	86.887	580.684	177.865	707.249		332.15	86.887	488.599	388.171	399.2	283.098		0.0594761	0.926585	-	-	1.89641	0.0687621	-	-	-0.582488	0.633364	-	-		OPF16936	1	1	1	0	0
D918_01792	M514_04182	7e-177	M51304182	7e-177	759	7	25	27	6	75	950	1321	1885		0.637	1.348	1.918	0.347	6.481	45.978	111.101	135.381		1.062	6.481	97.487	74.735	42.387	2.146		6.06835	0.276552	-	-	2.37165	NA	-	-	-5.27875	NA	-	-		OPF5785	1	3	1	0	0
D918_02245	M514_02105	2e-109	M51302105	2e-109	471	15184	23808	21593	15885	4165	33013	5354	21029		2225.16	2068.95	2471.43	1479	579.967	2574.75	725.631	2433.8		2061.14	579.967	1911.39	1578.54	1996.96	1764.9		-0.521274	0.216265	-	-	1.49095	NA	-	-	0.0789674	NA	-	-		OPF17219	1	1	1	0	0
D918_09059	-	-	-	-	831	225	387	186	208	92	418	72	160		18.689	19.061	12.066	10.977	7.261	18.478	5.531	10.496		15.198	7.261	11.501	10.441	13.614	13.611		-0.65567	0.584483	-	-	0.635402	0.574462	-	-	0.460213	0.669042	-	-		OPF13572	1	1	1	0	0
D918_01948	M514_09584	9e-100	M51309584	4e-99	408	14	90	28	41	6	117	27	238		2.368	9.029	3.7	4.407	0.964	10.534	4.224	31.798		4.876	0.964	15.519	11.88	9.437	4.094		1.08099	0.0339798	-	Y	2.96779	0.143804	-	-	-1.69155	0.166087	-	-		OPF17140	1	1	1	0	0
D918_04972	M514_13873	1e-110	M51313873	1e-110	471	665	997	609	870	163	1068	328	518		97.453	86.641	69.703	81.003	22.697	83.296	44.454	59.951		83.7	22.697	62.567	52.599	74.643	71.5		-0.813864	0.512086	-	-	1.46187	0.0971927	-	-	0.397675	0.730822	-	-		OPF16249	1	1	1	0	0
D918_09078	M514_09743	5e-180	M51309743	0	813	192	338	231	149	56	626	136	355		16.301	17.017	15.317	8.037	4.518	28.285	10.678	23.803		14.168	4.518	20.922	16.821	17.063	12.238		0.114579	0.609425	-	-	1.60663	0.100183	-	-	-0.588883	0.569244	-	-		OPF17150	1	1	1	0	0
D918_08712	M514_07481	0	M51307481	0	1179	0	1	1	0	0	308	675	789		0	0.035	0.046	0	0	9.596	36.547	36.48		0.02	0	27.541	20.656	11.815	0.016		9.87659	0.29167	-	-	21.6627	NA	-	-	-10.4743	NA	-	-		OPF16962	1	1	1	0	0
D918_00163	M514_05722	1e-144	M51305722	2e-76	696	81	93	124	52	145	182	353	214		8.033	5.469	9.604	3.276	13.664	9.606	32.376	16.761		6.596	13.664	19.581	18.102	12.161	8.009		1.46003	1.17805e-06	-	Y	-0.462603	0.794356	-	-	-1.14022	0.255181	-	-		OPF16298	1	1	1	0	0
D918_02685	M514_20509	1e-115	M51305081	1e-90	474	12	83	42	35	10	1803	514	2134		1.747	7.167	4.777	3.238	1.384	139.73	69.222	245.416		4.232	1.384	151.456	113.938	67.328	3.663		4.56692	0.0369032	-	Y	5.2254	NA	-	-	-5.15755	NA	-	-		OPF16020	1	1	1	0	0
D918_07290	-	-	-	-	360	903	3313	991	2704	101	2922	134	738		173.134	376.674	148.398	329.387	18.4	298.16	23.761	111.748		256.898	18.4	144.556	113.017	208.752	209.199		-1.44417	0.679543	-	-	3.2771	0.0668129	-	-	0.81645	0.688059	-	-		OPF16201	1	1	1	0	0
D918_03615	M514_04280	0	M51304280	0	870	1466	1452	2936	2851	5961	4245	6201	4297		116.308	68.312	181.926	143.708	449.375	179.238	454.989	269.236		127.563	449.375	301.154	338.209	201.959	191.926		1.40554	0.0386931	-	Y	-1.43265	0.290104	-	-	-0.433997	0.801672	-	-		OPF16385	1	1	1	0	0
D918_01378	M514_27366	0	M51307022	0	936	4	5	2	3	0	199	509	490		0.295	0.219	0.115	0.141	0	7.81	34.714	28.537		0.192	0	23.687	17.765	10.261	0.154		6.419	0.000104228	-	Y	21.1556	NA	-	-	-7.11477	NA	-	-		OPF16851	1	1	1	0	0
D918_08116	M514_24564	2e-133	-	-	573	526	2190	358	979	221	2335	254	284		63.362	156.436	33.681	74.926	25.296	149.694	28.297	27.018		82.101	25.296	68.336	57.576	76.202	70.74		-0.712688	0.688639	-	-	1.33409	0.413826	-	-	0.316022	0.875253	-	-		OPF16210	1	1	1	0	0
D918_05947	M514_02948	0	M51302948	0	2475	1042	943	1431	745	1505	1544	1336	1415		29.06	15.595	31.169	13.2	39.881	22.916	34.458	31.165		22.256	39.881	29.513	32.105	25.366	25.781		0.544855	0.864542	-	-	-0.946602	0.271304	-	-	-0.0156015	0.991763	-	-		OPF17131	1	1	1	0	0
D918_07030	M514_10686	0	M51310686	0	2850	11	14	25	8	139	1722	5799	5585		0.266	0.201	0.473	0.123	3.199	22.195	129.887	106.823		0.266	3.199	86.302	65.526	37.138	0.852		7.90248	0.887705	-	-	3.22308	NA	-	-	-6.41662	NA	-	-		OPF16110	1	1	1	0	0
D918_02268	M514_01058	0	M51301058	0	1110	178	331	263	315	74	123	90	87		11.069	12.205	12.773	12.445	4.372	4.071	5.176	4.273		12.123	4.372	4.506	4.473	8.859	10.573		-1.5098	0.0620672	-	-	0.792995	0.575056	-	-	1.40873	0.0105956	-	Y		OPF16415	1	1	1	0	0
D918_09132	M514_05952	0	M51305952	0	1008	83	19	36	34	27	2450	9638	6780		5.683	0.772	1.925	1.479	1.757	89.285	610.358	366.653		2.465	1.757	355.432	267.013	153.737	2.323		6.68939	0.408735	-	-	6.14889	NA	-	-	-7.15186	NA	-	-		OPF15821	1	1	1	0	0
D918_00319	M514_24286	2e-81	M51301640	2e-109	486	280	630	476	348	567	696	507	502		39.767	53.058	52.799	31.401	76.517	52.607	66.593	56.306		44.256	76.517	58.502	63.006	50.362	50.708		0.493007	NA	-	-	-0.88581	0.191691	-	-	-0.0074638	0.996104	-	-		OPF15992	1	1	1	0	0
D918_04063	M514_01231	0	M51301231	0	1842	1119	1502	2057	1820	4441	1410	1062	1237		41.931	33.375	60.201	43.33	158.125	28.119	36.804	36.607		44.709	158.125	33.843	64.914	40.052	67.392		0.622574	0.0964003	-	-	-2.24151	0.0067606	Y	-	1.23482	0.210242	-	-		OPF16605	1	1	1	0	0
D918_09811	M514_11258	0	M51311258	0	726	576	693	622	450	140	1069	317	790		54.762	39.07	46.186	27.182	12.647	54.089	27.873	59.317		41.8	12.647	47.093	38.482	44.068	35.97		-0.240157	NA	-	-	1.50493	0.0542804	-	-	-0.213221	0.865125	-	-		OPF16166	1	1	1	0	0
D918_07349	M514_03735	4e-87	M51303735	4e-87	480	112	214	116	132	27	432	80	268		16.105	18.248	13.028	12.06	3.689	33.061	10.639	30.435		14.86	3.689	24.712	19.456	19.082	12.626		0.217149	0.838064	-	-	2.06675	0.0648896	-	-	-0.757916	0.480866	-	-		OPF16140	1	1	1	0	0
D918_07173	M514_10556	0	M51310556	0	2484	186	307	441	250	661	344	575	579		5.168	5.059	9.571	4.414	17.453	5.087	14.777	12.706		6.053	17.453	10.857	12.506	8.112	8.333		1.07868	0.143747	-	-	-1.3941	0.235766	-	-	-0.188384	0.91591	-	-		OPF16638	1	1	1	0	0
D918_02198	M514_02171	0	M51302171	0	3159	277	249	375	168	553	608	652	495		6.052	3.226	6.399	2.332	11.481	7.07	13.175	8.542		4.503	11.481	9.596	10.067	6.685	5.898		1.18234	0.0132708	-	Y	-1.08133	0.38485	-	-	-0.518912	0.700711	-	-		OPF16726	1	1	1	0	0
D918_00480	M514_01328	0	M51301328	0	1179	478	1694	686	490	975	1732	705	471		27.984	58.809	31.367	18.226	54.237	53.964	38.171	21.777		34.096	54.237	37.971	42.037	35.757	38.125		0.27752	0.0161528	-	Y	-0.883133	0.407876	-	-	0.222927	0.873206	-	-		OPF17120	1	1	1	0	0
D918_04627	M514_08525	0	M51308525	0	885	438	684	724	592	172	409	71	215		34.161	31.634	44.101	29.335	12.747	16.977	5.121	13.243		34.808	12.747	11.78	12.022	24.939	30.396		-1.59901	0.402332	-	-	0.71664	0.65324	-	-	1.56762	0.0120695	-	Y		OPF16957	1	1	1	0	0
D918_02035	M514_06906	1e-120	M51306906	1e-120	507	27	74	69	266	97	20460	3269	9472		3.676	5.974	7.337	23.008	12.548	1482.41	411.591	1018.4		9.999	12.548	970.803	731.239	421.772	10.508		5.88404	0.00140172	-	Y	4.67323	NA	-	-	-6.1971	NA	-	-		OPF16468	1	1	1	0	0
D918_06719	M514_03130	8e-161	M51303130	8e-161	876	6531	1014	1121	895	490	154	87	92		514.603	47.378	68.986	44.804	36.686	6.458	6.34	5.725		168.943	36.686	6.174	13.802	99.185	142.491		-3.48165	0.153386	-	-	1.18791	0.707174	-	-	4.65627	3.16825e-06	-	Y		OPF16181	1	1	1	0	0
D918_04194	M514_04619	0	M51304619	0	1620	839	900	1225	872	444	2058	922	1822		35.747	22.739	40.764	23.605	17.975	46.666	36.331	61.308		30.714	17.975	48.102	40.57	38.166	28.166		0.304713	0.15322	-	-	0.783154	0.33218	-	-	-0.597267	0.289184	-	-		OPF16510	1	1	1	0	0
D918_06753	M514_21807	0	M51303158	0	1911	1232	1521	2145	1063	2235	1722	1997	1795		44.499	32.577	60.51	24.394	76.705	33.101	66.708	51.202		40.495	76.705	50.337	56.929	44.713	47.737		0.524485	0.327798	-	-	-1.06591	0.232213	-	-	0.0945487	0.951045	-	-		OPF15714	1	1	1	0	0
D918_00907	M514_02597	0	M51302597	0	2691	441	1047	948	990	1752	1887	2410	1227		11.312	15.925	18.991	16.133	42.7	25.759	57.169	24.855		15.59	42.7	35.928	37.621	24.306	21.012		1.24579	0.0106595	-	Y	-1.08701	0.397541	-	-	-0.56769	0.673898	-	-		OPF15779	1	1	1	0	0
D918_00153	M514_05714	0	M51305714	0	1191	1709	3419	2457	3571	1606	5846	2504	2479		99.044	117.499	111.212	131.486	88.439	180.309	134.209	113.462		114.81	88.439	142.66	129.105	126.746	109.536		0.0520355	4.57563e-07	-	Y	0.251651	0.737766	-	-	-0.163113	0.842709	-	-		OPF15920	1	1	1	0	0
D918_04471	M514_03915	0	M51303915	0	831	237	544	375	483	122	1003	378	392		19.685	26.794	24.327	25.489	9.629	44.338	29.037	25.714		24.074	9.629	33.029	27.179	27.912	21.185		0.0279718	0.172491	-	-	1.25815	0.100387	-	-	-0.435829	0.630316	-	-		OPF17015	1	1	1	0	0
D918_06251	M514_06005	0	M51306005	0	726	3279	3181	2216	2602	1192	10995	2098	2940		311.746	179.339	164.547	157.171	107.683	556.327	184.471	220.748		203.201	107.683	320.515	267.307	253.478	184.097		0.249156	0.200768	-	-	0.927573	0.392082	-	-	-0.582025	0.553535	-	-		OPF16202	1	1	1	0	0
D918_05695	M514_19197	4e-128	-	-	1089	1832	4017	2187	3665	1010	4810	901	2227		116.116	150.981	108.262	147.587	60.828	162.251	52.815	111.475		130.737	60.828	108.847	96.842	121.355	116.755		-0.585824	0.395506	-	-	0.740065	0.466231	-	-	0.343757	0.758214	-	-		OPF15738	1	1	1	0	0
D918_04864	M514_08740	0	M51308740	0	759	18	6	2	3	0	1422	130	612		1.637	0.324	0.142	0.173	0	68.822	10.934	43.954		0.569	0	41.237	30.927	17.998	0.455		5.59813	0.152259	-	-	21.5544	NA	-	-	-6.33479	NA	-	-		OPF10327	1	1	1	0	0
D918_05655	M514_22569	5e-89	M51313940	9e-97	417	877	1548	1198	1641	329	2334	484	1113		145.164	151.943	154.874	172.574	51.745	205.606	74.091	145.494		156.139	51.745	141.731	119.234	149.964	135.26		-0.549426	0.208382	-	-	1.26888	0.150369	-	-	0.157463	0.906983	-	-		OPF8570	1	1	1	0	0
D918_05363	M514_01984	0	M51301984	0	1596	385	525	1126	522	1235	1135	1337	1390		16.65	13.464	38.033	14.343	50.751	26.124	53.476	47.475		20.623	50.751	42.358	44.456	29.938	26.648		1.12898	0.186358	-	-	-1.06401	0.395608	-	-	-0.48469	0.731309	-	-		OPF16123	1	1	1	0	0
D918_04336	M514_04829	0	M51304829	0	777	349	657	428	582	76	695	46	373		31.003	34.609	29.695	32.848	6.415	32.858	3.779	26.168		32.039	6.415	20.935	17.305	27.28	26.914		-1.07125	0.122683	-	-	1.82967	0.209919	-	-	0.600831	0.711896	-	-		OPF16736	1	1	1	0	0
D918_08699	-	-	-	-	432	400	817	372	381	22	1038	90	585		63.911	77.408	46.421	38.676	3.34	88.264	13.299	73.817		56.604	3.34	58.46	44.68	57.399	45.951		-0.537975	0.844206	-	-	3.81106	0.0054416	-	Y	-0.136863	0.959474	-	-		OPF17068	1	1	1	0	0
D918_03706	M514_10384	0	M51310384	0	2271	85	222	378	80	1296	437	764	393		2.583	4.001	8.973	1.545	37.428	7.069	21.475	9.433		4.276	37.428	12.659	18.851	7.868	10.906		2.27531	0.0139786	-	Y	-2.55318	0.139415	-	-	0.0123553	0.997472	-	-		OPF3235	2	1	2	1	1
D918_01024	M514_03993	1e-129	M51303993	4e-129	525	544	2080	682	3693	391	6637	1124	1472		71.521	162.163	70.03	308.477	48.846	464.391	136.668	152.839		153.048	48.846	251.299	200.686	195.155	132.207		0.112934	0.0170957	-	Y	1.74051	0.26271	-	-	-0.61287	0.725333	-	-		OPF16830	1	1	1	0	0
D918_00608	M514_01462	0	M51301462	0	960	597	1453	571	980	251	2469	416	692		42.924	61.95	32.064	44.767	17.148	94.476	27.662	39.294		45.426	17.148	53.81	44.645	49.019	39.771		-0.204659	0.917234	-	-	1.23631	0.242798	-	-	-0.195494	0.89377	-	-		OPF11155	1	1	1	0	0
D918_02682	M514_05084	0	M51305084	0	1692	21	17	44	19	26	1110	1247	3000		0.857	0.411	1.402	0.492	1.008	24.099	47.046	96.651		0.791	1.008	55.932	42.201	24.423	0.834		5.6467	0.273656	-	-	4.24685	NA	-	-	-5.91228	NA	-	-		OPF15670	1	1	1	0	0
D918_09606	M514_07213	0	M51307213	0	2418	3064	2499	4330	2476	4774	4061	3315	3635		87.464	42.302	96.536	44.905	129.49	61.695	87.516	81.947		67.802	129.49	77.053	90.162	71.766	80.139		0.44014	NA	-	-	-1.14032	0.165157	-	-	0.244163	0.845894	-	-		OPF10181	1	1	1	0	0
D918_03829	M514_00162	4e-157	M51300162	4e-157	828	1462	1014	1797	1440	1500	1079	576	1293		121.875	50.125	116.997	76.267	118.815	47.87	44.407	85.125		91.316	118.815	59.134	74.054	77.524	96.816		-0.287721	0.0841226	-	-	-0.885367	0.414796	-	-	0.913038	0.173321	-	-		OPF16230	1	1	1	0	0
D918_09283	-	-	-	-	300	261	450	225	333	47	1133	113	595		60.05	61.396	40.431	48.677	10.275	138.733	24.044	108.114		52.639	10.275	90.297	70.292	68.778	44.166		0.213355	0.954215	-	-	2.43403	0.0636155	-	-	-0.799294	0.555139	-	-		OPF16733	1	1	1	0	0
D918_06367	M514_03221	0	M51303221	0	984	218	182	403	180	439	527	734	495		15.292	7.57	22.078	8.022	29.26	19.674	47.617	27.422		13.241	29.26	31.571	30.993	21.096	16.445		1.24233	0.252308	-	-	-0.770584	0.595872	-	-	-0.778363	0.505615	-	-		OPF16568	1	1	1	0	0
D918_06476	-	-	-	-	744	32	105	106	185	37	146	16	105		2.969	5.776	7.681	10.904	3.262	7.209	1.373	7.693		6.833	3.262	5.425	4.884	6.229	6.118		-0.656949	0.148389	-	-	0.69196	0.669661	-	-	0.441919	0.7913	-	-		OPF17095	1	1	1	0	0
D918_07005	M514_11982	0	M51311982	0	1425	435	712	1235	804	3571	1325	1997	1012		21.07	20.451	46.721	24.742	164.355	34.156	89.459	38.713		28.246	164.355	54.109	81.671	39.33	55.468		1.61374	0.411881	-	-	-2.34295	0.067418	-	-	0.261256	0.910186	-	-		OPF15863	1	1	1	0	0
D918_09284	-	-	-	-	345	67	108	68	39	246	257	244	117		13.405	12.813	10.625	4.957	46.765	27.364	45.147	18.486		10.45	46.765	30.333	34.441	18.971	17.713		1.7405	0.957866	-	-	-1.60069	0.27763	-	-	-0.5536	0.758214	-	-		OPF17051	1	1	1	0	0
D918_03288	M514_26828	2e-06	M51308026	7e-169	870	15	76	102	8	659	5385	5105	11437		1.19	3.576	6.32	0.403	49.679	227.372	374.572	716.604		2.872	49.679	439.516	342.057	190.005	12.234		6.85276	0.0317997	-	Y	1.58059	0.691741	-	-	-4.86506	NA	-	-		OPF16348	1	1	1	0	0
D918_05919	M514_02970	0	M51302970	0	1518	127	170	321	207	633	542	1298	701		5.775	4.584	11.4	5.98	27.349	13.116	54.583	25.173		6.935	27.349	30.957	30.055	17.23	11.017		2.11759	0.28012	-	-	-0.954518	0.626337	-	-	-1.29886	0.31963	-	-		OPF5775	2	2	1	0	0
D918_07053	M514_00797	3e-98	M51300797	2e-98	468	2361	2459	4223	3582	633	2858	735	2532		348.214	215.06	486.443	335.646	88.709	224.33	100.254	294.92		346.341	88.709	206.501	177.053	286.41	294.815		-1.08534	0.281164	-	-	1.42378	0.222714	-	-	0.700175	0.525511	-	-		OPF7843	2	1	1	0	0
D918_07054	M514_00797	7e-97	M51300797	2e-91	507	1466	1450	3321	2001	1394	2252	1524	2641		199.582	117.06	353.116	173.078	180.328	163.167	191.883	283.953		210.709	180.328	213.001	204.833	211.691	204.633		-0.0739233	0.717977	-	-	-0.0576828	0.954602	-	-	0.107151	0.926652	-	-		OPF7843	2	1	1	0	0
D918_08642	M514_26595	7e-113	M51307231	4e-105	705	5	22	11	19	62	55	136	40		0.49	1.277	0.841	1.182	5.768	2.866	12.314	3.093		0.947	5.768	6.091	6.01	3.152	1.912		2.59648	0.613142	-	-	-1.14457	0.621637	-	-	-1.45002	0.378284	-	-		OPF7402	1	1	2	0	0
D918_01874	M514_04084	5e-57	M51304084	2e-91	540	13	40	75	35	74	59363	42315	72066		1.662	3.032	7.487	2.842	8.988	4038.25	5002.18	7274.84		3.756	8.988	5438.42	4081.06	2332.9	4.802		9.97787	0.000356164	-	Y	7.66329	NA	-	-	-9.94553	NA	-	-		OPF7405	1	1	2	0	0
D918_09133	M514_05951	0	M51305951	0	963	110	198	78	226	32	290	78	201		7.884	8.416	4.366	10.292	2.179	11.062	5.17	11.378		7.739	2.179	9.203	7.447	8.367	6.627		-0.253817	0.576119	-	-	1.68388	0.124141	-	-	-0.227292	0.882858	-	-		OPF15989	1	1	1	0	0
D918_02520	M514_05468	0	M51305468	0	1248	533	524	542	601	393	994	755	937		29.479	17.186	23.412	21.118	20.653	29.258	38.618	40.927		22.799	20.653	36.268	32.364	28.571	22.37		0.421771	0.167675	-	-	0.185901	0.849414	-	-	-0.510877	0.357326	-	-		OPF7377	1	2	1	0	0
D918_04057	M514_01226	0	M51301226	0	1530	908	1166	421	1061	2224	1630	2539	800		40.963	31.193	14.834	30.411	95.335	39.135	105.933	28.503		29.35	95.335	57.857	67.226	41.567	42.547		1.17765	0.0616102	-	-	-1.44878	0.313261	-	-	-0.229485	0.910991	-	-		OPF6118	2	2	1	0	0
D918_00395	M514_01717	4e-61	M51313313	2e-112	468	2143	7338	2395	10880	645	6718	380	1630		316.062	641.769	275.878	1019.5	90.39	527.31	51.832	189.858		563.301	90.39	256.333	214.847	431.743	468.719		-1.65452	0.0614636	-	-	2.07	0.271963	-	-	1.19073	0.461289	-	-		OPF5805	1	1	3	0	0
D918_04959	M514_06990	0	M51306990	0	1911	1	1	5	2	38	85	110	106		0.036	0.021	0.141	0.046	1.304	1.634	3.674	3.024		0.061	1.304	2.777	2.409	1.225	0.31		5.2731	0.220588	-	-	-0.420484	0.917141	-	-	-2.89685	0.0949697	-	-		OPF5799	2	1	2	0	0
D918_10079	M514_27677	6e-131	M51311821	2e-83	690	6	7	11	6	3	5	78	14		0.6	0.415	0.859	0.381	0.285	0.266	7.216	1.106		0.564	0.285	2.863	2.218	1.549	0.508		1.96284	NA	-	-	2.17724	NA	-	-	-2.43	NA	-	-		OPF16678	1	1	1	0	0
D918_01987	M514_06945	0	M51306945	0	6546	403	1775	1555	949	3617	1794	2347	1366		4.249	11.099	12.806	6.358	36.239	10.067	22.887	11.375		8.628	36.239	14.777	20.142	11.263	14.15		1.28036	0.00105741	-	Y	-1.9649	0.110569	-	-	0.153374	0.945981	-	-		OPF5780	1	2	2	0	0
D918_05689	M514_00286	4e-133	M51300286	4e-133	1050	1194	2529	1387	2096	838	6237	2126	2510		78.489	98.584	71.211	87.54	52.344	218.202	129.251	130.308		83.956	52.344	159.253	132.526	116.226	77.633		0.505281	0.2257	-	-	0.857752	0.369118	-	-	-0.815091	0.118897	-	-		OPF7352	1	2	1	0	0
D918_02816	M514_10701	2e-165	M51310701	2e-165	678	21	208	311	2077	3111	14817	3843	14929		2.138	12.557	24.728	134.341	300.939	802.79	361.825	1200.29		43.441	300.939	788.303	666.462	362.668	94.941		3.63531	0.0145726	-	Y	-0.0920638	0.980981	-	-	-2.67803	0.124709	-	-		OPF3027	2	3	2	0	0
D918_05013	M514_10891	0	M51310891	0	879	1097	3244	1407	3019	310	6123	414	1165		86.142	151.056	86.29	150.618	23.13	255.886	30.066	72.248		118.527	23.13	119.4	95.332	118.901	99.447		-0.552444	0.0783633	-	-	2.09425	0.152164	-	-	0.0124371	0.996455	-	-		OPF2190	4	4	1	0	0
D918_05490	M514_08769	0	M51302075	0	825	148	311	298	204	8	438	41	271		12.382	15.43	19.472	10.844	0.636	19.503	3.172	17.906		14.532	0.636	13.527	10.304	14.101	11.753		-0.67205	0.192961	-	-	4.17394	0.0038799	-	Y	-0.0131625	0.996724	-	-		OPF2190	4	4	1	0	0
D918_04886	M514_08769	0	M51308769	0	891	30	143	81	75	6	266	34	106		2.324	6.569	4.901	3.691	0.442	10.967	2.436	6.485		4.371	0.442	6.629	5.082	5.339	3.585		0.0259742	0.149886	-	-	3.29307	0.0329494	-	Y	-0.671026	0.691306	-	-		OPF2190	4	4	1	0	0
D918_05331	M514_12383	3e-123	M51300210	4e-110	510	10	16	20	24	7	22	13	26		1.353	1.284	2.114	2.064	0.9	1.585	1.627	2.779		1.704	0.9	1.997	1.723	1.829	1.543		-0.0982059	0.190544	-	-	0.752955	NA	-	-	-0.155236	0.91659	-	-		OPF5772	1	2	1	0	0
D918_00200	M514_21214	0	M51313741	0	8253	2494	122439	62560	29331	191885	35728	33007	17595		20.858	607.232	408.641	155.854	1524.89	159.026	255.301	116.215		298.146	1524.89	176.848	513.858	246.161	543.495		0.932589	0.076975	-	-	-2.88879	0.132983	-	-	1.85707	0.25235	-	-		OPF3042	2	2	3	0	0
D918_07851	M514_06770	2e-138	M51306770	2e-138	558	196	245	111	86	13	179	53	87		24.245	17.971	10.724	6.759	1.528	11.784	6.063	8.499		14.925	1.528	8.782	6.969	12.292	12.245		-1.22486	0.736271	-	-	2.73661	0.049387	-	Y	0.644498	0.687529	-	-		OPF7704	1	1	1	0	1
D918_01506	M514_04962	0	M51304962	0	1197	20	14	32	14	15	667	448	1083		1.153	0.479	1.441	0.513	0.822	20.469	23.891	49.32		0.897	0.822	31.227	23.626	13.895	0.882		4.62071	5.78583e-06	-	Y	3.72048	NA	-	-	-4.99687	NA	-	-		OPF16168	1	1	1	0	0
D918_06268	M514_17217	6e-161	M51306026	6e-161	651	219	456	439	340	216	937	281	501		23.22	28.67	36.353	22.903	21.761	52.873	27.554	41.951		27.787	21.761	40.793	36.035	33.361	26.582		0.275566	0.263703	-	-	0.316119	0.692463	-	-	-0.414872	0.464816	-	-		OPF16501	1	1	1	0	0
D918_03951	M514_01104	0	M51301104	0	2301	477	921	268	764	51	1870	468	1120		14.309	16.383	6.279	14.561	1.454	29.854	12.983	26.533		12.883	1.454	23.123	17.706	17.272	10.597		0.240623	0.0898802	-	-	3.28341	0.00645804	-	Y	-0.892701	0.521865	-	-		OPF16491	1	1	1	0	0
D918_02111	M514_02281	0	M51302281	0	2091	893	1476	1667	1534	1263	2371	1553	1972		29.478	28.892	42.977	32.172	39.615	41.653	47.411	51.409		33.38	39.615	46.824	45.022	39.142	34.627		0.370154	0.00552431	-	Y	-0.299	0.669436	-	-	-0.237997	0.735124	-	-		OPF15986	1	1	1	0	0
D918_02288	M514_01037	0	M51301037	0	1218	1	2	8	2	0	347	612	695		0.057	0.067	0.354	0.072	0	10.465	32.075	31.105		0.137	0	24.548	18.411	10.599	0.11		7.01997	0.00721785	-	Y	21.5549	NA	-	-	-7.68634	NA	-	-		OPF15844	1	1	1	0	0
D918_07778	M514_08995	0	M51308995	0	2121	15605	11548	31067	7413	22177	9636	21658	18640		507.831	222.85	789.616	153.269	685.758	166.889	651.833	479.062		418.392	685.758	432.595	495.885	424.479	471.865		0.329609	0.809942	-	-	-0.990421	0.480999	-	-	0.247087	0.888426	-	-		OPF17048	1	1	1	0	0
D918_01224	M514_03371	0	M51303371	0	2571	637	778	561	805	1102	1701	1266	837		17.101	12.386	11.763	13.731	28.112	24.304	31.433	17.746		13.745	28.112	24.494	25.399	18.352	16.619		0.83601	0.0299343	-	Y	-0.890874	0.358554	-	-	-0.340131	0.771902	-	-		OPF8593	1	1	1	0	0
D918_07108	M514_00721	7e-51	M51300721	7e-51	600	420	1023	416	840	101	1756	132	428		48.316	69.786	37.377	61.395	11.04	107.509	14.044	38.885		54.219	11.04	53.479	42.869	53.902	45.583		-0.561358	0.409943	-	-	2.01737	0.144384	-	-	0.0332066	0.987303	-	-		OPF16141	1	1	1	0	0
D918_05480	M514_02053	0	M51302053	0	1047	80	20	43	18	12	822	2917	2934		5.274	0.782	2.214	0.754	0.752	28.84	177.848	152.757		2.256	0.752	119.815	90.049	52.638	1.955		5.26562	0.175831	-	-	5.81601	NA	-	-	-5.86215	NA	-	-		OPF17091	1	1	1	0	0
D918_01721	M514_00479	5e-109	M51300479	1e-108	732	348	517	262	473	292	687	612	462		32.814	28.909	19.295	28.337	26.163	34.476	53.37	34.405		27.339	26.163	40.75	37.103	33.087	27.104		0.347287	0.000524329	-	Y	0.0771621	0.947635	-	-	-0.392376	NA	-	-		OPF16207	1	1	1	0	0
D918_08533	M514_18766	0	-	-	1284	90	154	152	115	306	3299	6562	6998		4.838	4.909	6.382	3.928	15.63	94.382	326.234	297.095		5.014	15.63	239.237	183.335	105.395	7.137		5.09498	0.639212	-	-	2.43135	NA	-	-	-4.8637	NA	-	-		OPF15858	1	1	1	0	0
D918_01033	M514_04002	0	M51304002	0	2286	3	1	0	1	0	110	393	305		0.091	0.018	0	0.019	0	1.768	10.974	7.273		0.032	0	6.672	5.004	2.877	0.026		7.25847	0.0186158	-	Y	20.6402	NA	-	-	-7.99208	NA	-	-		OPF7807	2	1	1	0	0
D918_06266	M514_06021	0	M51306021	0	810	19	19	10	14	10	489	474	810		1.619	0.96	0.666	0.758	0.81	22.177	37.355	54.511		1.001	0.81	38.014	28.713	16.864	0.962		4.70378	0.223452	-	-	4.03593	NA	-	-	-5.13149	NA	-	-		OPF16442	1	1	1	0	0
D918_04001	M514_01157	0	M51301157	0	981	0	4	0	7	0	176	82	275		0	0.167	0	0.313	0	6.59	5.336	15.281		0.12	0	9.069	6.802	3.955	0.096		5.47218	0.0826144	-	-	19.8503	NA	-	-	-6.14867	NA	-	-		OPF17036	1	1	1	0	0
D918_02736	M514_05020	0	M51305020	0	993	6	10	14	2	0	304	310	763		0.417	0.412	0.76	0.088	0	11.246	19.928	41.885		0.419	0	24.353	18.265	10.677	0.336		5.37277	0.0939405	-	-	21.257	NA	-	-	-6.07615	NA	-	-		OPF7429	1	1	2	0	0
D918_05124	M514_12523	0	M51312523	0	975	10	6	9	4	0	848	1220	2596		0.708	0.252	0.498	0.18	0	31.949	79.876	145.14		0.409	0	85.655	64.241	36.943	0.327		7.20691	0.086189	-	-	22.9625	NA	-	-	-7.92815	NA	-	-		OPF16560	1	1	1	0	0
D918_05392	M514_01960	0	M51301960	0	1074	8	15	11	2	51	1129	843	1976		0.514	0.572	0.552	0.082	3.114	38.615	50.105	100.293		0.43	3.114	63.004	48.032	27.248	0.967		6.71015	0.106461	-	-	2.7695	NA	-	-	-5.77181	NA	-	-		OPF16034	1	1	1	0	0
D918_04994	M514_06956	0	M51306956	0	984	0	1	2	0	0	440	268	541		0	0.042	0.11	0	0	16.426	17.386	29.97		0.038	0	21.261	15.945	9.133	0.03		8.61904	0.0655393	-	-	21.0191	NA	-	-	-9.20958	NA	-	-		OPF16903	1	1	1	0	0
D918_05979	M514_02912	0	M51302912	0	1194	30	20	18	34	1	1773	1832	3159		1.734	0.686	0.813	1.249	0.055	54.548	97.944	144.222		1.12	0.055	98.905	74.192	43.028	0.907		5.88497	0.136822	-	-	9.26748	NA	-	-	-6.59597	NA	-	-		OPF16374	1	1	1	0	0
D918_00648	M514_04574	0	M51304574	0	729	3	7	18	10	6	418	269	725		0.284	0.393	1.331	0.602	0.54	21.063	23.555	54.212		0.652	0.54	32.943	24.843	14.491	0.63		5.12355	0.0021035	-	Y	4.3845	NA	-	-	-5.52726	NA	-	-		OPF16347	1	1	1	0	0
D918_06309	M514_06051	0	M51306051	0	1173	336	381	424	353	155	583	232	735		19.771	13.295	19.486	13.197	8.666	18.258	12.625	34.157		16.437	8.666	21.68	18.427	18.684	14.883		0.0573717	0.185227	-	-	0.812906	0.362536	-	-	-0.356249	0.717039	-	-		OPF16055	1	1	1	0	0
D918_03098	M514_07608	0	M51307608	0	966	19	54	31	6	41	794	3833	1705		1.358	2.288	1.73	0.272	2.784	30.194	253.291	96.213		1.412	2.784	126.566	95.62	55.049	1.686		6.04828	0.226344	-	-	4.01797	NA	-	-	-6.11096	NA	-	-		OPF16604	1	1	1	0	0
D918_05813	M514_00426	0	M51300426	0	1242	4553	20756	8659	10293	613	6321	671	2983		253.03	684.02	375.84	363.431	32.37	186.954	34.487	130.924		419.081	32.37	117.455	96.184	289.813	341.739		-2.30557	0.216238	-	-	2.93696	0.10839	-	-	1.76658	0.143972	-	-		OPF16405	1	1	1	0	0
D918_04780	M514_02756	8e-109	M51302756	1e-108	591	218	207	143	153	24	238	109	129		25.46	14.336	13.044	11.353	2.663	14.793	11.773	11.898		16.048	2.663	12.822	10.282	14.665	13.371		-0.763454	0.0754586	-	-	2.1913	0.0291158	-	Y	0.224652	0.887041	-	-		OPF17124	1	1	1	0	0
D918_05304	M514_06241	0	M51306241	0	879	47	26	45	24	78	20521	4820	13983		3.691	1.211	2.76	1.197	5.82	857.593	350.039	867.158		2.215	5.82	691.596	520.152	297.664	2.936		7.73525	0.236925	-	-	5.28616	NA	-	-	-7.64356	NA	-	-		OPF16378	1	1	1	0	0
D918_03091	M514_07614	0	M51307614	0	1857	2	4	5	2	6	1723	3953	5353		0.074	0.088	0.145	0.047	0.212	34.084	135.886	157.135		0.089	0.212	109.035	81.829	46.78	0.113		9.76509	0.10852	-	-	7.45692	NA	-	-	-9.77626	NA	-	-		OPF16247	1	1	1	0	0
D918_07600	M514_04756	0	M51304756	0	1605	430	592	489	534	91	482	1240	938		18.492	15.097	16.424	14.59	3.719	11.032	49.318	31.858		16.151	3.719	30.736	23.981	22.402	13.665		0.474639	0.799247	-	-	2.32477	0.0803615	-	-	-1.04756	0.340182	-	-		OPF7816	1	2	1	0	0
D918_06969	M514_05785	0	M51305785	0	1173	151	129	198	52	109	2032	1240	6654		8.885	4.501	9.1	1.944	6.094	63.635	67.481	309.223		6.108	6.094	146.78	111.608	66.396	6.105		4.09334	0.472951	-	-	3.0765	NA	-	-	-4.42567	NA	-	-		OPF16007	1	1	1	0	0
D918_06739	M514_12631	6e-55	M51312631	6e-55	1545	141	93	153	29	46	2096	3179	6397		6.299	2.464	5.339	0.823	1.953	49.835	131.347	225.701		3.731	1.953	135.628	102.209	60.258	3.375		4.7103	0.996828	-	-	4.60453	NA	-	-	-5.22589	NA	-	-		OPF16995	1	1	1	0	0
D918_06341	M514_12290	0	M51312290	0	1686	925	2595	2596	1573	1181	1863	921	1453		37.869	62.998	83.005	40.914	45.941	40.591	34.871	46.978		56.196	45.941	40.813	42.095	49.604	54.145		-0.445034	0.365653	-	-	-0.165199	0.876744	-	-	0.586654	0.282954	-	-		OPF16289	1	1	1	0	0
D918_04956	M514_06990	0	M51306990	0	3174	445	340	593	257	895	599	889	690		9.677	4.384	10.072	3.551	18.494	6.933	17.879	11.85		6.921	18.494	12.221	13.789	9.192	9.236		1.04169	0.584458	-	-	-1.30257	0.289872	-	-	-0.227824	0.89549	-	-		OPF5799	2	1	2	0	0
D918_07513	M514_07909	0	M51307909	0	1224	3732	7811	5547	9119	5010	9843	4612	3884		210.454	261.199	244.306	326.714	268.451	295.405	240.528	172.975		260.668	268.451	236.303	244.34	250.226	262.225		-0.176188	0.969087	-	-	-0.347216	0.700233	-	-	0.378829	0.627622	-	-		OPF16996	1	1	1	0	0
D918_09006	M514_09206	0	M51309206	0	738	601	1384	642	1330	581	721	281	240		56.21	76.759	46.896	79.031	51.633	35.888	24.306	17.727		64.724	51.633	25.974	32.389	48.117	62.106		-1.04801	0.30516	-	-	-0.310587	0.852615	-	-	1.49269	0.00351232	-	Y		OPF17149	1	1	1	0	0
D918_01058	M514_04026	0	M51304026	0	780	638	1652	830	1477	259	3385	526	1049		56.458	86.689	57.364	83.04	21.778	159.417	43.048	73.311		70.888	21.778	91.925	74.388	79.904	61.066		-0.131183	0.727075	-	-	1.59503	0.138347	-	-	-0.342068	0.811233	-	-		OPF16424	1	1	1	0	0
D918_08892	M514_08235	2e-61	M51308235	3e-61	564	317	587	241	168	367	281	148	66		38.795	42.6	23.035	13.063	42.677	18.302	16.751	6.379		29.373	42.677	13.811	21.027	22.704	32.034		-0.426333	0.921609	-	-	-1.16619	0.42159	-	-	1.40809	0.0742821	-	-		OPF13442	1	1	1	0	0
D918_08944	-	-	-	-	582	17	16	17	11	12	315	263	660		2.016	1.125	1.575	0.829	1.352	19.882	28.846	61.817		1.386	1.352	36.848	27.974	16.584	1.379		4.2194	0.844056	-	-	3.26314	NA	-	-	-4.57635	NA	-	-		OPF15879	1	1	1	0	0
D918_07342	M514_03725	3e-151	M51303725	3e-151	606	1050	739	1118	697	57	754	93	1163		119.595	49.914	99.455	50.439	6.169	45.706	9.796	104.615		79.851	6.169	53.372	41.571	68.503	65.114		-1.08605	0.448426	-	-	3.18318	0.0469933	-	Y	0.454098	0.835999	-	-		OPF3602	1	1	4	0	0
D918_02569	M514_05521	0	M51305521	0	996	296	739	371	409	171	1728	470	834		20.513	30.369	20.08	18.008	11.26	63.732	30.123	45.645		22.243	11.26	46.5	37.69	32.639	20.046		0.60687	0.0318278	-	Y	1.22577	0.246462	-	-	-1.0019	0.0779201	-	-		OPF16027	1	1	1	0	0
D918_05242	M514_02493	0	M51302493	0	798	760	1241	1263	966	687	1616	561	962		65.737	63.653	85.321	53.086	56.463	74.389	44.876	65.714		66.949	56.463	61.66	60.361	64.682	64.852		-0.2099	0.178487	-	-	-0.0860481	0.90731	-	-	0.270828	0.59766	-	-		OPF7356	1	2	1	0	0
D918_08952	M514_09082	0	M51309082	0	1020	338	3054	1202	2504	597	1450	265	420		22.872	122.551	63.527	107.656	38.387	52.22	16.585	22.446		79.152	38.387	30.417	32.409	58.265	70.999		-1.40863	0.677404	-	-	0.400363	0.845049	-	-	1.49011	0.126555	-	-		OPF16567	1	1	1	0	0
D918_08001	M514_09784	5e-132	M51309784	5e-132	537	29	449	785	961	1934	2296	910	2229		3.728	34.223	78.805	78.479	236.206	157.061	108.175	226.268		48.808	236.206	163.834	181.927	98.105	86.288		1.82639	0.911941	-	-	-1.58233	0.433872	-	-	-0.624422	0.791001	-	-		OPF7836	2	1	1	0	0
D918_03447	M514_01817	0	M51301817	0	2073	233	248	182	113	103	152	73	70		7.758	4.897	4.733	2.39	3.259	2.693	2.248	1.841		4.945	3.259	2.261	2.51	3.794	4.607		-0.983484	0.0718664	-	-	-0.0469737	0.977189	-	-	1.19121	0.0355865	-	Y		OPF16349	1	1	1	0	0
D918_06627	M514_06497	0	M51306497	0	825	0	6	10	2	14	393	766	1150		0	0.298	0.653	0.106	1.113	17.499	59.27	75.985		0.264	1.113	50.918	38.467	21.973	0.434		7.11389	0.383374	-	-	3.96898	NA	-	-	-6.7003	NA	-	-		OPF16623	1	1	1	0	0
D918_05646	M514_00600	0	M51300600	0	1131	474	866	589	881	228	1202	330	595		28.928	31.34	28.074	34.16	13.222	39.04	18.626	28.677		30.625	13.222	28.781	24.891	29.835	27.145		-0.444636	0.405054	-	-	0.912361	0.241815	-	-	0.139026	0.904024	-	-		OPF15970	1	1	1	0	0
D918_06322	M514_11550	0	M51311550	0	933	369	144	255	85	455	88	42	49		27.299	6.317	14.734	3.995	31.984	3.465	2.874	2.863		13.086	31.984	3.067	10.296	8.792	16.866		-0.159024	0.607963	-	-	-2.14193	0.25485	-	-	2.66471	0.00186512	-	Y		OPF16221	1	1	1	0	0
D918_03650	M514_04302	0	M51304302	0	1065	1048	3132	1638	2849	1111	4016	1343	1252		67.922	120.37	82.913	117.313	68.418	138.521	80.498	64.083		97.129	68.418	94.367	87.88	95.946	91.387		-0.272009	0.917359	-	-	0.235521	0.828618	-	-	0.189357	0.86509	-	-		OPF15906	1	1	1	0	0
D918_01520	M514_04944	0	M51304944	0	1431	1621	730	967	648	1785	969	1690	844		78.188	20.88	36.429	19.858	81.81	24.875	75.389	32.151		38.839	81.81	44.138	53.556	41.11	47.433		0.517543	0.00159547	-	Y	-1.26417	0.348475	-	-	0.263077	0.883432	-	-		OPF16082	1	1	1	0	0
D918_01644	M514_24818	1e-171	M51303591	3e-75	1041	116	116	82	87	21	228	117	411		7.691	4.561	4.246	3.665	1.323	8.046	7.175	21.522		5.041	1.323	12.247	9.516	8.129	4.297		0.772782	NA	-	-	2.30565	0.11057	-	-	-1.33386	0.133683	-	-		OPF16722	1	1	1	0	0
D918_02978	M514_09163	0	M51309163	0	1260	41	36	50	27	16	7511	4035	6467		2.246	1.169	2.139	0.94	0.833	218.977	204.424	279.781		1.624	0.833	234.394	176.004	101.382	1.465		6.64109	0.0993914	-	-	6.56495	NA	-	-	-7.17058	NA	-	-		OPF7823	2	1	1	0	0
D918_05328	M514_11199	0	M51311199	0	1242	93	120	240	137	87	2769	2353	6938		5.168	3.955	10.417	4.837	4.594	81.898	120.937	304.508		6.094	4.594	169.114	127.984	75.96	5.794		4.27431	0.201353	-	-	3.69125	NA	-	-	-4.70402	NA	-	-		OPF16456	1	1	1	0	0
D918_03360	M514_01880	0	M51301880	0	2181	1038	2222	1423	1784	489	3259	1869	4510		32.85	41.7	35.173	35.871	14.705	54.891	54.703	112.722		36.398	14.705	74.105	59.255	52.558	32.06		0.552875	0.0442854	-	Y	1.54329	0.149737	-	-	-1.01388	0.131763	-	-		OPF16881	1	1	1	0	0
D918_06259	M514_06016	0	M51306016	0	948	122	500	172	287	262	554	235	348		8.883	21.588	9.781	13.276	18.126	21.467	15.824	20.01		13.382	18.126	19.101	18.857	15.833	14.331		0.394657	0.574599	-	-	-0.4665	0.647411	-	-	-0.172437	0.886006	-	-		OPF16094	1	1	1	0	0
D918_02765	M514_11187	0	M51311187	0	735	789	2550	918	1674	139	2281	189	589		74.095	142.004	67.331	99.878	12.403	114.001	16.415	43.683		95.827	12.403	58.033	46.626	79.629	79.142		-1.2551	NA	-	-	2.43785	0.107247	-	-	0.702149	0.680996	-	-		OPF16834	1	1	1	0	0
D918_00905	M514_02595	1e-130	M51302595	1e-130	528	5	16	9	13	0	601	328	1054		0.654	1.24	0.919	1.08	0	41.813	39.655	108.816		0.973	0	63.428	47.571	27.74	0.779		5.41504	0.0132708	-	Y	21.6936	NA	-	-	-6.11612	NA	-	-		OPF16630	1	1	1	0	0
D918_03359	M514_01762	2e-54	M51301762	2e-54	1272	10	31	24	12	13	2504	6544	6905		0.543	0.998	1.017	0.414	0.67	72.313	328.409	295.912		0.743	0.67	232.211	174.326	99.944	0.728		7.78667	0.0879298	-	-	6.90005	NA	-	-	-8.17835	NA	-	-		OPF15749	1	1	1	0	0
D918_03968	M514_01120	0	M51301120	0	1476	448	961	817	1567	409	1446	774	771		20.95	26.649	29.84	46.557	18.174	35.988	33.474	28.474		30.999	18.174	32.645	29.028	31.705	28.434		-0.236215	0.243419	-	-	0.561109	0.553553	-	-	0.0260442	0.983589	-	-		OPF16716	1	1	1	0	0
D918_00731	-	-	M51304946	1e-05	900	742	1820	976	1586	285	2769	659	987		56.906	82.771	58.461	77.279	20.769	113.019	46.741	59.781		68.854	20.769	73.18	60.077	70.708	59.237		-0.373393	NA	-	-	1.50101	0.0940093	-	-	-0.0761292	0.965244	-	-		OPF15976	1	1	1	0	0
D918_07891	M514_05174	0	M51305174	0	1989	1297	1302	1779	1238	2640	2405	2660	2418		45.009	26.793	48.217	27.295	87.052	44.417	85.37	66.269		36.829	87.052	65.352	70.777	49.053	46.873		0.948188	0.431601	-	-	-1.11604	0.269154	-	-	-0.284802	0.837407	-	-		OPF10844	1	1	1	0	0
D918_07135	M514_00679	3e-157	M51300679	3e-157	624	31	34	22	19	12	173	9	82		3.429	2.23	1.901	1.335	1.261	10.184	0.921	7.163		2.224	1.261	6.089	4.882	3.881	2.031		0.98039	0.393443	-	-	1.27478	0.493589	-	-	-1.36209	0.216708	-	-		OPF16291	1	1	1	0	0
D918_02938	M514_09196	0	M51309196	0	3438	746	846	1392	603	2965	1377	1861	1302		14.977	10.072	21.827	7.692	56.562	14.713	34.554	20.644		13.642	56.562	23.304	31.618	17.783	22.226		1.29589	0.0477335	-	Y	-1.96233	0.0886884	-	-	0.136642	0.951094	-	-		OPF10510	1	1	1	0	0
D918_01831	-	-	M51304136	2e-104	642	337	764	427	512	164	1344	406	516		36.232	48.709	35.855	34.973	16.754	76.902	40.369	43.813		38.942	16.754	53.695	44.459	45.265	34.505		0.0456128	0.000315651	-	Y	1.14823	0.140785	-	-	-0.429836	0.628735	-	-		OPF16699	1	1	1	0	0
D918_10085	M514_04473	7e-106	M51304473	7e-106	450	28	13	31	11	23	46	61	53		4.295	1.182	3.714	1.072	3.352	3.755	8.653	6.42		2.566	3.352	6.276	5.545	4.156	2.723		1.11144	NA	-	-	-0.00154464	0.999376	-	-	-1.07721	0.298288	-	-		OPF5807	1	1	3	0	0
D918_08047	M514_18465	0	M51310322	2e-177	3159	103	465	462	147	1575	2720	2770	3398		2.251	6.025	7.884	2.041	32.699	31.629	55.974	58.635		4.55	32.699	48.746	44.735	23.491	10.18		3.27985	0.195265	-	-	-0.809739	0.75345	-	-	-2.00465	0.138545	-	-		OPF1640	3	2	6	0	0
D918_00755	M514_05888	0	M51305888	0	2058	339	653	443	487	118	1152	445	765		11.37	12.987	11.604	10.377	3.76	20.563	13.803	20.263		11.585	3.76	18.21	14.597	14.424	10.02		0.18685	0.00592122	-	Y	1.6486	0.0281576	-	Y	-0.669687	0.377153	-	-		OPF7841	2	1	1	0	0
D918_03320	M514_05053	4e-51	M51305053	1e-50	1239	9	21	11	5	11	287	146	429		0.501	0.694	0.479	0.177	0.582	8.509	7.522	18.874		0.463	0.582	11.635	8.872	5.251	0.487		4.12884	0.0122869	-	Y	2.80889	NA	-	-	-4.38805	NA	-	-		OPF16527	1	1	1	0	0
D918_06785	M514_03203	0	M51303203	0	2286	106	164	129	151	30	370	214	372		3.201	2.936	3.042	2.897	0.861	5.946	5.976	8.871		3.019	0.861	6.931	5.413	4.695	2.587		0.695346	0.332911	-	-	2.14827	0.0633697	-	-	-1.23837	0.0524049	-	-		OPF16601	1	1	1	0	0
D918_08010	M514_09776	0	M51309776	0	2193	1178	1864	1152	875	577	2226	573	1233		37.077	34.79	28.319	17.497	17.256	37.287	16.679	30.649		29.421	17.256	28.205	25.468	28.9	26.988		-0.301123	0.536337	-	-	0.455543	0.596574	-	-	0.133502	0.900194	-	-		OPF15829	1	1	1	0	0
D918_02137	M514_02258	6e-65	M51302258	6e-65	303	21	79	49	44	205	68	102	57		4.784	10.672	8.718	6.368	44.373	8.244	21.489	10.255		7.635	44.373	13.329	21.09	10.076	14.983		1.51907	0.00660581	-	Y	-2.40845	0.0505567	-	-	0.405217	NA	-	-		OPF16296	1	1	1	0	0
D918_08115	M514_10846	0	M51310846	0	861	85	318	188	273	26	116	19	55		6.814	15.117	11.771	13.905	1.981	4.949	1.409	3.482		11.902	1.981	3.28	2.955	8.207	9.918		-2.14921	0.576764	-	-	1.83999	0.303889	-	-	1.82566	0.0480351	-	Y		OPF16538	1	1	1	0	0
D918_00060	M514_07148	0	M51307148	0	1449	41	45	60	59	4	256	61	206		1.953	1.271	2.232	1.786	0.181	6.49	2.687	7.75		1.811	0.181	5.642	4.277	3.453	1.485		1.06665	1.65629e-25	-	Y	3.92217	0.0316056	-	Y	-1.73372	0.0637744	-	-		OPF15969	1	1	1	0	0
D918_04275	M514_08058	0	M51308058	0	975	12197	70775	25712	137469	7437	16306	2758	8651		863.465	2971.13	1421.64	6183.04	500.267	614.348	180.571	483.669		2859.82	500.267	426.196	444.714	1816.84	2387.91		-2.87329	NA	-	-	1.74434	0.459884	-	-	2.80252	0.00773249	-	Y		OPF16976	1	1	1	0	0
D918_06276	M514_09218	8e-37	M51306032	0	1044	3372	4816	3354	3522	328	533	199	341		222.938	188.813	173.189	147.942	20.605	18.754	12.168	17.805		183.22	20.605	16.242	17.333	111.658	150.697		-3.45107	0.235135	-	-	2.22203	0.320382	-	-	3.38929	2.50971e-06	-	Y		OPF16245	1	1	1	0	0
D918_03338	M514_01905	0	M51301905	0	2955	3955	6932	7738	14403	6542	7350	8719	5420		92.382	96.017	141.165	213.746	145.198	91.37	188.351	99.984		135.827	145.198	126.568	131.226	131.859	137.702		-0.123032	0.0780071	-	-	-0.36176	0.773239	-	-	0.326709	0.796319	-	-		OPF17056	1	1	1	0	0
D918_08565	M514_05593	0	M51305593	0	1920	1558	2082	2027	1681	1309	3860	2222	2764		56.01	44.384	56.913	38.394	44.714	73.851	73.876	78.474		48.925	44.714	75.4	67.729	60.272	48.083		0.393674	0.642875	-	-	0.139135	0.859335	-	-	-0.464523	0.152904	-	-		OPF7375	1	2	1	0	0
D918_06323	M514_11551	5e-160	M51311551	5e-160	699	239	725	422	655	118	782	178	486		23.6	42.453	32.546	41.093	11.072	41.096	16.256	37.901		34.923	11.072	31.751	26.581	33.563	30.153		-0.564278	0.493132	-	-	1.34264	0.179996	-	-	0.157749	0.914625	-	-		OPF16388	1	1	1	0	0
D918_02008	M514_06927	0	M51306927	0	2862	1505	2110	2691	1981	4103	2595	3284	2282		36.296	30.176	50.688	30.354	94.024	33.307	73.247	43.464		36.878	94.024	50.006	61.011	42.505	48.308		0.757791	0.00117398	-	Y	-1.41957	0.119044	-	-	0.143729	0.929587	-	-		OPF9154	1	1	1	0	0
D918_04114	M514_01279	0	M51301279	0	1488	950	1188	997	1069	507	2130	660	1409		44.067	32.678	36.12	31.505	22.347	52.583	28.314	51.617		36.093	22.347	44.171	38.715	39.555	33.343		-0.0133431	0.945672	-	-	0.536864	0.414818	-	-	-0.199364	0.806147	-	-		OPF16697	1	1	1	0	0
D918_06592	-	-	M51312812	0	1314	1445	2134	1968	1953	1967	1736	1139	1006		75.905	66.473	80.74	65.179	98.179	48.532	55.333	41.734		72.074	98.179	48.533	60.944	61.985	77.295		-0.235594	0.374917	-	-	-0.916689	0.272838	-	-	0.871345	0.0481132	-	Y		OPF16122	1	1	1	0	0
D918_03090	M514_07615	0	M51307615	0	765	457	975	259	759	21	123	19	22		41.234	52.166	18.251	43.509	1.8	5.906	1.585	1.568		38.79	1.8	3.02	2.715	23.46	31.392		-3.99256	0.0835817	-	-	3.53117	0.163312	-	-	3.62007	0.000614142	-	Y		OPF16487	1	1	1	0	0
D918_02244	M514_02109	2e-115	M51302109	8e-124	600	1065	2254	899	2249	1646	3895	1439	983		122.517	153.762	80.773	164.377	179.923	238.467	153.097	89.308		130.357	179.923	160.291	165.199	143.186	140.27		0.237782	0.00940653	-	Y	-0.585584	0.586471	-	-	0.0642248	0.969863	-	-		OPF16449	1	1	1	0	0
D918_03404	M514_01849	0	M51301849	0	1698	371	408	183	185	58	426	276	275		15.081	9.835	5.81	4.778	2.24	9.216	10.376	8.828		8.876	2.24	9.473	7.665	9.132	7.549		-0.317048	0.0622554	-	-	1.75106	0.0875107	-	-	-0.176584	0.912193	-	-		OPF17087	1	1	1	0	0
D918_02320	M514_17294	0	M51303563	4e-150	1311	11	19	19	13	14	574	681	844		0.579	0.593	0.781	0.435	0.7	16.084	33.159	35.093		0.597	0.7	28.112	21.259	12.389	0.618		5.04278	0.0105967	-	Y	3.80912	NA	-	-	-5.34614	NA	-	-		OPF16089	1	1	1	0	0
D918_08462	M514_07396	0	M51307396	0	7302	63	369	437	217	813	753	1256	1189		0.596	2.068	3.226	1.303	7.302	3.788	10.98	8.876		1.798	7.302	7.881	7.737	4.405	2.899		2.10159	0.863004	-	-	-1.03418	0.599424	-	-	-1.23203	0.38504	-	-		OPF16352	1	1	1	0	0
D918_02343	M514_00966	0	M51300966	7e-176	1077	85	77	50	36	61	1870	2011	5304		5.448	2.926	2.503	1.466	3.715	63.782	119.194	268.457		3.086	3.715	150.478	113.787	66.254	3.211		5.08275	0.0268201	-	Y	3.80385	NA	-	-	-5.37131	NA	-	-		OPF16425	1	1	1	0	0
D918_06260	M514_09587	2e-128	M51309587	2e-128	915	699	2551	1200	3251	709	2599	579	1016		52.729	114.113	70.7	155.811	50.82	104.341	40.394	60.528		98.338	50.82	68.421	64.021	85.517	88.835		-0.789096	0.265375	-	-	0.531866	0.704904	-	-	0.649825	0.569973	-	-		OPF16703	1	1	1	0	0
D918_04160	M514_04659	0	M51304659	0	930	1403	1021	1821	1263	618	3463	926	3371		104.129	44.936	105.556	59.556	43.583	136.786	63.56	197.589		78.544	43.583	132.645	110.379	101.73	71.552		0.378672	0.103629	-	-	0.90623	0.414927	-	-	-0.704406	0.419651	-	-		OPF15723	1	1	1	0	0
D918_02801	M514_10718	0	M51310718	0	1332	19	6	12	2	1	609	1584	2198		0.985	0.184	0.486	0.066	0.049	16.795	75.912	89.952		0.43	0.049	60.886	45.677	26.34	0.354		6.68927	0.017597	-	Y	8.73506	NA	-	-	-7.37426	NA	-	-		OPF16228	1	1	1	0	0
D918_02125	M514_02269	0	M51302268	0	909	2	13	19	11	18	740	259	997		0.152	0.585	1.127	0.531	1.299	29.905	18.188	59.789		0.599	1.299	35.961	27.295	15.754	0.739		5.3563	0.0312973	-	Y	3.22262	NA	-	-	-5.38082	NA	-	-		OPF16730	1	1	1	0	0
D918_08696	M514_07503	0	M51307503	0	2043	199	547	1018	565	2927	1604	2981	3128		6.723	10.959	26.862	12.128	93.964	28.841	93.143	83.461		14.168	93.964	68.482	74.852	37.445	30.127		2.42499	0.802322	-	-	-1.63408	0.39744	-	-	-0.944589	0.621683	-	-		OPF16705	1	1	1	0	0
D918_08377	M514_22756	0	M51303224	5e-85	1239	0	0	1	0	0	403	478	918		0	0	0.044	0	0	11.948	24.627	40.389		0.011	0	25.655	19.241	11.001	0.009		10.7863	0.549613	-	-	21.6109	NA	-	-	-11.3948	NA	-	-		OPF7347	1	2	1	0	0
D918_01064	M514_04035	0	M51304035	0	1485	999	698	979	542	1173	1739	1618	1143		46.434	19.239	35.54	16.006	51.806	43.017	69.552	41.957		29.305	51.806	51.509	51.583	38.821	33.805		0.814909	0.0135928	-	Y	-0.711433	0.537868	-	-	-0.436161	0.714742	-	-		OPF10779	1	1	1	0	0
D918_06397	M514_03254	0	M51303254	0	2352	580	922	900	525	1182	1501	1059	1122		17.021	16.045	20.628	9.789	32.96	23.443	28.742	26.004		15.871	32.96	26.063	27.787	20.239	19.289		0.803678	0.166407	-	-	-1.00074	0.223664	-	-	-0.233812	0.845163	-	-		OPF17086	1	1	1	0	0
D918_07846	M514_06776	0	M51306776	0	1164	820	2695	3072	2583	2131	9364	2687	4408		48.625	94.766	142.274	97.314	120.071	295.515	147.358	206.431		95.745	120.071	216.435	192.344	147.469	100.61		0.897869	0.616688	-	-	-0.0199731	0.990098	-	-	-0.876971	0.20382	-	-		OPF17038	1	1	1	0	0
D918_02451	M514_09659	0	M51309659	0	1062	7	2	7	3	0	183	330	485		0.455	0.077	0.355	0.124	0	6.33	19.836	24.895		0.253	0	17.02	12.765	7.439	0.202		5.60002	0.0112011	-	Y	20.8685	NA	-	-	-6.31946	NA	-	-		OPF16575	1	1	1	0	0
D918_10179	M514_18465	1e-104	M51310322	3e-105	483	7	19	22	3	65	31	54	68		1	1.61	2.455	0.272	8.826	2.358	7.137	7.674		1.335	8.826	5.723	6.499	3.215	2.833		2.33779	NA	-	-	-1.77915	0.380737	-	-	-0.791468	0.72741	-	-		OPF1640	3	2	6	0	0
D918_02964	M514_25093	0	M51311206	0	759	1	5	8	0	1	2139	1946	5195		0.091	0.27	0.568	0	0.086	103.524	163.666	373.104		0.232	0.086	213.432	160.095	91.603	0.203		9.37449	0.0528412	-	-	9.69073	NA	-	-	-9.90305	NA	-	-		OPF16808	1	1	1	0	0
D918_05048	M514_17937	0	M51306161	0	1137	131	1160	844	1259	161	2229	797	1056		7.953	41.758	40.016	48.559	9.287	72.015	44.746	50.628		34.572	9.287	55.796	44.169	43.668	29.515		0.163577	0.899116	-	-	1.95769	0.149641	-	-	-0.694885	0.629746	-	-		OPF16642	1	1	1	0	0
D918_01487	M514_04988	0	M51304988	0	1197	63	189	109	94	31	426	105	207		3.633	6.463	4.909	3.444	1.699	13.073	5.6	9.427		4.612	1.699	9.367	7.45	6.65	4.029		0.539271	0.00680899	-	Y	1.6568	0.148904	-	-	-1.01368	0.162383	-	-		OPF16401	1	1	1	0	0
D918_07189	M514_06353	0	-	-	1560	889	2585	1340	984	1191	2825	729	1137		39.334	67.824	46.306	27.661	50.072	66.522	29.831	39.73		45.281	50.072	45.361	46.539	45.316	46.24		-0.0174596	0.572299	-	-	-0.431043	0.642278	-	-	0.248621	0.807193	-	-		OPF16231	1	1	1	0	0
D918_03097	M514_07609	0	M51307609	0	1221	11	16	32	10	15	748	429	1054		0.622	0.536	1.413	0.359	0.806	22.504	22.428	47.056		0.733	0.806	30.663	23.198	13.56	0.747		4.89176	0.0265042	-	Y	3.70922	NA	-	-	-5.20302	NA	-	-		OPF17054	1	1	1	0	0
D918_06235	M514_05992	0	M51305992	0	1842	2396	3174	3210	1507	3455	4437	2944	3196		89.783	70.528	93.945	35.878	123.018	88.485	102.025	94.581		72.533	123.018	95.03	102.027	82.175	82.63		0.499297	0.278441	-	-	-0.879188	0.257725	-	-	-0.0162127	0.989695	-	-		OPF15712	1	1	1	0	0
D918_03982	M514_01137	8e-165	M51301137	7e-165	654	0	0	0	0	0	160	168	269		0	0	0	0	0	8.987	16.398	22.421		0	0	15.935	11.952	6.829	0		23.245	0.645175	-	-	20.0646	NA	-	-	-24.5607	NA	-	-		OPF16497	1	1	1	0	0
D918_08443	M514_07414	9e-96	M51307414	9e-96	396	284	596	420	374	173	325	216	189		49.502	61.602	57.176	41.417	28.652	30.148	34.819	26.017		52.424	28.652	30.328	29.909	42.954	47.67		-0.862195	0.594447	-	-	0.333024	0.760876	-	-	0.823434	0.0846697	-	-		OPF17017	1	1	1	0	0
D918_03351	M514_01891	0	M51301891	0	1779	263	873	923	491	1216	1522	1736	2199		10.204	20.086	27.969	12.103	44.83	31.428	62.292	67.381		17.591	44.83	53.7	51.483	33.066	23.038		1.5253	0.0531581	-	-	-0.746834	0.633341	-	-	-1.02038	0.323431	-	-		OPF16073	1	1	1	0	0
D918_05014	M514_10890	6e-160	M51310890	6e-160	963	846	1259	947	843	419	1264	339	869		60.637	53.511	53.013	38.389	28.536	48.216	22.471	49.19		51.388	28.536	39.959	37.104	46.49	46.817		-0.559384	0.0630973	-	-	0.429083	0.633866	-	-	0.429272	0.570898	-	-		OPF3573	2	3	1	0	0
D918_05602	M514_00553	0	M51300553	0	1803	1002	1049	1299	841	1422	1179	913	954		38.359	23.814	38.839	20.455	51.726	24.021	32.325	28.843		30.367	51.726	28.396	34.229	29.522	34.639		0.198476	0.208275	-	-	-1.08835	0.128511	-	-	0.474833	0.587564	-	-		OPF15721	1	1	1	0	0
D918_00349	M514_01672	0	M51301672	0	1641	978	1150	1551	1078	1151	1969	1530	1887		41.136	28.684	50.952	28.808	46.002	44.077	59.517	62.683		37.395	46.002	55.426	53.07	45.122	39.116		0.46638	0.000104228	-	Y	-0.318748	0.702641	-	-	-0.324162	0.667196	-	-		OPF16774	1	1	1	0	0
D918_09336	M514_10502	1e-149	M51310502	4e-179	819	15178	52251	17728	51690	6162	31212	4898	8287		1279.17	2611.3	1166.9	2767.74	493.454	1399.94	381.763	551.569		1956.28	493.454	777.757	706.681	1451.2	1663.71		-1.65273	0.959673	-	-	1.358	0.411258	-	-	1.36904	0.186279	-	-		OPF15705	1	1	1	0	0
D918_08418	M514_07447	0	M51307447	0	990	1424	41	120	49	84	162	128	172		99.282	1.695	6.534	2.171	5.565	6.011	8.253	9.471		27.421	5.565	7.912	7.325	19.06	23.049		-1.92389	0.53674	-	-	1.50217	NA	-	-	1.64951	NA	-	-		OPF10459	1	1	1	0	0
D918_06524	M514_00072	0	M51300072	0	1200	1966	6696	5152	10255	847	2098	679	1123		113.083	228.392	231.447	374.763	46.293	64.224	36.12	51.013		236.921	46.293	50.452	49.412	157.006	198.796		-2.39532	0.565598	-	-	1.58425	0.403441	-	-	2.21779	0.0061894	-	Y		OPF15945	1	1	1	0	0
D918_07228	M514_06393	0	M51306393	0	912	77	1106	671	941	826	2581	621	770		5.828	49.637	39.663	45.248	59.401	103.96	43.467	46.024		35.094	59.401	64.483	63.213	47.689	39.955		0.727795	0.77489	-	-	-0.609134	0.716468	-	-	-0.41625	0.811233	-	-		OPF16759	1	1	1	0	0
D918_02399	M514_00893	0	M51300893	0	1893	3355	2514	3001	1943	3976	5596	4791	5374		122.331	54.358	85.462	45.012	137.754	108.592	161.56	154.751		76.791	137.754	141.634	140.664	104.581	88.983		0.85558	0.00747574	-	Y	-0.695621	0.529615	-	-	-0.483465	0.652554	-	-		OPF15740	1	1	1	0	0
D918_07245	M514_06408	0	M51306408	0	882	527	1004	553	810	148	1412	246	695		41.242	46.592	33.8	40.273	11.005	58.808	17.804	42.954		40.477	11.005	39.855	32.643	40.211	34.582		-0.484727	0.1483	-	-	1.59719	0.0966165	-	-	0.0221189	0.988864	-	-		OPF10435	1	1	1	0	0
D918_00853	M514_02544	0	M51302544	0	831	7	2	11	3	1	272	354	422		0.581	0.099	0.714	0.158	0.079	12.024	27.193	27.682		0.388	0.079	22.3	16.744	9.779	0.326		5.39152	0.224588	-	-	6.61807	NA	-	-	-6.0245	NA	-	-		OPF16553	1	1	1	0	0
D918_00841	M514_02534	0	M51302534	0	741	16	41	26	32	14	2811	6469	6706		1.49	2.265	1.892	1.894	1.239	139.352	557.285	493.324		1.885	1.239	396.654	297.8	171.072	1.756		7.1703	0.00686281	-	Y	6.78811	NA	-	-	-7.65153	NA	-	-		OPF16361	1	1	1	0	0
D918_03217	M514_03795	1e-43	M51303795	1e-43	711	10	11	12	23	0	5425	1270	2448		0.971	0.633	0.91	1.419	0	280.286	114.023	187.684		0.983	0	193.998	145.498	83.704	0.786		6.98163	0.161006	-	-	23.6197	NA	-	-	-7.70016	NA	-	-		OPF1233	1	7	7	0	0
D918_04329	M514_04822	0	M51304822	0	735	0	5	0	0	2	1638	1574	3899		0	0.278	0	0	0.178	81.865	136.702	289.169		0.07	0.178	169.246	126.979	72.574	0.091		10.6036	0.123223	-	-	8.3107	NA	-	-	-10.5805	NA	-	-		OPF16872	1	1	1	0	0
D918_00241	M514_01570	0	M51301570	0	1629	0	10	3	3	7	749	4348	2359		0	0.251	0.099	0.081	0.282	16.89	170.383	78.939		0.108	0.282	88.738	66.624	38.092	0.143		9.13628	1.21327e-07	-	Y	6.78735	NA	-	-	-9.10709	NA	-	-		OPF16909	1	1	1	0	0
D918_01078	M514_04048	0	M51304048	1e-86	1320	121	282	180	289	37	233	156	149		6.327	8.744	7.351	9.601	1.838	6.484	7.544	6.153		8.006	1.838	6.727	5.505	7.458	6.772		-0.683165	0.090264	-	-	1.7806	0.0536913	-	-	0.200923	0.888426	-	-		OPF7583	1	1	2	0	0
D918_00321	M514_22949	2e-65	M51301644	2e-70	363	283	500	191	145	20	80	4	21		53.812	56.378	28.365	17.517	3.614	8.096	0.703	3.154		39.018	3.614	3.984	3.892	24.004	31.937		-3.40831	0.306511	-	-	2.49786	0.31585	-	-	3.20185	0.00277938	-	Y		OPF1635	1	5	5	0	0
D918_08522	M514_27940	0	M51306707	2e-156	801	5996	6380	2577	1742	370	3381	331	1129		516.685	326.013	173.436	95.371	30.295	155.054	26.379	76.833		277.876	30.295	86.089	72.14	195.682	228.36		-2.08126	0.862299	-	-	2.42853	0.194825	-	-	1.59981	0.217878	-	-		OPF8917	1	1	1	0	0
D918_00818	M514_09637	0	M51309637	0	1035	91	1424	1972	871	671	1542	789	1383		6.069	56.314	102.713	36.905	42.52	54.729	48.663	72.84		50.5	42.52	58.744	54.688	54.033	48.904		0.0759356	0.00672505	-	Y	0.043715	0.982154	-	-	-0.100289	0.965645	-	-		OPF16013	1	1	1	0	0
D918_09642	M514_10945	0	M51310945	0	1671	7672	7184	4968	1634	2016	1412	1001	766		316.905	175.969	160.274	42.882	79.127	31.041	38.24	24.988		174.007	79.127	31.423	43.349	112.9	155.031		-1.93271	NA	-	-	0.251046	0.920257	-	-	2.42618	0.000614792	-	Y		OPF16357	1	1	1	0	0
D918_00265	M514_01596	3e-155	M51301596	3e-155	609	14	63	16	30	0	91	3	54		1.587	4.234	1.416	2.16	0	5.489	0.314	4.834		2.349	0	3.546	2.659	2.862	1.88		-0.0599872	0.339176	-	-	18.8145	NA	-	-	-0.663075	0.807817	-	-		OPF15905	1	1	1	0	0
D918_04427	M514_09692	0	M51309692	0	1623	12269	35936	11025	23952	4986	2079	1296	693		521.779	906.271	366.199	647.181	201.485	47.055	50.974	23.276		610.358	201.485	40.435	80.697	366.105	528.583		-2.87375	0.103	-	-	0.68684	0.803434	-	-	3.90328	3.93182e-10	-	Y		OPF16786	1	1	1	0	0
D918_02575	M514_25174	0	M51305526	0	924	1849	114	66	50	187	720	223	472		138.121	5.05	3.851	2.373	13.273	28.624	15.406	27.846		37.349	13.273	23.959	21.287	31.61	32.534		-0.873797	0.500342	-	-	0.958263	0.728697	-	-	0.593359	0.839424	-	-		OPF15797	1	1	1	0	0
D918_05592	M514_12087	0	M51312087	0	1509	41	1081	1366	4569	50858	5634	10638	3480		1.875	29.321	48.8	132.78	2210.44	137.151	450.017	125.712		53.194	2210.44	237.627	730.83	132.237	484.644		3.79674	0.834079	-	-	-4.31149	0.0870643	-	-	1.32218	NA	-	-		OPF1064	8	6	12	0	0
D918_05484	M514_02065	0	M51302065	0	1353	7	1444	1901	1169	5766	1002	1143	651		0.357	43.683	75.743	37.89	279.502	27.205	53.927	26.228		39.418	279.502	35.787	96.716	37.862	87.435		1.43747	0.148828	-	-	-3.14955	0.158543	-	-	1.53695	0.503398	-	-		OPF1064	8	6	12	0	0
D918_07734	M514_05322	0	M51305322	0	4134	711	1139	959	697	1103	756	950	1054		11.871	11.277	12.506	7.394	17.499	6.718	14.669	13.898		10.762	17.499	11.762	13.196	11.19	12.109		0.300724	0.97121	-	-	-0.917767	0.273072	-	-	0.222795	0.849239	-	-		OPF16276	1	1	1	0	0
D918_03986	M514_01139	0	M51301139	0	1182	46	117	79	35	87	149	102	110		2.686	4.051	3.603	1.299	4.827	4.631	5.509	5.073		2.91	4.827	5.071	5.01	3.836	3.293		0.755849	0.1104	-	-	-0.632813	0.561869	-	-	-0.436608	0.683105	-	-		OPF16386	1	1	1	0	0
D918_04750	M514_02806	0	M51302806	0	2928	83	96	82	93	189	2710	9796	8137		1.957	1.342	1.51	1.393	4.233	33.999	213.568	151.489		1.55	4.233	133.019	100.822	57.894	2.087		5.92071	0.0815955	-	-	3.46605	NA	-	-	-5.80496	NA	-	-		OPF16763	1	1	1	0	0
D918_03117	M514_07599	0	M51307599	0	4623	1481	2967	3868	2389	6051	5100	6803	4448		22.112	26.269	45.104	22.662	85.844	40.525	93.937	52.448		29.037	85.844	62.303	68.188	43.294	40.398		1.24938	0.0483985	-	Y	-1.27486	0.298637	-	-	-0.430394	0.779818	-	-		OPF16213	1	1	1	0	0
D918_04056	M514_01226	0	M51301226	0	1461	375	565	583	884	3246	1108	2798	995		17.716	15.829	21.512	26.534	145.716	27.859	122.252	37.124		20.398	145.716	62.412	83.238	38.404	45.461		2.0454	0.0772016	-	-	-2.18156	0.190656	-	-	-0.222865	NA	-	-		OPF6118	2	2	1	0	0
D918_04019	M514_01170	0	M51301170	0	780	612	1380	694	810	375	1564	410	723		54.157	72.415	47.965	45.54	31.532	73.657	33.554	50.528		55.019	31.532	52.58	47.318	53.974	50.322		-0.334807	0.105669	-	-	0.502469	0.538473	-	-	0.153042	0.879661	-	-		OPF15786	1	1	1	0	0
D918_04644	M514_13837	2e-177	M51313837	2e-177	879	564	1810	696	1403	190	1785	340	778		44.288	84.282	42.685	69.996	14.177	74.597	24.692	48.248		60.313	14.177	49.179	40.428	55.541	51.086		-0.770117	0.155289	-	-	1.72198	0.130363	-	-	0.298193	0.848333	-	-		OPF17172	1	1	1	0	0
D918_06618	M514_23979	0	M51306508	0	792	323	434	544	273	538	1040	455	706		28.15	22.429	37.028	15.116	44.552	48.237	36.673	48.592		25.681	44.552	44.501	44.513	33.746	29.455		0.768728	0.523082	-	-	-0.714041	0.419932	-	-	-0.392345	0.673637	-	-		OPF17002	1	1	1	0	0
D918_09477	M514_13731	0	M51313731	0	5400	4016	6609	3430	4305	16810	6355	14010	4547		51.333	50.094	34.242	34.961	204.166	43.231	165.616	45.901		42.658	204.166	84.916	114.728	60.768	74.959		1.46778	0.74714	-	-	-2.00452	NA	-	-	0.0301519	NA	-	-		OPF16315	1	1	1	0	0
D918_04909	M514_12186	5e-155	M51312186	3e-144	783	804	2362	831	1191	262	1773	205	490		70.875	123.471	57.213	66.704	21.946	83.18	16.713	34.113		79.566	21.946	44.669	38.988	64.61	68.042		-1.18831	0.143069	-	-	1.30771	0.358664	-	-	0.845699	0.48692	-	-		OPF3357	1	1	1	2	1
D918_04378	M514_14451	9e-157	M51304874	0	2034	687	514	546	454	2429	2112	3011	1454		23.313	10.343	14.471	9.788	78.322	38.143	94.497	38.967		14.479	78.322	57.202	62.482	32.789	27.248		2.12431	0.0774576	-	-	-1.5484	0.369334	-	-	-0.845327	0.627622	-	-		OPF7857	1	1	2	0	0
D918_06232	M514_04024	9e-98	M51304024	9e-98	717	618	849	934	1553	1283	2365	788	2350		59.493	48.466	70.224	94.985	117.359	121.167	70.156	178.663		68.292	117.359	123.329	121.836	91.879	78.105		0.723652	0.861628	-	-	-0.640183	0.568466	-	-	-0.393684	0.73798	-	-		OPF15961	1	1	1	0	0
D918_05050	-	-	-	-	1044	1587	1465	2547	1720	1672	5083	2143	3597		104.923	57.436	131.518	72.249	105.038	178.851	131.033	187.813		91.532	105.038	165.899	150.684	123.403	94.233		0.65136	0.162302	-	-	-0.0780076	0.947635	-	-	-0.621263	0.277382	-	-		OPF16969	1	1	1	0	0
D918_02815	M514_00371	2e-55	M51300371	2e-55	777	60	170	65	76	6	240	196	356		5.33	8.955	4.51	4.289	0.506	11.346	16.103	24.976		5.771	0.506	17.475	13.233	10.787	4.718		1.04331	0.0719229	-	-	4.10842	0.0175836	-	Y	-1.72107	0.0905696	-	-		OPF16853	1	1	1	0	0
D918_08871	M514_08783	0	M51308783	0	1926	1565	1296	1664	1360	642	1528	965	1689		56.086	27.542	46.575	30.966	21.862	29.143	31.984	47.804		40.292	21.862	36.31	32.698	38.586	36.606		-0.372011	0.890847	-	-	0.542952	0.510055	-	-	0.178236	0.859186	-	-		OPF16014	1	1	1	0	0
D918_06567	M514_00010	0	M51300010	0	1410	1462	1743	1886	1408	526	1393	706	1152		71.569	50.597	72.107	43.791	24.467	36.291	31.963	44.537		59.516	24.467	37.597	34.314	50.122	52.506		-0.863249	0.685322	-	-	0.766417	0.39631	-	-	0.64624	0.311135	-	-		OPF15819	1	1	1	0	0
D918_05107	M514_06083	0	M51306083	0	1716	281	313	357	211	443	300	250	330		11.303	7.466	11.215	5.392	16.931	6.422	9.3	10.483		8.844	16.931	8.735	10.784	8.797	10.461		0.318644	0.363686	-	-	-1.22917	0.11424	-	-	0.453115	0.666709	-	-		OPF15803	1	1	1	0	0
D918_05671	M514_00648	0	M51300648	0	2835	593	1193	1068	650	881	1488	885	1033		14.438	17.224	20.308	10.055	20.381	19.281	19.927	19.862		15.506	20.381	19.69	19.863	17.299	16.481		0.329196	0.326819	-	-	-0.52704	0.391375	-	-	-0.0690692	0.943701	-	-		OPF9304	1	1	1	0	0
D918_09666	M514_10998	0	M51310998	0	1296	122	315	386	137	637	460	374	527		6.498	9.948	16.056	4.636	32.236	13.038	18.422	22.166		9.284	32.236	17.875	21.466	12.966	13.875		1.25553	NA	-	-	-1.62556	0.164421	-	-	-0.147934	0.941217	-	-		OPF16573	1	1	1	0	0
D918_08799	M514_09974	0	M51309974	0	1431	863	667	1200	718	1224	350	342	419		41.626	19.078	45.206	22.003	56.098	8.985	15.256	15.961		31.978	56.098	13.401	24.075	24.017	36.802		-0.304698	0.683053	-	-	-1.48784	0.265229	-	-	1.63939	0.00926348	-	Y		OPF16824	1	1	1	0	0
D918_03964	M514_01115	0	M51301115	0	1335	408	546	512	625	522	1055	735	1048		21.095	16.74	20.675	20.531	25.645	29.03	35.145	42.792		19.76	25.645	35.656	33.153	26.573	20.937		0.661722	0.94084	-	-	-0.233303	0.816755	-	-	-0.557857	0.337938	-	-		OPF16788	1	1	1	0	0
D918_05068	M514_06131	2e-117	M51306131	2e-137	1008	363	472	485	428	95	388	79	315		24.857	19.166	25.938	18.62	6.181	14.14	5.003	17.035		22.145	6.181	12.059	10.59	17.823	18.952		-1.17613	0.1737	-	-	1.26365	0.301726	-	-	0.846857	0.374978	-	-		OPF6389	2	1	2	0	0
D918_09711	M514_13828	0	M51313828	0	861	477	1588	718	946	480	1646	331	659		38.239	75.491	44.955	48.183	36.563	70.226	24.54	41.722		51.717	36.563	45.496	43.263	49.051	48.686		-0.373987	NA	-	-	0.158246	0.899379	-	-	0.336836	0.748589	-	-		OPF17185	1	1	1	0	0
D918_06950	M514_05759	0	M51305759	0	1761	2225	5691	3587	3410	3068	3995	2797	2336		87.21	132.275	109.807	84.918	114.263	83.335	101.389	72.31		103.552	114.263	85.678	92.824	95.892	105.694		-0.185102	0.524346	-	-	-0.510655	0.513039	-	-	0.493023	0.4005	-	-		OPF16338	1	1	1	0	0
D918_06040	M514_11062	0	M51311062	0	1104	298	1093	558	707	243	883	346	465		18.631	40.523	27.247	28.084	14.436	29.381	20.006	22.96		28.621	14.436	24.116	21.696	26.69	25.784		-0.517099	0.367757	-	-	0.631802	0.483437	-	-	0.306067	0.756757	-	-		OPF16631	1	1	1	0	0
D918_05034	M514_10881	0	M51310881	0	846	0	8	0	1	1	358	249	667		0	0.387	0	0.052	0.078	15.545	18.788	42.978		0.11	0.078	25.77	19.347	11.107	0.103		7.19632	0.182428	-	-	6.79992	NA	-	-	-7.6244	NA	-	-		OPF16477	1	1	1	0	0
D918_01527	M514_10881	4e-73	M51310881	4e-73	891	12	14	27	7	31	1291	678	3053		0.93	0.643	1.634	0.345	2.282	53.226	48.575	186.782		0.888	2.282	96.194	72.716	41.733	1.167		6.26143	0.0242332	-	Y	3.81913	NA	-	-	-6.16815	NA	-	-		OPF17011	1	1	1	0	0
D918_01471	M514_16497	0	M51312872	5e-37	1716	14	22	33	27	34	666	1590	1919		0.563	0.525	1.037	0.69	1.299	14.257	59.148	60.96		0.704	1.299	44.788	33.916	19.597	0.823		5.48332	NA	-	-	3.59132	NA	-	-	-5.59258	NA	-	-		OPF15965	1	1	1	0	0
D918_09068	M514_23259	0	M51309752	0	2031	899	1703	1143	1229	582	1003	363	748		30.552	34.32	30.338	26.537	18.794	18.141	11.409	20.076		30.437	18.794	16.542	17.105	24.482	28.108		-0.894787	0.311342	-	-	0.131545	0.920677	-	-	0.969686	0.016009	-	Y		OPF16430	1	1	1	0	0
D918_04923	M514_12829	7e-154	M51312829	1e-152	786	355	1291	364	1224	44	1273	78	271		31.175	67.228	24.965	68.291	3.671	59.495	6.335	18.795		47.915	3.671	28.208	22.074	39.469	39.066		-1.38543	0.194828	-	-	3.20619	0.0695927	-	-	0.761976	0.709069	-	-		OPF12524	1	1	1	0	0
D918_09187	M514_06650	0	M51306650	0	1302	788	947	1052	672	749	917	759	917		41.775	29.77	43.557	22.634	37.729	25.872	37.213	38.392		34.434	37.729	33.826	34.802	34.173	35.093		0.00161386	0.690459	-	-	-0.423229	0.559697	-	-	0.22219	0.787457	-	-		OPF16576	1	1	1	0	0
D918_09851	M514_06443	0	M51306443	0	1008	73	69	61	69	24	1060	1818	4209		4.999	2.802	3.262	3.002	1.562	38.629	115.131	227.617		3.516	1.562	127.126	95.735	56.492	3.125		4.62784	NA	-	-	4.83477	NA	-	-	-5.18206	NA	-	-		OPF16620	1	1	1	0	0
D918_09590	M514_20832	7e-156	M51308897	0	1215	950	2286	1478	1022	1718	2757	1008	1545		53.969	77.01	65.578	36.887	92.738	83.355	52.959	69.317		58.361	92.738	68.544	74.592	62.725	65.236		0.326442	NA	-	-	-0.855236	0.199742	-	-	0.149261	0.887772	-	-		OPF15751	1	1	1	0	0
D918_07622	M514_13861	0	M51313861	0	936	97	878	1624	6972	4329	12882	15714	20173		7.153	38.394	93.534	326.651	303.334	505.567	1071.69	1174.85		116.433	303.334	917.368	763.859	459.691	153.813		2.47421	0.998871	-	-	0.304352	0.927791	-	-	-2.27456	0.126555	-	-		OPF7827	2	1	1	0	0
D918_07271	M514_12786	0	M51312786	9e-145	1011	8	25	22	24	0	4300	2528	4053		0.546	1.012	1.173	1.041	0	156.239	159.619	218.53		0.943	0	178.129	133.597	76.88	0.754		6.97524	0.402295	-	-	24.0197	NA	-	-	-7.68954	NA	-	-		OPF16026	1	1	1	0	0
D918_03226	M514_03797	2e-144	M51303797	2e-144	633	290	315	318	166	272	322	138	281		31.622	20.368	27.082	11.5	28.182	18.686	13.917	24.199		22.643	28.182	18.934	21.246	21.053	23.751		-0.090302	0.312155	-	-	-0.711793	0.420315	-	-	0.517237	0.51136	-	-		OPF17008	1	1	1	0	0
D918_03939	M514_01081	0	M51301081	0	1200	32	149	66	88	91	225	25	85		1.841	5.082	2.965	3.216	4.974	6.888	1.33	3.861		3.276	4.974	4.026	4.263	3.597	3.615		0.280872	0.0895605	-	-	-0.749957	0.567991	-	-	0.119823	0.948127	-	-		OPF16562	1	1	1	0	0
D918_06838	M514_08138	0	M51308138	0	903	1567	3868	1890	3463	503	3896	662	1590		119.778	175.326	112.832	168.177	36.533	158.49	46.798	95.983		144.028	36.533	100.424	84.451	125.341	122.529		-0.952581	0.350331	-	-	1.53402	0.185454	-	-	0.529792	0.685226	-	-		OPF11048	1	1	1	0	0
D918_04704	M514_02859	0	M51302859	0	786	140	250	94	122	0	29	1	7		12.294	13.019	6.447	6.807	0	1.355	0.081	0.485		9.642	0	0.641	0.481	5.784	7.713		-4.46261	0.146574	-	-	20.2216	0.951175	-	-	3.7995	0.0139107	-	Y		OPF16332	1	1	1	0	0
D918_07787	M514_08989	4e-179	M51308989	2e-112	963	1011	9579	6161	5529	895	2429	468	1173		72.464	407.137	344.891	251.781	60.954	92.656	31.023	66.399		269.068	60.954	63.359	62.758	180.907	227.445		-2.19128	0.394445	-	-	1.34242	0.492507	-	-	2.05335	0.0242926	-	Y		OPF16481	1	1	1	0	0
D918_07595	M514_04759	0	M51304759	0	891	331	15517	6566	9085	1116	2976	475	1042		25.642	712.815	397.265	447.146	82.148	122.695	34.031	63.749		395.717	82.148	73.492	75.656	257.62	333.003		-2.49984	0.44292	-	-	1.45283	0.54842	-	-	2.42269	0.0474959	-	Y		OPF16103	1	1	1	0	0
D918_08191	M514_10112	0	M51310112	0	1386	116	294	145	214	61	334	171	523		5.777	8.682	5.64	6.771	2.887	8.852	7.876	20.57		6.717	2.887	12.433	10.046	9.167	5.951		0.422208	0.573391	-	-	1.37824	0.22983	-	-	-0.852052	0.318655	-	-		OPF16637	1	1	1	0	0
D918_05641	M514_00598	0	M51300598	0	996	857	1017	840	700	485	2046	1026	1226		59.391	41.793	45.465	30.821	31.937	75.46	65.758	67.099		44.367	31.937	69.439	60.063	55.112	41.881		0.347874	0.217551	-	-	0.491913	0.519892	-	-	-0.549971	0.210094	-	-		OPF16277	1	1	1	0	0
D918_04379	M514_04875	0	M51304875	0	2541	1050	1887	1626	1866	1590	1976	1555	1329		28.522	30.396	34.496	32.204	41.039	28.566	39.065	28.511		31.405	41.039	32.047	34.295	31.68	33.332		0.0891101	0.52627	-	-	-0.631364	0.334168	-	-	0.256442	0.7518	-	-		OPF3582	2	2	2	0	0
D918_08722	M514_07476	0	M51307476	0	1341	3168	3197	3413	2241	1771	4691	2341	3502		163.062	97.58	137.203	73.285	86.616	128.501	111.437	142.355		117.783	86.616	127.431	117.228	121.918	111.549		-0.065199	0.990068	-	-	0.202932	0.779847	-	-	-0.0201142	0.98231	-	-		OPF16058	1	1	1	0	0
D918_08458	M514_07399	0	M51307399	0	1050	2	0	0	0	0	1065	1922	2525		0.131	0	0	0	0	37.259	116.848	131.087		0.033	0	95.065	71.299	40.761	0.026		11.101	0.585029	-	-	23.216	NA	-	-	-11.9973	NA	-	-		OPF16072	1	1	1	0	0
D918_00054	M514_07142	0	M51307142	0	1338	150	212	477	184	473	384	870	581		7.738	6.485	19.218	6.031	23.185	10.543	41.507	23.67		9.868	23.185	25.24	24.726	16.456	12.532		1.35587	0.00729676	-	Y	-0.78941	0.632029	-	-	-0.859891	0.516816	-	-		OPF16223	1	1	1	0	0
D918_07833	M514_06791	0	M51306791	0	1500	471	983	729	639	402	557	398	482		21.673	26.823	26.2	18.682	17.577	13.641	16.938	17.516		23.344	17.577	16.031	16.418	20.21	22.191		-0.548888	0.438159	-	-	-0.0558455	0.952789	-	-	0.648442	0.102021	-	-		OPF16098	1	1	1	0	0
D918_04581	M514_14129	0	M51314129	0	1113	44	112	102	78	53	1137	4045	2301		2.729	4.119	4.94	3.073	3.123	37.526	231.997	112.696		3.715	3.123	127.406	96.336	56.726	3.597		4.61599	0.0815955	-	-	3.88732	NA	-	-	-5.02239	NA	-	-		OPF16891	1	1	1	0	0
D918_01720	M514_00476	0	M51300476	0	978	0	2	2	0	0	247	725	688		0	0.084	0.11	0	0	9.277	47.321	38.347		0.048	0	31.649	23.737	13.591	0.039		8.85039	0.0246969	-	Y	21.6075	NA	-	-	-9.45224	NA	-	-		OPF15993	1	1	1	0	0
D918_01920	M514_07310	0	M51307310	0	1524	417	676	541	384	252	1504	436	1083		18.886	18.156	19.137	11.05	10.845	36.252	18.262	38.737		16.807	10.845	31.084	26.024	22.926	15.615		0.516266	0.065628	-	-	0.765283	0.427995	-	-	-0.799188	0.11941	-	-		OPF16832	1	1	1	0	0
D918_05397	M514_02541	2e-78	M51302541	2e-78	1044	63	37	70	29	54	179	80	224		4.165	1.451	3.615	1.218	3.392	6.298	4.892	11.696		2.612	3.392	7.629	6.57	4.762	2.768		1.27599	0.0618603	-	-	0.153171	0.939916	-	-	-1.2858	0.0996281	-	-		OPF16329	1	1	1	0	0
D918_00109	M514_05670	0	M51305670	0	1242	8	26	52	37	25	1824	4645	5399		0.445	0.857	2.257	1.306	1.32	53.948	238.739	236.962		1.216	1.32	176.549	132.742	76.359	1.237		6.66685	8.41844e-13	-	Y	5.53132	NA	-	-	-7.00289	NA	-	-		OPF17133	1	1	1	0	0
D918_03060	M514_09895	0	M51309895	0	861	234	859	378	583	290	1370	183	347		18.759	40.835	23.667	29.694	22.09	58.451	13.568	21.969		28.239	22.09	31.329	29.019	29.563	27.009		-0.106184	0.0655757	-	-	0.143677	0.923563	-	-	0.0490421	0.979518	-	-		OPF17177	1	1	1	0	0
D918_03657	M514_04310	0	M51304310	0	1653	332	991	1109	1355	889	2965	1400	1724		13.863	24.538	36.167	35.947	35.273	65.891	54.065	56.853		27.629	35.273	58.936	53.02	41.046	29.158		0.824115	0.0661603	-	-	-0.0732707	0.955478	-	-	-0.785524	0.28336	-	-		OPF9210	1	1	1	0	0
D918_09950	M514_07811	0	M51307811	0	1002	1707	3921	3438	4961	1675	4448	2377	3283		117.588	160.168	184.967	217.122	109.637	163.068	151.433	178.603		169.961	109.637	164.368	150.685	167.564	157.896		-0.28769	0.489197	-	-	0.360928	0.662806	-	-	0.154942	0.872667	-	-		OPF16927	1	1	1	0	0
D918_08209	M514_06815	0	M51306815	0	894	999	769	606	568	222	661	164	327		77.13	35.208	36.542	27.862	16.286	27.16	11.71	19.939		44.185	16.286	19.603	18.774	33.65	38.606		-1.30863	0.552683	-	-	0.786108	0.580249	-	-	1.1656	0.127295	-	-		OPF15742	1	1	1	0	0
D918_05493	M514_02079	7e-101	M51302079	4e-100	477	23	40	21	21	8	18	0	8		3.328	3.432	2.373	1.931	1.1	1.386	0	0.914		2.766	1.1	0.767	0.85	1.909	2.433		-1.75794	0.222688	-	-	0.551087	NA	-	-	1.84713	0.0971232	-	-		OPF16380	1	1	1	0	0
D918_10184	M514_18465	1e-87	M51310322	3e-88	402	0	1	1	0	0	5	2	1		0	0.102	0.134	0	0	0.457	0.318	0.136		0.059	0	0.303	0.228	0.164	0.047		1.84267	NA	-	-	14.2704	NA	-	-	-2.45262	0.476162	-	-		OPF1640	3	2	6	0	0
D918_00770	M514_05872	0	M51305872	0	2136	10	20	38	19	31	620	1717	1353		0.323	0.383	0.959	0.39	0.952	10.663	51.313	34.529		0.514	0.952	32.168	24.364	14.08	0.601		5.50331	0.00162889	-	Y	3.57667	NA	-	-	-5.6	NA	-	-		OPF16268	1	1	1	0	0
D918_01025	M514_03994	0	M51303994	0	1719	15	5	11	7	1	2608	3591	5026		0.602	0.119	0.345	0.179	0.038	55.732	133.352	159.38		0.311	0.038	116.154	87.125	49.958	0.257		8.04166	0.0309439	-	Y	10.0165	NA	-	-	-8.72437	NA	-	-		OPF16512	1	1	1	0	0
D918_09490	M514_10460	7e-158	M51310460	7e-158	633	4	1	1	1	1	304	165	475		0.436	0.065	0.085	0.069	0.104	17.642	16.639	40.905		0.164	0.104	25.062	18.822	10.834	0.152		6.78135	0.85406	-	-	6.33984	NA	-	-	-7.30223	NA	-	-		OPF15865	1	1	1	0	0
D918_07229	M514_16457	4e-168	M51303172	2e-139	792	645	1036	1233	849	431	1039	676	951		56.212	53.54	83.926	47.009	35.691	48.191	54.485	65.455		60.172	35.691	56.044	50.955	58.403	55.276		-0.301494	0.616298	-	-	0.431947	0.501077	-	-	0.143125	0.858137	-	-		OPF16198	1	1	1	0	0
D918_01854	M514_04108	8e-151	M51304108	9e-150	678	16	48	56	14	27	92	48	64		1.629	2.898	4.453	0.906	2.612	4.985	4.519	5.146		2.471	2.612	4.883	4.315	3.505	2.499		0.76577	0.00042116	-	Y	0.103096	0.949452	-	-	-0.807591	0.362124	-	-		OPF3566	1	4	1	0	0
D918_09836	M514_10089	0	M51310089	0	1236	2165	3295	2994	3600	1220	3521	1473	2620		120.903	109.115	130.584	127.728	64.737	104.645	76.075	115.55		122.082	64.737	98.757	90.252	112.086	110.613		-0.539898	NA	-	-	0.533404	0.463838	-	-	0.366278	0.58956	-	-		OPF16069	1	1	1	0	0
D918_02676	M514_05091	0	M51305091	0	831	533	1547	750	1355	289	4540	997	1617		44.271	76.197	48.654	71.506	22.809	200.69	76.587	106.071		60.157	22.809	127.783	101.539	89.139	52.687		0.554625	0.00873824	-	Y	1.6646	0.159856	-	-	-1.03644	0.197704	-	-		OPF16854	1	1	1	0	0
D918_04273	M514_08061	0	M51308061	0	1647	774	1090	1100	1065	636	1599	770	1119		32.437	27.088	36.004	28.357	25.326	35.664	29.844	37.036		30.972	25.326	34.181	31.967	32.347	29.843		-0.0323822	0.0581432	-	-	0.0756406	0.888356	-	-	0.000217805	0.999959	-	-		OPF14978	1	1	1	0	0
D918_06976	M514_05795	0	M51305795	0	2427	1948	3146	4954	3563	6142	8719	8253	7775		55.401	53.056	110.038	64.38	165.977	131.968	217.07	174.629		70.719	165.977	174.556	172.411	115.22	89.77		1.25897	0.247777	-	-	-0.824472	0.514149	-	-	-0.756723	0.451482	-	-		OPF16196	1	1	1	0	0
D918_03702	M514_10380	0	M51310380	0	1029	18755	17609	22630	6987	3913	2697	1127	2224		1258.05	700.433	1185.57	297.768	249.404	96.28	69.914	117.816		860.454	249.404	94.67	133.354	532.261	738.244		-2.61438	0.374943	-	-	0.823272	0.727397	-	-	3.09314	9.82542e-07	-	Y		OPF16045	1	1	1	0	0
D918_03948	-	-	-	-	1986	389	762	503	522	475	918	455	561		13.52	15.704	13.654	11.526	15.686	16.98	14.625	15.398		13.601	15.686	15.668	15.672	14.487	14.018		0.141789	0.0639514	-	-	-0.38962	0.425821	-	-	0.0480115	0.95314	-	-		OPF9644	1	1	1	0	0
D918_03835	-	-	-	-	444	93	453	91	345	0	367	3	98		14.458	41.76	11.049	34.075	0	30.364	0.431	12.032		25.335	0	14.276	10.707	20.596	20.268		-1.54081	0.0805723	-	-	21.1814	0.94966	-	-	0.806966	0.809732	-	-		OPF6067	1	1	1	1	1
D918_08110	M514_10836	0	M51310836	0	792	357	1262	428	1342	157	2181	270	400		31.113	65.22	29.132	74.307	13.001	101.158	21.762	27.531		49.943	13.001	50.15	40.863	50.032	42.555		-0.527805	0.497013	-	-	1.69556	0.232139	-	-	0.0485719	0.981998	-	-		OPF15798	1	1	1	0	0
D918_04395	M514_09717	5e-49	M51309717	5e-49	945	57	83	101	61	12	79	124	84		4.163	3.595	5.762	2.831	0.833	3.071	8.376	4.845		4.088	0.833	5.431	4.281	4.663	3.437		-0.00174197	0.115703	-	-	2.20523	0.0672889	-	-	-0.55239	0.68273	-	-		OPF16099	1	1	1	0	0
D918_09191	M514_01886	4e-37	M51301886	3e-37	1041	12	29	43	6	285	88	190	91		0.796	1.14	2.227	0.253	17.956	3.105	11.651	4.765		1.104	17.956	6.507	9.369	3.42	4.474		3.21768	0.772926	-	-	-2.69621	0.220939	-	-	-0.290907	0.931656	-	-		OPF17182	1	1	1	0	0
D918_00396	M514_11600	0	M51311600	0	1074	410	1055	429	811	102	1823	104	681		26.35	40.206	21.533	33.115	6.229	62.352	6.181	34.564		30.301	6.229	34.366	27.332	32.043	25.487		-0.372186	0.112258	-	-	2.08228	0.146376	-	-	-0.170198	0.936775	-	-		OPF16115	1	1	1	0	0
D918_01411	M514_07052	2e-83	M51307052	2e-83	348	19	23	32	27	18	8504	963	5381		3.769	2.705	4.957	3.402	3.392	897.667	176.647	842.889		3.708	3.392	639.068	480.149	276.005	3.645		6.82609	0.0404913	-	Y	5.94008	NA	-	-	-7.22152	NA	-	-		OPF16994	1	1	1	0	0
D918_07445	M514_23103	2e-21	M51307855	2e-23	297	387	1628	382	928	64	1340	58	276		89.94	224.36	69.337	137.023	14.133	165.737	12.466	50.657		130.165	14.133	76.287	60.748	107.074	106.958		-1.33989	0.982531	-	-	2.68308	0.136566	-	-	0.76297	0.70353	-	-		OPF16437	1	1	1	0	0
D918_04050	M514_01216	0	M51301216	0	1539	585	1591	791	1548	259	2191	414	928		26.237	42.313	27.707	44.11	11.037	52.297	17.172	32.87		35.092	11.037	34.113	28.344	34.672	30.281		-0.498709	0.0521699	-	-	1.39447	0.179879	-	-	0.0760593	0.968492	-	-		OPF17115	1	1	1	0	0
D918_00877	M514_02564	0	M51302564	0	1260	652	1005	820	1075	365	1344	535	935		35.717	32.647	35.083	37.415	18.999	39.183	27.105	40.451		35.215	18.999	35.58	31.434	35.371	31.972		-0.283927	0.0823877	-	-	0.630791	0.294378	-	-	0.054096	0.959474	-	-		OPF16581	1	1	1	0	0
D918_05895	M514_02987	0	M51302987	0	1872	316	650	822	612	1641	1247	1481	831		11.651	14.212	23.671	14.337	57.493	24.47	50.502	24.198		15.968	57.493	33.057	39.166	23.292	24.273		1.3167	0.336808	-	-	-1.58604	0.185929	-	-	-0.233162	0.899492	-	-		OPF15995	1	1	1	0	0
D918_05171	M514_02355	0	M51302355	0	1203	833	1803	1367	806	972	2494	512	1452		47.794	61.345	61.258	29.381	52.992	76.156	27.168	65.794		49.944	52.992	56.373	55.528	52.699	50.554		0.0922425	0.469812	-	-	-0.31081	0.746403	-	-	0.0587279	0.965645	-	-		OPF16999	1	1	1	0	0
D918_03884	M514_05965	0	M51305965	0	1215	1125	1302	1260	1233	204	1358	173	707		63.911	43.861	55.905	44.503	11.012	41.058	9.089	31.72		52.045	11.012	27.289	23.22	41.435	43.838		-1.30493	0.0673351	-	-	1.64898	0.21329	-	-	0.891716	0.435302	-	-		OPF5794	2	1	2	0	0
D918_00482	M514_01329	0	M51301329	0	927	99	193	181	162	61	374	104	268		7.371	8.522	10.526	7.664	4.316	14.821	7.162	15.759		8.521	4.316	12.581	10.514	10.261	7.68		0.175526	0.00262165	-	Y	0.952346	0.257725	-	-	-0.509204	0.500771	-	-		OPF7371	1	2	1	0	0
D918_08837	M514_12635	4e-171	M51312635	5e-165	783	1031	616	1543	580	981	1733	1264	1733		90.885	32.201	106.233	32.484	82.171	81.303	103.049	120.649		65.451	82.171	101.667	96.793	80.972	68.795		0.558505	0.312755	-	-	-0.33273	0.790684	-	-	-0.407393	0.722677	-	-		OPF11364	1	1	1	0	0
D918_05476	M514_02048	3e-143	M51302048	0	1155	1042	941	1441	1303	385	1638	638	1674		62.27	33.347	67.257	49.473	21.862	52.096	35.261	79.006		53.087	21.862	55.454	47.056	54.101	46.842		-0.286787	NA	-	-	1.02384	0.21918	-	-	-0.0593073	0.969863	-	-		OPF13412	1	1	1	0	0
D918_08697	M514_07497	0	M51307497	0	831	498	1197	514	619	103	1346	150	413		41.364	58.958	33.344	32.666	8.129	59.5	11.523	27.092		41.583	8.129	32.705	26.561	37.778	34.892		-0.825558	0.50187	-	-	1.94384	0.119472	-	-	0.3199	0.850639	-	-		OPF12992	1	1	1	0	0
D918_09378	M514_12244	4e-160	M51312244	6e-170	1596	53	64	60	35	45	125	85	93		2.292	1.641	2.027	0.962	1.849	2.877	3.4	3.176		1.73	1.849	3.151	2.826	2.339	1.754		0.658812	0.945672	-	-	0.0358311	0.977641	-	-	-0.677753	0.25956	-	-		OPF16301	1	1	1	0	0
D918_08368	M514_10199	0	M51310199	0	966	221	477	268	285	73	673	143	376		15.791	20.211	14.956	12.938	4.956	25.592	9.45	21.218		15.974	4.956	18.753	15.304	17.165	13.77		-0.215011	0.569136	-	-	1.50511	0.084783	-	-	-0.237285	0.854109	-	-		OPF3591	2	1	3	0	0
D918_04917	M514_25603	0	M51310199	0	957	89	161	149	102	92	339	107	202		6.419	6.886	8.393	4.674	6.305	13.012	7.137	11.506		6.593	6.305	10.552	9.49	8.29	6.535		0.44381	0.159746	-	-	0.0893649	0.931676	-	-	-0.492605	0.35447	-	-		OPF3591	2	1	3	0	0
D918_02406	M514_00880	0	M51300880	0	1995	649	1159	898	1206	849	2070	1007	1083		22.454	23.779	24.266	26.51	27.911	38.115	32.221	29.592		24.252	27.911	33.31	31.96	28.134	24.984		0.308207	0.0072991	-	Y	-0.261773	0.704204	-	-	-0.19431	0.78794	-	-		OPF9815	1	1	1	0	0
D918_01134	M514_05438	0	M51305438	0	1266	252	449	315	298	67	452	152	314		13.739	14.516	13.413	10.322	3.471	13.115	7.664	13.52		12.998	3.471	11.433	9.443	12.327	11.092		-0.588768	0.171699	-	-	1.55476	0.0379891	-	Y	0.142247	0.914341	-	-		OPF5794	2	1	2	0	0
D918_06081	M514_11767	0	M51311767	0	4380	709	1202	1066	877	1465	1052	789	858		11.173	11.233	13.12	8.781	21.937	8.823	11.499	10.678		11.077	21.937	10.333	13.234	10.758	13.249		0.277484	0.236573	-	-	-1.29735	0.031455	Y	-	0.566714	NA	-	-		OPF16068	1	1	1	0	0
D918_03716	M514_10395	0	M51310395	0	1341	375	730	745	740	316	808	462	607		19.302	22.281	29.949	24.199	15.455	22.134	21.992	24.674		23.933	15.455	22.933	21.064	23.505	22.237		-0.269319	0.213123	-	-	0.338982	0.597449	-	-	0.144649	0.848333	-	-		OPF15782	1	1	1	0	0
D918_05840	-	-	-	-	636	353	776	348	694	148	1029	132	358		38.31	49.94	29.497	47.852	15.262	59.433	13.249	30.684		41.4	15.262	34.455	29.657	38.424	36.172		-0.660715	0.192618	-	-	1.07666	0.369485	-	-	0.325631	0.820188	-	-		OPF15805	1	1	1	0	0
D918_04659	M514_11522	0	M51311522	0	831	231	288	281	174	194	336	158	279		19.187	14.185	18.229	9.182	15.311	14.853	12.137	18.302		15.196	15.311	15.097	15.151	15.154	15.219		-0.0385176	0.0739738	-	-	-0.304923	0.675231	-	-	0.195613	0.803822	-	-		OPF16436	1	1	1	0	0
D918_04707	M514_02848	5e-173	M51302848	5e-173	1776	564	1195	978	1078	640	1469	517	903		21.92	27.541	29.686	26.618	23.634	30.384	18.583	27.716		26.441	23.634	25.561	25.079	26.064	25.88		-0.159843	0.656406	-	-	-0.128044	0.865963	-	-	0.236718	0.707731	-	-		OPF16251	1	1	1	0	0
D918_06233	M514_05990	0	M51305990	0	1914	1577	1631	1441	975	1070	2223	1264	1458		56.87	34.879	40.586	22.339	36.665	42.665	42.156	41.524		38.669	36.665	42.115	40.753	40.146	38.268		0.0362526	0.372026	-	-	-0.155923	0.853276	-	-	0.0370186	0.975222	-	-		OPF10491	1	1	1	0	0
D918_04893	M514_08775	1e-160	M51308775	1e-160	654	345	754	421	425	276	1217	460	403		36.411	47.189	34.703	28.498	27.678	68.357	44.899	33.59		36.7	27.678	48.949	43.631	41.95	34.896		0.148292	0.0892653	-	-	0.31498	0.710394	-	-	-0.286044	0.725659	-	-		OPF12432	1	1	1	0	0
D918_09752	M514_12721	2e-172	M51312721	9e-176	720	283	611	473	418	77	57	20	29		27.13	34.734	35.415	25.459	7.014	2.908	1.773	2.196		30.685	7.014	2.292	3.473	18.516	25.95		-3.12374	NA	-	-	1.18243	0.629847	-	-	3.67491	3.50328e-10	-	Y		OPF12239	1	1	1	0	0
D918_08051	M514_25174	8e-63	M51305526	6e-59	822	11914	9972	8254	6299	1748	4588	1094	2508		1000.42	496.544	541.315	336.049	139.469	205.033	84.958	166.319		593.582	139.469	152.103	148.945	404.377	502.759		-2.05636	0.711556	-	-	1.28319	0.456319	-	-	1.90151	0.00982139	-	Y		OPF16479	1	1	1	0	0
D918_06600	M514_12818	0	M51312818	0	1263	554	1050	625	671	143	852	134	288		30.276	34.028	26.677	23.298	7.426	24.78	6.773	12.43		28.57	7.426	14.661	12.852	22.609	24.341		-1.28517	0.325224	-	-	1.35091	0.293482	-	-	0.945309	0.325939	-	-		OPF12395	1	1	1	0	0
D918_00953	M514_02656	1e-99	M51302656	1e-99	507	34	32	14	10	5	74	15	25		4.629	2.583	1.489	0.865	0.647	5.362	1.889	2.688		2.391	0.647	3.313	2.646	2.786	2.043		0.038389	0.0632351	-	-	1.7971	NA	-	-	-0.52694	0.7518	-	-		OPF16713	1	1	1	0	0
D918_04279	M514_08050	0	M51308050	0	2652	1180	1585	1617	1623	860	1876	1081	1556		30.712	24.463	32.87	26.838	21.268	25.985	26.02	31.983		28.72	21.268	27.996	26.314	28.41	27.23		-0.200532	0.111897	-	-	0.148312	0.807157	-	-	0.149234	0.807817	-	-		OPF16295	1	1	1	0	0
D918_07832	M514_06793	0	M51306793	0	1221	278	219	222	101	187	333	116	197		15.715	7.341	9.802	3.628	10.045	10.018	6.065	8.795		9.121	10.045	8.293	8.731	8.766	9.306		-0.0735386	0.546379	-	-	-0.496221	0.64886	-	-	0.350375	0.753385	-	-		OPF5862	1	1	1	1	1
D918_03135	M514_07582	4e-179	M51307582	4e-164	1182	9	72	223	62	3093	3538	4528	5993		0.526	2.493	10.171	2.3	171.621	109.954	244.539	276.384		3.872	171.621	210.292	200.625	92.338	37.422		5.72291	0.0164794	-	Y	-1.23161	0.732609	-	-	-2.17394	0.383896	-	-		OPF1841	2	1	5	1	1
D918_08312	M514_09372	0	M51309372	0	1098	906	1889	953	1468	621	2106	689	578		56.954	70.417	46.789	58.631	37.094	70.458	40.057	28.695		58.198	37.094	46.403	44.076	53.143	53.977		-0.50803	0.251495	-	-	0.266429	0.806413	-	-	0.439758	0.614197	-	-		OPF17151	1	1	1	0	0
D918_06876	M514_08179	0	M51308179	0	1956	740	528	1119	528	6068	4	28	32		26.113	11.049	30.84	11.838	203.463	0.075	0.914	0.892		19.96	203.463	0.627	51.336	11.674	56.661		1.61272	0.668133	-	-	-4.37735	0.13449	-	-	6.75399	3.12788e-08	-	Y		OPF16802	1	1	1	0	0
D918_06930	M514_06342	4e-92	M51306342	4e-92	876	77	152	180	63	595	290	650	254		6.067	7.102	11.077	3.154	44.547	12.161	47.366	15.806		6.85	44.547	25.111	29.97	14.676	14.389		2.20363	0.87826	-	-	-1.89076	0.29088	-	-	-0.597219	0.789059	-	-		OPF15921	1	1	1	0	0
D918_06426	M514_03289	3e-109	M51303289	1e-108	600	58	52	95	56	7	3244	2188	9979		6.672	3.547	8.536	4.093	0.765	198.61	232.785	906.614		5.712	0.765	446.003	334.693	194.408	4.723		5.74124	0.319688	-	-	7.6198	NA	-	-	-6.41783	NA	-	-		OPF7834	2	1	1	0	0
D918_07960	M514_13491	1e-97	M51313491	1e-97	414	413	1496	433	1016	45	1468	27	325		68.857	147.903	56.383	107.621	7.129	130.256	4.163	42.793		95.191	7.129	59.071	46.085	79.711	77.578		-1.30392	0.482736	-	-	3.24052	0.098947	-	-	0.674647	0.778043	-	-		OPF15904	1	1	1	0	0
D918_02020	-	-	M51306917	2e-36	375	49	34	73	63	162	149	165	124		9.019	3.711	10.494	7.367	28.333	14.596	28.087	18.025		7.648	28.333	20.236	22.26	13.043	11.785		1.54045	0.00497633	-	Y	-1.41318	0.313001	-	-	-0.561481	0.732472	-	-		OPF16685	1	1	1	0	0
D918_06416	M514_03275	2e-100	M51303275	1e-101	420	484	1840	574	1460	157	2023	105	539		79.541	179.315	73.675	152.442	24.517	176.937	15.959	69.956		121.243	24.517	87.617	71.842	106.832	101.898		-0.987852	0.28997	-	-	1.88075	0.247012	-	-	0.501054	0.79854	-	-		OPF17194	1	1	1	0	0
D918_01430	M514_07064	0	M51307064	0	2253	445	815	719	523	1005	655	900	626		13.633	14.806	17.204	10.18	29.256	10.68	25.5	15.146		13.956	29.256	17.109	20.145	15.307	17.016		0.552408	0.000524329	-	Y	-1.20457	0.179249	-	-	0.174428	0.904024	-	-		OPF16506	1	1	1	0	0
D918_03336	M514_01907	0	M51301907	0	798	695	845	960	994	819	552	256	303		60.114	43.341	64.852	54.624	67.312	25.41	20.478	20.698		55.733	67.312	22.195	33.475	41.36	58.049		-0.703269	0.0584712	-	-	-0.942547	0.465428	-	-	1.59763	2.12953e-06	-	Y		OPF16186	1	1	1	0	0
D918_00421	M514_11483	0	M51311483	0	1839	222	318	416	195	376	483	765	548		8.332	7.078	12.195	4.65	13.41	9.648	26.555	16.244		8.064	13.41	17.482	16.464	12.1	9.133		1.02654	0.776893	-	-	-0.440727	0.753999	-	-	-0.786234	0.410643	-	-		OPF16715	1	1	1	0	0
D918_00220	-	-	-	-	402	54	17	36	8	11	554	562	1937		9.272	1.731	4.828	0.873	1.795	50.624	89.242	262.658		4.176	1.795	134.174	101.08	59.889	3.7		4.51512	0.0187517	-	Y	4.702	NA	-	-	-5.06783	NA	-	-		OPF16849	1	1	1	0	0
D918_07546	M514_07952	7e-89	M51307952	7e-89	369	12	17	23	9	11	13	74	24		2.245	1.886	3.36	1.07	1.955	1.294	12.802	3.545		2.14	1.955	5.88	4.899	3.743	2.103		1.193	0.435369	-	-	0.65721	NA	-	-	-1.39524	0.277174	-	-		OPF17108	1	1	1	0	0
D918_02770	M514_23660	5e-151	M51311182	3e-121	672	43	88	259	766	3374	2502	2498	1969		4.417	5.36	20.777	49.988	329.295	136.77	237.291	159.721		20.135	329.295	177.927	215.769	87.76	81.967		3.31716	0.0304868	-	Y	-2.20872	0.377066	-	-	-0.801243	0.785368	-	-		OPF7844	2	1	1	0	0
D918_06610	-	-	-	-	465	19	99	182	108	461	375	570	441		2.82	8.714	21.1	10.185	65.021	29.624	78.249	51.698		10.705	65.021	53.191	56.148	28.913	21.568		2.3994	0.421641	-	-	-1.47309	0.469341	-	-	-1.06881	0.562499	-	-		OPF15839	1	1	1	0	0
D918_07133	M514_00684	4e-177	M51300684	4e-178	783	2225	2380	1565	2438	257	934	247	558		196.139	124.412	107.748	136.544	21.527	43.818	20.137	38.847		141.211	21.527	34.267	31.082	95.378	117.274		-2.30477	NA	-	-	1.92903	0.259304	-	-	1.97974	0.0132765	-	Y		OPF16781	1	1	1	0	0
D918_07246	M514_06410	0	M51306410	0	882	120	458	199	377	104	604	229	280		9.391	21.254	12.163	18.745	7.733	25.156	16.574	17.305		15.388	7.733	19.678	16.692	17.227	13.857		-0.0437442	0.270291	-	-	0.894587	0.354619	-	-	-0.274775	0.816026	-	-		OPF16965	1	1	1	0	0
D918_03440	-	-	-	-	483	5246	8481	5656	6390	1189	5445	1232	2683		749.683	718.699	631.276	580.171	161.452	414.116	162.825	302.803		669.957	161.452	293.248	260.299	508.51	568.256		-1.48704	0.0753346	-	-	1.4096	0.270459	-	-	1.15839	0.142299	-	-		OPF16030	1	1	1	0	0
D918_02216	M514_02156	0	M51302156	0	2043	812	1335	857	722	1964	1581	1325	792		27.434	26.746	22.614	15.498	63.05	28.427	41.401	21.132		23.073	63.05	30.32	38.502	26.179	31.068		0.764407	0.20348	-	-	-1.54309	0.0716241	-	-	0.247944	0.870153	-	-		OPF7839	2	1	1	0	0
D918_05393	M514_01959	0	M51301959	2e-16	1146	313	805	594	1283	449	1185	323	725		18.852	28.751	27.942	49.096	25.696	37.984	17.992	34.486		31.16	25.696	30.154	29.04	30.729	30.067		-0.246808	0.29577	-	-	0.0157759	0.991033	-	-	0.261649	0.827671	-	-		OPF16966	1	1	1	0	0
D918_08599	M514_05635	0	M51305635	0	1623	4	5	3	3	19	978	1717	1697		0.17	0.126	0.1	0.081	0.768	22.136	67.532	56.997		0.119	0.768	48.888	36.858	21.02	0.249		8.17076	0.80151	-	-	4.44987	NA	-	-	-7.42268	NA	-	-		OPF16520	1	1	1	0	0
D918_01131	M514_05440	3e-89	M51305440	3e-89	414	2	34	12	0	0	5564	1381	5182		0.333	3.361	1.563	0	0	493.694	212.937	682.313		1.314	0	462.982	347.236	199.172	1.051		7.90366	0.0249563	-	Y	24.0738	NA	-	-	-8.6147	NA	-	-		OPF16438	1	1	1	0	0
D918_03733	M514_00271	3e-154	M51300271	2e-154	654	30	64	40	65	4	20642	3237	7135		3.166	4.005	3.297	4.359	0.401	1159.43	315.954	594.707		3.707	0.401	690.031	517.623	297.846	3.046		6.89554	0.779407	-	-	9.13386	NA	-	-	-7.58155	NA	-	-		OPF17046	1	1	1	0	0
D918_07603	M514_04753	0	M51304753	0	1014	122	87	157	41	177	318	362	442		8.305	3.512	8.347	1.773	11.448	11.52	22.789	23.761		5.484	11.448	19.357	17.38	11.43	6.677		1.66039	0.453746	-	-	-0.32364	0.876744	-	-	-1.37164	0.152904	-	-		OPF16750	1	1	1	0	0
D918_02529	M514_05480	2e-122	M51305480	2e-122	561	204	621	203	421	43	346	25	115		25.099	45.308	19.507	32.91	5.027	22.656	2.845	11.174		30.706	5.027	12.225	10.426	22.786	25.57		-1.74785	0.0705092	-	-	1.95899	0.260941	-	-	1.32259	0.299006	-	-		OPF16895	1	1	1	0	0
D918_06488	M514_00115	0	M51300115	0	1011	1255	1004	1390	1373	1533	693	150	415		85.682	40.647	74.117	59.555	99.449	25.18	9.471	22.376		65	99.449	19.009	39.119	45.29	71.89		-0.653581	0.944923	-	-	-1.37706	0.395089	-	-	2.16115	6.57991e-05	-	Y		OPF16273	1	1	1	0	0
D918_04522	-	-	-	-	279	581	1676	646	1937	233	1953	225	541		143.737	245.876	124.82	304.458	54.772	257.14	51.48	105.701		204.723	54.772	138.107	117.273	176.173	174.733		-1.02197	0.119846	-	-	1.46015	0.313064	-	-	0.622218	0.682253	-	-		OPF16428	1	1	1	0	0
D918_05706	M514_00303	6e-138	M51300303	7e-178	702	520	1490	420	1206	262	1955	239	426		51.128	86.875	32.253	75.338	24.478	102.301	21.733	33.08		61.399	24.478	52.371	45.398	57.53	54.014		-0.631862	0.320932	-	-	0.984458	0.480724	-	-	0.319006	0.847001	-	-		OPF16760	1	1	1	0	0
D918_05065	M514_06133	0	M51306133	0	1014	8090	14247	8124	4696	543	1734	122	633		550.69	575.086	431.906	203.092	35.121	62.818	7.68	34.029		440.193	35.121	34.842	34.912	266.471	359.179		-3.72842	0.922813	-	-	2.68346	0.275352	-	-	3.56047	0.00025649	-	Y		OPF16489	1	1	1	0	0
D918_04045	M514_01208	0	M51301208	0	969	86	242	175	35	122	468	131	412		6.126	10.222	9.736	1.584	8.257	17.742	8.63	23.177		6.917	8.257	16.516	14.452	11.031	7.185		0.999536	0.0910653	-	-	0.0786569	0.964866	-	-	-1.01191	0.313187	-	-		OPF7387	2	1	1	0	0
D918_06427	M514_03290	6e-143	M51303290	3e-142	603	0	31	39	220	3789	5879	3797	4382		0	2.104	3.487	16	412.113	358.144	401.959	396.134		5.398	412.113	385.412	392.087	168.261	86.741		5.97453	0.287486	-	-	-1.64029	0.693907	-	-	-1.79952	0.702969	-	-		OPF7834	2	1	1	0	0
D918_05059	M514_06139	5e-109	M51306139	5e-109	474	0	0	0	0	0	230	27	84		0	0	0	0	0	17.825	3.636	9.66		0	0	10.374	7.78	4.446	0		22.1402	0.156232	-	-	18.9631	NA	-	-	-23.4835	NA	-	-		OPF16955	1	1	1	0	0
D918_08842	M514_27076	5e-82	M51312628	2e-75	528	22	66	169	46	365	89	102	134		2.876	5.116	17.255	3.821	45.339	6.192	12.332	13.834		7.267	45.339	10.786	19.424	8.775	14.881		1.56648	0.455658	-	-	-2.68358	0.0607927	-	-	0.69958	0.74865	-	-		OPF15901	1	1	1	0	0
D918_04377	-	-	M51304873	3e-110	459	383	935	353	633	113	883	290	295		57.595	83.377	41.459	60.477	16.146	70.667	40.331	35.034		60.727	16.146	48.678	40.545	55.563	51.811		-0.740156	0.112617	-	-	1.53437	0.130086	-	-	0.303618	0.825387	-	-		OPF7373	1	2	1	0	0
D918_06660	M514_03058	1e-62	M51303058	9e-63	546	36	69	66	26	173	42	62	41		4.551	5.173	6.516	2.088	20.781	2.826	7.249	4.093		4.582	20.781	4.723	8.737	4.642	7.822		1.05049	0.329055	-	-	-2.447	0.0282187	Y	-	0.938309	0.552591	-	-		OPF16148	1	1	1	0	0
D918_05193	-	-	-	-	264	19	81	28	39	138	63	62	30		4.968	12.558	5.718	6.478	34.283	8.766	14.992	6.194		7.43	34.283	9.984	16.059	8.525	12.801		1.13946	0.966401	-	-	-2.26303	0.0575544	-	-	0.603816	0.747064	-	-		OPF16182	1	1	1	0	0
D918_06361	M514_12276	5e-20	M51312276	5e-20	834	385	828	677	315	807	756	421	496		31.863	40.636	43.76	16.563	63.462	33.299	32.224	32.419		33.206	63.462	32.647	40.351	32.966	39.257		0.312643	0.733807	-	-	-1.23445	0.0998658	-	-	0.466858	0.644973	-	-		OPF16632	1	1	1	0	0
D918_00366	M514_01694	0	M51301694	0	1344	38	81	134	60	295	70	180	99		1.952	2.467	5.375	1.958	14.396	1.913	8.549	4.015		2.938	14.396	4.826	7.218	3.747	5.229		1.39924	9.97797e-05	-	Y	-2.22417	0.111137	-	-	0.312052	0.888426	-	-		OPF3170	3	1	1	1	1
D918_10020	M514_24910	9e-82	M51303754	1e-87	861	6	23	21	9	89	33	115	29		0.481	1.093	1.315	0.458	6.779	1.408	8.526	1.836		0.837	6.779	3.923	4.637	2.16	2.025		2.52375	NA	-	-	-1.9286	0.365723	-	-	-0.752077	0.758214	-	-		OPF1189	7	8	1	0	0
D918_09495	M514_10455	6e-58	M51310455	4e-58	300	3415	5826	3643	4297	709	2846	494	1564		785.716	794.87	654.629	628.125	155.001	348.486	105.115	284.186		715.835	155.001	245.929	223.197	514.447	603.668		-1.80449	0.798726	-	-	1.49371	0.324914	-	-	1.50778	0.0608254	-	-		OPF16067	1	1	1	0	0
D918_05477	M514_02047	2e-125	M51302047	2e-125	504	7	15	11	11	0	147	7	43		0.959	1.218	1.177	0.957	0	10.714	0.887	4.651		1.078	0	5.417	4.063	2.937	0.862		1.70061	0.0762702	-	-	18.517	NA	-	-	-2.41285	NA	-	-		OPF7433	1	1	2	0	0
D918_02825	M514_12619	0	M51312619	0	783	944	32572	23970	28743	7323	14247	3541	5159		83.216	1702.67	1650.3	1609.8	613.389	668.395	288.684	359.162		1261.5	613.389	438.747	482.407	908.89	1131.88		-1.46463	0.0867682	-	-	0.349722	0.888356	-	-	1.60067	0.203242	-	-		OPF5771	2	2	1	0	0
D918_00940	M514_02635	2e-74	M51302635	2e-74	375	27	57	26	20	137	52	89	39		4.97	6.221	3.738	2.339	23.961	5.094	15.15	5.669		4.317	23.961	8.638	12.468	6.169	8.246		1.58648	0.00507895	-	Y	-2.23419	0.109344	-	-	0.153337	0.953657	-	-		OPF16322	1	1	1	0	0
D918_07649	M514_04710	5e-48	M51304710	3e-78	384	32	44	70	30	123	128	159	126		5.752	4.69	9.827	3.426	21.008	12.245	26.432	17.887		5.924	21.008	18.854	19.393	11.465	8.941		1.72638	NA	-	-	-1.18124	0.445394	-	-	-0.880812	0.516526	-	-		OPF16121	1	1	1	0	0
D918_07384	M514_09481	6e-119	M51309481	6e-119	495	5950	9719	8247	5917	1701	11279	2384	7432		829.675	803.643	898.148	524.202	225.376	837.022	307.439	818.44		763.917	225.376	654.301	547.069	716.939	656.209		-0.60636	0.533708	-	-	1.38192	0.122447	-	-	0.191461	0.887041	-	-		OPF17049	1	1	1	0	0
D918_08303	-	-	M51311395	4e-100	411	624	882	320	755	43	1377	130	385		104.795	87.836	41.973	80.558	6.862	123.073	20.191	51.063		78.79	6.862	64.776	50.297	72.784	64.405		-0.872938	0.960753	-	-	3.14529	0.0282187	-	Y	0.239088	0.914331	-	-		OPF16307	1	1	1	0	0
D918_01956	M514_09574	2e-91	M51309574	3e-91	723	2	15	22	50	661	150	340	89		0.191	0.849	1.64	3.033	59.961	7.621	30.019	6.71		1.428	59.961	14.784	26.078	7.152	13.135		4.18774	0.00177149	-	Y	-3.34038	0.208345	-	-	0.111591	NA	-	-		OPF16906	1	1	1	0	0
D918_08428	-	-	-	-	642	23	30	18	20	4	40	26	14		2.473	1.913	1.511	1.366	0.409	2.289	2.585	1.189		1.816	0.409	2.021	1.618	1.904	1.534		-0.263373	0.531055	-	-	1.94436	NA	-	-	-0.231209	0.885488	-	-		OPF15810	1	1	1	0	0
D918_08334	-	-	-	-	612	428	1423	810	979	1062	1929	315	365		48.271	95.17	71.349	70.151	113.81	115.785	32.856	32.511		71.235	113.81	60.384	73.741	66.585	79.75		0.00308055	0.243546	-	-	-1.04181	0.384307	-	-	0.672858	0.548276	-	-		OPF16953	1	1	1	0	0
D918_07701	M514_05286	3e-58	M51305286	1e-57	282	60	66	111	27	212	124	162	93		14.686	9.579	21.219	4.199	49.306	16.153	36.671	17.977		12.421	49.306	23.6	30.027	17.212	19.798		1.36469	0.17986	-	-	-1.82286	0.183821	-	-	-0.0652435	0.980728	-	-		OPF15887	1	1	1	0	0
D918_07818	M514_08960	0	M51308960	0	2319	403	1017	721	729	487	1881	791	1198		11.995	17.95	16.761	13.786	13.773	29.796	21.774	28.161		15.123	13.773	26.577	23.376	20.032	14.853		0.519095	0.335509	-	-	0.245809	0.789981	-	-	-0.629407	0.106817	-	-		OPF8990	1	1	1	0	0
D918_04067	-	-	-	-	636	3420	1386	1770	1546	879	1286	439	758		371.164	89.198	150.028	106.599	90.644	74.277	44.062	64.968		179.247	90.644	61.102	68.488	128.614	161.527		-1.40168	0.0935482	-	-	0.246793	0.901663	-	-	1.57966	0.0277733	-	Y		OPF17075	1	1	1	0	0
D918_03487	M514_01773	0	M51301773	0	1032	510	226	420	441	455	291	244	231		34.11	8.963	21.939	18.74	28.916	10.358	15.093	12.202		20.938	28.916	12.551	16.642	17.344	22.534		-0.303866	0.246036	-	-	-0.99074	0.419622	-	-	1.03276	0.1813	-	-		OPF16175	1	1	1	0	0
D918_09311	M514_10483	0	M51310483	0	786	18678	7700	3066	7195	253	53	16	21		1640.23	400.973	210.284	401.431	21.111	2.477	1.299	1.456		663.229	21.111	1.744	6.586	379.735	534.805		-6.51871	0.97121	-	-	3.96087	0.276392	-	-	8.43235	6.65887e-16	-	Y		OPF16718	1	1	1	0	0
D918_01500	M514_04969	0	M51304969	0	2718	1142	1085	444	698	4099	1895	3541	856		29.001	16.339	8.806	11.262	98.909	25.611	83.164	17.168		16.352	98.909	41.981	56.213	27.336	32.863		1.82443	0.00323966	-	Y	-2.11949	0.208345	-	-	-0.13302	0.965482	-	-		OPF16954	1	1	1	0	0
D918_08968	M514_09090	2e-131	M51309090	5e-117	609	1075	999	1181	472	1219	965	830	612		121.839	67.142	104.542	33.988	131.279	58.208	87	54.78		81.878	131.279	66.663	82.817	75.357	91.758		0.0737661	0.502493	-	-	-1.08614	0.288356	-	-	0.624103	0.535501	-	-		OPF16350	1	1	1	0	0
D918_04971	M514_06979	1e-109	M51306979	1e-109	672	1800	4105	2168	3465	375	1647	261	676		184.884	250.029	173.919	226.119	36.599	90.032	24.793	54.836		208.738	36.599	56.554	51.565	143.516	174.31		-2.16135	0.864709	-	-	1.75806	0.303521	-	-	1.85695	0.0271959	-	Y		OPF17004	1	1	1	0	0
D918_00420	M514_11482	2e-99	M51311482	8e-100	447	1559	10694	2676	11505	708	3153	489	782		240.733	979.219	322.727	1128.71	103.881	259.112	69.833	95.364		667.846	103.881	141.436	132.047	442.242	555.053		-2.53922	0.525128	-	-	1.93806	0.365324	-	-	2.26712	0.0393023	-	Y		OPF16857	1	1	1	0	0
D918_08980	-	-	-	-	357	71	284	85	359	35	1138	123	196		13.727	32.561	12.835	44.099	6.43	117.097	21.994	29.928		25.806	6.43	56.339	43.862	38.892	21.931		0.485178	0.670181	-	-	2.30147	0.173831	-	-	-1.05409	0.477224	-	-		OPF16493	1	1	1	0	0
D918_01899	M514_07336	0	M51307336	0	2313	1261	884	956	494	1705	2113	2265	2025		37.63	15.643	22.281	9.366	48.346	33.558	62.51	47.724		21.23	48.346	47.931	48.034	32.673	26.653		1.17918	0.000580284	-	Y	-0.866083	0.529812	-	-	-0.662596	0.597875	-	-		OPF16499	1	1	1	0	0
D918_08731	M514_10343	0	M51310343	0	1383	64	269	66	55	26	35	6	28		3.194	7.961	2.573	1.744	1.233	0.93	0.277	1.104		3.868	1.233	0.77	0.886	2.54	3.341		-2.1753	0.36608	-	-	0.813301	0.719768	-	-	2.31685	0.0099869	-	Y		OPF17041	1	1	1	0	0
D918_08707	-	-	-	-	633	10979	8672	4869	4305	401	460	198	282		1197.17	560.741	414.661	298.244	41.548	26.695	19.967	24.285		617.704	41.548	23.649	28.124	363.109	502.473		-4.45584	0.25385	-	-	2.89916	0.2776	-	-	4.55835	1.66621e-07	-	Y		OPF17024	1	1	1	0	0
D918_00509	M514_15494	1e-92	M51312719	4e-96	519	100	104	128	188	838	344	1056	276		13.299	8.202	13.295	15.885	105.897	24.348	129.884	28.989		12.67	105.897	61.073	72.279	33.415	31.316		2.51859	0.000807529	-	Y	-1.92665	NA	-	-	-0.735216	NA	-	-		OPF15973	1	1	1	0	0
D918_09902	M514_11431	1e-147	M51311431	1e-147	588	193	302	207	184	115	619	74	366		22.656	21.022	18.978	13.723	12.827	38.671	8.034	33.931		19.095	12.827	26.878	23.366	22.431	17.841		0.163903	NA	-	-	0.497749	0.681169	-	-	-0.366801	0.758214	-	-		OPF16838	1	1	1	0	0
D918_04434	M514_09688	8e-114	M51309688	8e-114	471	2372	3074	1601	2099	228	5913	826	2508		347.608	267.134	183.243	195.431	31.748	461.167	111.948	290.264		248.354	31.748	287.793	223.782	265.257	205.033		-0.339806	0.161007	-	-	2.7707	0.0107492	-	Y	-0.276127	0.880216	-	-		OPF16787	1	1	1	0	0
D918_04510	-	-	-	-	786	45	130	62	88	113	150	137	63		3.952	6.77	4.252	4.91	9.429	7.01	11.126	4.369		4.971	9.429	7.502	7.984	6.056	5.862		0.633697	0.286258	-	-	-0.899454	0.408205	-	-	-0.145617	0.923728	-	-		OPF16696	1	1	1	0	0
D918_06152	M514_07649	0	M51307649	0	1758	472	663	742	552	994	1410	1106	976		18.532	15.436	22.753	13.77	37.083	29.463	40.16	30.263		17.623	37.083	33.295	34.242	24.34	21.515		0.937274	0.250757	-	-	-0.900489	0.335953	-	-	-0.427884	0.677937	-	-		OPF17117	1	1	1	0	0
D918_08891	-	-	-	-	639	1038	2119	730	1264	143	1796	134	447		112.123	135.73	61.586	86.746	14.677	103.247	13.386	38.132		99.046	14.677	51.589	42.361	78.707	82.172		-1.42097	0.894673	-	-	2.17599	0.168634	-	-	0.917265	0.546262	-	-		OPF16275	1	1	1	0	0
D918_05015	-	-	-	-	495	146	412	164	464	39	543	26	246		20.358	34.067	17.861	41.107	5.167	40.296	3.353	27.09		28.348	5.167	23.58	18.977	26.305	23.712		-0.82244	0.338246	-	-	2.10466	0.198031	-	-	0.293719	0.891476	-	-		OPF3573	2	3	1	0	0
D918_06498	M514_00105	3e-114	M51300105	8e-79	456	556	336	183	247	13	229	10	82		84.16	30.159	21.634	23.754	1.87	18.448	1.4	9.802		39.927	1.87	9.883	7.88	27.051	32.315		-2.51422	0.119357	-	-	3.60912	0.101737	-	-	1.92066	0.20515	-	-		OPF16371	1	1	1	0	0
D918_03855	M514_00139	7e-84	M51300139	7e-84	363	70	214	109	180	29	66	42	36		13.31	24.13	16.187	21.745	5.24	6.679	7.386	5.406		18.843	5.24	6.49	6.178	13.549	16.123		-1.71396	0.0531019	-	-	1.16388	0.455403	-	-	1.51205	0.0394672	-	Y		OPF16807	1	1	1	0	0
D918_09534	M514_05740	2e-38	M51305740	2e-38	252	144	558	164	390	53	498	36	126		39.442	90.632	35.083	67.868	13.794	72.594	9.119	27.256		58.256	13.794	36.323	30.691	48.856	49.364		-1.13153	0.511073	-	-	1.58827	0.325996	-	-	0.715717	0.663524	-	-		OPF10169	1	1	1	0	0
D918_07655	M514_04705	0	M51304705	0	954	2636	2952	1723	2117	335	1063	196	462		190.719	126.653	97.363	97.314	23.031	40.931	13.115	26.399		128.012	23.031	26.815	25.869	84.642	107.016		-2.40179	0.614034	-	-	1.64877	0.37305	-	-	2.20001	0.00457937	-	Y		OPF16173	1	1	1	0	0
D918_08913	M514_08216	0	M51308216	0	1104	1440	1777	1608	1210	577	2408	672	1164		90.031	65.882	78.519	48.064	34.278	80.123	38.856	57.474		70.624	34.278	58.818	52.683	65.564	63.355		-0.513372	0.734796	-	-	0.652028	0.407876	-	-	0.29453	0.742692	-	-		OPF16825	1	1	1	0	0
D918_09303	M514_10477	0	M51310477	0	2505	923	1357	584	852	1905	1313	1334	411		25.433	22.173	12.568	14.915	49.877	19.254	33.994	8.944		18.772	49.877	20.731	28.017	19.612	24.993		0.602283	0.832773	-	-	-1.5982	0.171257	-	-	0.478178	0.758214	-	-		OPF17022	1	1	1	0	0
D918_04560	M514_03833	0	M51303833	0	852	1920	3002	2305	1729	1760	2051	2605	1431		155.546	144.218	145.844	88.993	135.482	88.43	195.176	91.556		133.65	135.482	125.054	127.661	129.966	134.017		-0.074154	0.15743	-	-	-0.322042	0.751574	-	-	0.248015	0.815464	-	-		OPF16594	1	1	1	0	0
D918_08771	M514_10298	4e-132	M51310298	3e-132	660	7127	4796	3744	2704	1335	2409	1893	1315		745.348	297.428	305.808	179.666	132.662	134.08	183.09	108.61		382.063	132.662	141.927	139.61	279.147	332.182		-1.47285	0.703692	-	-	0.817811	0.608805	-	-	1.35602	0.100296	-	-		OPF15826	1	1	1	0	0
D918_09001	M514_09202	2e-115	M51309202	1e-120	504	118	158	141	95	205	167	148	130		16.16	12.831	15.082	8.266	26.677	12.172	18.745	14.06		13.085	26.677	14.993	17.914	13.902	15.803		0.472144	0.9738	-	-	-1.2225	0.104052	-	-	0.268892	0.825899	-	-		OPF16429	1	1	1	0	0
D918_07299	M514_03671	0	M51303671	0	726	595	5205	6821	12148	1950	7875	1375	8197		56.569	293.448	506.487	733.788	176.16	398.461	120.9	615.467		397.573	176.16	378.276	327.747	389.303	353.29		-0.474186	0.172716	-	-	0.901682	0.622277	-	-	0.171892	0.943169	-	-		OPF17197	1	1	1	0	0
D918_03052	M514_09885	0	M51309885	0	1578	461	701	661	780	949	2146	2219	1617		20.165	18.183	22.581	21.677	39.443	49.957	89.765	55.859		20.651	39.443	65.194	58.756	39.741	24.41		1.43151	0.031478	-	Y	-0.279464	0.867561	-	-	-1.21363	0.0643091	-	-		OPF17102	1	1	1	0	0
D918_06803	M514_09909	8e-162	M51309909	7e-162	1194	623	775	439	503	55	1060	173	477		36.015	26.567	19.821	18.474	3.021	32.612	9.249	21.777		25.219	3.021	21.213	16.665	23.502	20.78		-0.770314	0.234775	-	-	2.68106	0.0163948	-	Y	0.172187	0.930348	-	-		OPF16812	1	1	1	0	0
D918_02049	M514_06891	3e-67	M51306891	4e-68	453	9	22	6	7	55	36	51	31		1.371	1.988	0.714	0.678	7.963	2.919	7.187	3.73		1.188	7.963	4.612	5.45	2.655	2.543		2.18685	0.277166	-	-	-1.87808	0.296012	-	-	-0.621298	0.782049	-	-		OPF15884	1	1	1	0	0
D918_01958	M514_23631	2e-170	M51309572	2e-159	690	858	1107	683	921	502	2836	1081	1201		85.829	65.667	53.362	58.535	47.716	150.983	100.008	94.881		65.848	47.716	115.291	98.397	87.038	62.222		0.453837	0.000638596	-	Y	0.573904	0.527875	-	-	-0.681216	0.174119	-	-		OPF15732	1	1	1	0	0
D918_06683	M514_03079	2e-55	M51303079	4e-56	489	3	27	64	16	50	23	26	40		0.423	2.26	7.056	1.435	6.706	1.728	3.394	4.459		2.793	6.706	3.194	4.072	2.965	3.576		0.623295	0.36752	-	-	-1.49065	0.381127	-	-	0.335752	0.880384	-	-		OPF7654	2	1	1	0	0
D918_06074	M514_24684	3e-137	M51312508	2e-106	585	1204	576	1871	566	826	788	1487	1300		142.058	40.301	172.415	42.429	92.605	49.481	162.261	121.136		99.301	92.605	110.959	106.371	104.297	97.962		0.130052	NA	-	-	-0.124882	0.943899	-	-	-0.0779531	0.970312	-	-		OPF5814	1	1	3	0	0
D918_07320	-	-	-	-	444	251	537	419	376	22	1069	64	466		39.02	49.504	50.873	37.137	3.25	88.444	9.201	57.212		44.133	3.25	51.619	39.527	47.342	35.957		-0.358906	0.251622	-	-	3.56156	0.0123402	-	Y	-0.305802	0.888426	-	-		OPF16941	1	1	1	0	0
D918_04412	M514_09704	1e-164	M51309704	1e-164	657	820	1100	1340	899	556	2110	1055	1457		86.148	68.529	109.95	60.006	55.503	117.975	102.505	120.887		81.158	55.503	113.789	99.218	95.143	76.027		0.211601	0.117673	-	-	0.480767	0.443479	-	-	-0.409926	0.367117	-	-		OPF17123	1	1	1	0	0
D918_07460	M514_07826	0	M51307826	0	909	492	928	555	453	438	1574	1272	836		37.359	41.786	32.914	21.854	31.602	63.608	89.327	50.134		33.478	31.602	67.689	58.668	48.14	33.103		0.736053	0.346368	-	-	0.317926	0.792645	-	-	-0.863755	0.10313	-	-		OPF16109	1	1	1	0	0
D918_00565	M514_01420	3e-81	M51301420	2e-81	612	83	70	81	59	31	346	71	176		9.361	4.682	7.135	4.228	3.322	20.768	7.406	15.676		6.351	3.322	14.617	11.793	9.894	5.745		0.767276	0.000922382	-	Y	1.24459	0.337921	-	-	-1.15686	0.0769095	-	-		OPF16566	1	1	1	0	0
D918_06826	M514_08124	4e-94	M51308124	4e-94	405	168	294	221	250	126	513	81	326		28.632	29.713	29.417	27.07	20.404	46.53	12.767	43.878		28.708	20.404	34.392	30.895	31.144	27.047		-0.0198165	0.460025	-	-	0.320897	0.763826	-	-	-0.113941	0.928363	-	-		OPF16864	1	1	1	0	0
D918_04239	M514_08099	0	M51308099	0	750	105	277	236	132	13	479	11	260		9.663	15.117	16.963	7.718	1.137	23.461	0.936	18.897		12.365	1.137	14.431	11.108	13.251	10.12		-0.331821	0.103643	-	-	3.2253	0.0749088	-	-	-0.313516	0.899492	-	-		OPF16866	1	1	1	0	0
D918_04847	M514_19077	0	M51311103	0	1221	700	634	1024	865	996	1732	1976	2013		39.571	21.253	45.211	31.067	53.5	52.108	103.307	89.87		34.276	53.5	81.762	74.696	54.627	38.12		1.07227	0.586243	-	-	-0.262566	0.858352	-	-	-0.91868	0.203449	-	-		OPF16028	1	1	1	0	0
D918_04393	M514_09720	1e-170	M51309720	0	1599	1878	16101	7865	9605	4704	6158	3354	1955		81.067	412.146	265.16	263.421	192.942	141.469	133.898	66.648		255.449	192.942	114.005	133.739	194.83	242.947		-0.968571	0.116595	-	-	-0.208872	0.913513	-	-	1.29489	0.121662	-	-		OPF16947	1	1	1	0	0
D918_09436	M514_13086	0	M51313086	0	1194	281	493	349	466	304	655	455	485		16.244	16.9	15.757	17.115	16.699	20.152	24.326	22.142		16.504	16.699	22.207	20.83	18.948	16.543		0.249524	0.846159	-	-	-0.0858785	0.916838	-	-	-0.22094	0.744839	-	-		OPF16934	1	1	1	0	0
D918_07834	M514_06787	0	M51306787	0	2184	3604	2449	2716	2293	5910	5607	6455	3181		113.901	45.897	67.04	46.042	177.478	94.308	188.67	79.396		68.22	177.478	120.791	134.963	90.751	90.072		0.999573	0.552263	-	-	-1.24749	0.30045	-	-	-0.231812	0.88858	-	-		OPF16889	1	1	1	0	0
D918_07134	M514_00684	0	M51300684	0	1515	452	902	880	1019	654	414	446	291		20.593	24.369	31.313	29.496	28.312	10.038	18.792	10.47		26.443	28.312	13.1	16.903	20.725	26.817		-0.638243	0.411305	-	-	-0.678009	0.596869	-	-	1.2164	0.0224272	-	Y		OPF15917	1	1	1	0	0
D918_00903	M514_02589	0	M51302589	0	3822	163	403	223	398	2074	930	1792	751		2.944	4.316	3.145	4.567	35.59	8.938	29.93	10.711		3.743	35.59	16.527	21.292	9.222	10.112		2.50586	0.00878927	-	Y	-2.22041	0.221584	-	-	-0.451986	0.856402	-	-		OPF16666	1	1	1	0	0
D918_07670	M514_04693	0	M51304693	0	942	1980	2016	2739	1503	1211	409	276	330		145.081	87.596	156.747	69.97	84.314	15.949	18.703	19.096		114.848	84.314	17.916	34.516	73.306	108.742		-1.62191	0.345914	-	-	-0.454399	0.837556	-	-	2.75548	2.98058e-14	-	Y		OPF16505	1	1	1	0	0
D918_04494	M514_21915	0	-	-	1335	825	1399	1670	1505	773	1767	553	1339		42.655	42.893	67.436	49.438	37.976	48.621	26.442	54.675		50.605	37.976	43.246	41.929	47.451	48.079		-0.348931	0.128892	-	-	0.0472377	0.958665	-	-	0.361164	0.612004	-	-		OPF16101	1	1	1	0	0
D918_04868	M514_08745	0	M51308745	0	1212	133	64	38	29	16	17	15	20		7.574	2.161	1.69	1.049	0.866	0.515	0.79	0.9		3.119	0.866	0.735	0.768	2.097	2.668		-2.03637	0.128321	-	-	1.01914	0.638776	-	-	1.99539	0.0570118	-	-		OPF16236	1	1	1	0	0
D918_01809	M514_04164	0	M51304164	0	726	515	582	398	777	133	1225	469	865		48.963	32.812	29.553	46.934	12.015	61.983	41.238	64.948		39.565	12.015	56.056	45.046	46.633	34.055		0.0145286	0.000127592	-	Y	1.68293	0.0524178	-	-	-0.5036	0.639801	-	-		OPF17001	1	1	1	0	0
D918_00881	M514_02569	1e-31	M51302569	1e-31	342	35	93	37	75	42	354	43	54		7.064	11.13	5.832	9.617	8.054	38.023	8.026	8.607		8.411	8.054	18.219	15.678	12.614	8.34		0.716511	0.00939236	-	Y	0.337099	0.849414	-	-	-0.850845	0.46279	-	-		OPF6382	2	1	2	0	0
D918_09123	M514_06589	1e-92	M51306589	7e-138	564	435	1562	566	886	139	2668	179	753		53.236	113.357	54.1	68.89	16.164	173.771	20.26	72.778		72.396	16.164	88.936	70.743	79.485	61.149		-0.24945	0.368549	-	-	2.00734	0.155657	-	-	-0.28558	0.882583	-	-		OPF17217	1	1	1	0	0
D918_04591	M514_08563	4e-129	M51308563	3e-129	519	1074	5207	1148	4288	340	3363	188	551		142.835	410.646	119.243	362.318	42.966	238.03	23.123	57.872		258.76	42.966	106.342	90.498	193.438	215.601		-1.75324	0.135142	-	-	1.97165	0.311864	-	-	1.32163	0.391814	-	-		OPF17047	1	1	1	0	0
D918_08503	M514_06724	0	M51306724	0	810	424	948	401	507	287	937	241	423		36.131	47.904	26.688	27.449	23.238	42.494	18.993	28.467		34.543	23.238	29.985	28.298	32.589	32.282		-0.391257	0.680621	-	-	0.22032	0.832028	-	-	0.328394	0.719147	-	-		OPF16158	1	1	1	0	0
D918_03304	M514_26828	2e-14	M51308026	3e-12	1203	1094	2637	2321	2973	1715	1039	1023	721		62.769	89.72	104.008	108.376	93.499	31.726	54.284	32.671		91.218	93.499	39.56	53.045	69.079	91.674		-0.776576	0.94659	-	-	-0.655608	0.638776	-	-	1.40305	0.0059818	-	Y		OPF16127	1	1	1	0	0
D918_07748	M514_05340	0	M51305340	0	795	1792	2911	2407	1180	5	28	9	12		155.585	149.873	163.217	65.09	0.412	1.294	0.723	0.823		133.441	0.412	0.946	0.813	76.658	106.835		-7.39808	0.867045	-	-	7.29753	0.0356998	-	Y	6.95416	5.34592e-09	-	Y		OPF16105	1	1	1	0	0
D918_07789	M514_08987	0	M51308987	0	1209	167	111	123	70	37	33	21	31		9.534	3.758	5.484	2.539	2.007	1.003	1.109	1.398		5.329	2.007	1.17	1.379	3.546	4.665		-1.94052	0.569472	-	-	0.561645	0.782756	-	-	2.13929	0.00143456	-	Y		OPF15891	1	1	1	0	0
D918_07160	M514_10570	3e-76	M51310570	7e-77	318	388	1180	273	873	66	530	59	76		84.217	151.88	46.28	120.39	13.612	61.224	11.844	13.028		100.692	13.612	28.698	24.927	69.838	83.276		-2.21138	0.556328	-	-	2.16451	0.268084	-	-	1.80618	0.133724	-	-		OPF17155	1	1	1	0	0
D918_04060	M514_01230	5e-105	M51301230	9e-106	429	19	25	35	42	113	19	22	7		3.057	2.385	4.398	4.293	17.275	1.627	3.274	0.889		3.533	17.275	1.93	5.766	2.846	6.282		0.812552	0.0477927	-	Y	-2.83428	0.0459665	Y	-	1.9454	0.112924	-	-		OPF16081	1	1	1	0	0
D918_06421	M514_03284	0	M51303284	0	732	2284	2548	2075	2684	227	2274	213	1456		215.368	142.474	152.814	160.795	20.339	114.117	18.575	108.427		167.863	20.339	80.373	65.364	130.367	138.358		-1.53802	0.591566	-	-	2.4306	0.109344	-	-	1.00429	0.477011	-	-		OPF16233	1	1	1	0	0
D918_03225	M514_03798	2e-172	M51303798	1e-172	780	0	15	11	9	55	1154	1125	3513		0	0.787	0.76	0.506	4.625	54.348	92.07	245.511		0.513	4.625	130.643	99.138	56.283	1.336		7.42068	0.167629	-	-	3.24525	NA	-	-	-6.32213	NA	-	-		OPF16204	1	1	1	0	0
D918_01624	M514_03568	0	M51303568	0	1425	41	61	26	21	26	76	8	18		1.986	1.752	0.984	0.646	1.197	1.959	0.358	0.689		1.342	1.197	1.002	1.051	1.196	1.313		-0.408903	NA	-	-	-0.284745	0.872183	-	-	0.601614	0.667289	-	-		OPF16195	1	1	1	0	0
D918_04534	M514_03859	1e-124	M51303859	2e-125	510	700	3705	941	2299	52	5648	185	1144		94.738	297.348	99.466	197.684	6.687	406.814	23.156	122.276		172.309	6.687	184.082	139.733	177.355	139.185		-0.576325	0.136875	-	-	4.45595	0.0140955	-	Y	-0.121324	0.972961	-	-		OPF16142	1	1	1	0	0
D918_01699	M514_03644	0	M51303644	0	1605	284	50	77	44	91	64	14	68		12.213	1.275	2.586	1.202	3.719	1.465	0.557	2.31		4.319	3.719	1.444	2.012	3.087	4.199		-1.05178	0.100567	-	-	-0.548352	NA	-	-	1.72527	0.168391	-	-		OPF17069	1	1	1	0	0
D918_07760	M514_05349	0	M51305349	0	1050	903	1398	1350	1403	312	1773	620	1128		59.36	54.496	69.311	58.596	19.488	62.028	37.693	58.561		60.441	19.488	52.761	44.443	57.149	52.25		-0.57154	0.430792	-	-	1.28298	0.0576868	-	-	0.17801	0.875985	-	-		OPF16126	1	1	1	0	0
D918_05081	M514_06118	0	M51306118	0	1044	111	110	110	73	13	78	26	82		7.339	4.313	5.68	3.066	0.817	2.745	1.59	4.282		5.099	0.817	2.872	2.358	4.145	4.243		-1.21092	0.0966342	-	-	2.06689	0.119335	-	-	0.722707	0.578143	-	-		OPF16789	1	1	1	0	0
D918_03040	M514_09877	0	M51309877	0	1116	60	58	27	64	11	35	19	30		3.711	2.127	1.304	2.515	0.646	1.152	1.087	1.465		2.414	0.646	1.235	1.088	1.909	2.061		-1.26445	0.0945225	-	-	1.33066	0.364195	-	-	0.940876	0.372279	-	-		OPF16577	1	1	1	0	0
D918_01395	M514_07036	0	M51307036	0	1245	120	94	87	43	5	30	19	56		6.653	3.09	3.767	1.515	0.263	0.885	0.974	2.452		3.756	0.263	1.437	1.144	2.762	3.058		-1.80244	NA	-	-	3.11671	0.0957278	-	-	1.21935	0.408037	-	-		OPF16843	1	1	1	0	0
D918_05268	M514_06179	0	M51306179	0	720	1132	3594	1013	3104	365	1089	112	220		108.52	204.311	75.846	189.056	33.248	55.561	9.93	16.656		144.434	33.248	27.382	28.849	94.269	122.196		-2.46162	0.264752	-	-	1.32608	0.539718	-	-	2.43647	0.00839035	-	Y		OPF16174	1	1	1	0	0
D918_07954	M514_12095	0	M51312095	0	2607	868	1194	1007	777	1463	3062	3287	1993		22.981	18.746	20.823	13.07	36.805	43.146	80.485	41.673		18.905	36.805	55.101	50.527	34.418	22.485		1.37657	0.985315	-	-	-0.39089	0.799988	-	-	-1.10978	0.131104	-	-		OPF16704	1	1	1	0	0
D918_06022	M514_11083	0	M51311083	0	1167	238	505	330	570	370	375	68	212		14.077	17.712	15.244	21.419	20.794	11.804	3.72	9.903		17.113	20.794	8.475	11.555	13.411	17.849		-0.604779	0.182083	-	-	-0.860324	0.529812	-	-	1.34091	0.0289005	-	Y		OPF17152	1	1	1	0	0
D918_06311	-	-	M51306053	1e-39	207	894	3518	1087	2487	195	2744	240	589		298.101	695.621	283.085	526.875	61.784	486.951	74.012	155.107		450.92	61.784	238.69	194.463	359.964	373.093		-1.43677	0.271522	-	-	2.31442	0.154386	-	-	0.912369	0.570541	-	-		OPF15935	1	1	1	0	0
D918_06749	M514_03154	0	M51303154	0	1467	1457	1395	607	757	179	291	106	169		68.553	38.922	22.306	22.629	8.003	7.287	4.612	6.28		38.102	8.003	6.06	6.545	24.37	32.082		-2.58218	0.223186	-	-	1.37891	0.500491	-	-	2.58035	0.000432009	-	Y		OPF15910	1	1	1	0	0
D918_09714	-	-	-	-	609	247	480	248	498	142	1091	179	373		27.995	32.26	21.953	35.86	15.293	65.808	18.763	33.387		29.517	15.293	39.319	33.313	33.718	26.672		-0.00733948	NA	-	-	0.86205	0.416181	-	-	-0.30411	0.807817	-	-		OPF16879	1	1	1	0	0
D918_07477	M514_08805	0	M51308805	0	1092	138	104	144	69	74	86	48	81		8.723	3.898	7.109	2.771	4.444	2.893	2.806	4.043		5.625	4.444	3.247	3.547	4.606	5.389		-0.660445	0.528305	-	-	-0.233484	0.868441	-	-	0.888899	0.188147	-	-		OPF16117	1	1	1	0	0
D918_08313	M514_09371	0	M51309371	0	879	5758	9647	7051	7214	1575	627	234	595		452.146	449.211	432.433	359.906	117.517	26.203	16.994	36.899		423.424	117.517	26.699	49.403	253.399	362.243		-3.03705	0.942062	-	-	0.89653	0.731708	-	-	3.9492	9.62719e-14	-	Y		OPF16663	1	1	1	0	0
D918_02315	M514_01005	4e-87	M51301005	3e-85	450	278	253	323	255	348	695	579	612		42.641	23.012	38.694	24.85	50.72	56.734	82.134	74.135		32.299	50.72	71.001	65.931	48.886	35.983		0.981373	0.0455271	-	Y	-0.351502	0.774432	-	-	-0.793252	0.233004	-	-		OPF16050	1	1	1	0	0
D918_07786	M514_09670	2e-46	M51309670	4e-47	948	460	1150	366	563	166	143	75	69		33.492	49.652	20.813	26.044	11.484	5.541	5.05	3.968		32.5	11.484	4.853	6.511	20.651	28.297		-2.32786	0.3127	-	-	0.64261	0.771542	-	-	2.73298	2.07222e-06	-	Y		OPF16622	1	1	1	0	0
D918_08003	M514_09782	4e-137	M51309782	4e-137	555	5383	369	266	62	77	297	55	166		669.465	27.213	25.837	4.899	9.099	19.658	6.326	16.304		181.854	9.099	14.096	12.847	109.957	147.303		-3.88496	0.593765	-	-	3.3311	NA	-	-	3.5297	NA	-	-		OPF16913	1	1	1	0	0
D918_08044	M514_10327	2e-170	M51310327	2e-170	693	1023	2165	615	2588	332	4350	1402	1354		101.892	127.871	47.841	163.77	31.421	230.583	129.144	106.505		110.343	31.421	155.411	124.413	129.658	94.559		-0.0439627	0.992057	-	-	1.79035	0.135099	-	-	-0.462856	0.755626	-	-		OPF15896	1	1	1	0	0
D918_01971	M514_09561	3e-139	M51309561	3e-139	585	280	607	371	895	143	790	130	396		33.037	42.47	34.188	67.092	16.032	49.607	14.186	36.9		44.197	16.032	33.564	29.181	39.64	38.564		-0.78981	0.0841091	-	-	1.07273	0.389706	-	-	0.467555	0.731309	-	-		OPF16558	1	1	1	0	0
D918_09351	M514_08593	0	M51308593	0	1434	3156	3090	2324	2527	1769	248	137	183		151.909	88.198	87.366	77.278	80.907	6.353	6.099	6.956		101.188	80.907	6.469	25.079	60.594	97.132		-1.86706	0.962334	-	-	-0.633056	0.817157	-	-	4.09794	4.82068e-32	-	Y		OPF16555	1	1	1	0	0
D918_03137	M514_07580	1e-107	M51307580	9e-108	435	208	138	90	15	45	186	9	67		33.004	12.985	11.153	1.512	6.785	15.707	1.321	8.396		14.664	6.785	8.475	8.052	12.011	13.088		-0.924942	0.0878944	-	-	0.516022	0.827392	-	-	0.816175	0.680996	-	-		OPF16286	1	1	1	0	0
D918_05515	M514_08312	0	M51308312	0	972	2090	1596	2355	1917	564	3514	1160	2779		148.415	67.207	130.612	86.488	38.056	132.803	76.182	155.851		108.18	38.056	121.612	100.723	113.937	94.155		-0.220077	0.186881	-	-	1.28905	0.117557	-	-	-0.191697	0.878534	-	-		OPF16130	1	1	1	0	0
D918_05521	M514_08319	0	M51308319	0	1527	883	335	443	236	91	267	146	217		39.913	8.98	15.639	6.778	3.909	6.423	6.103	7.747		17.827	3.909	6.758	6.045	13.083	15.044		-1.60875	0.20163	-	-	1.47027	0.371303	-	-	1.28363	0.246682	-	-		OPF17023	1	1	1	0	0
D918_09723	M514_11563	7e-93	M51311563	1e-122	531	241	372	364	238	505	695	435	310		31.327	28.674	36.954	19.656	62.374	48.08	52.294	31.824		29.153	62.374	44.066	48.643	35.544	35.797		0.736909	NA	-	-	-1.10349	0.170624	-	-	-0.0953483	0.948127	-	-		OPF15762	1	1	1	0	0
D918_08665	M514_07533	2e-80	M51307533	2e-80	513	1202	1668	906	1707	4514	2147	541	730		161.727	133.084	95.207	145.921	577.103	153.74	67.319	77.57		133.985	577.103	99.543	218.933	119.224	222.608		0.763484	0.455409	-	-	-2.52402	0.015584	Y	-	1.46711	0.176934	-	-		OPF15870	1	1	1	0	0
D918_06185	M514_11140	0	M51311140	0	1599	2349	2731	2101	2757	2570	4025	2615	2404		101.398	69.907	70.833	75.612	105.413	92.467	104.395	81.954		79.438	105.413	92.939	96.058	85.224	84.633		0.222943	0.293308	-	-	-0.573096	0.377852	-	-	0.0722417	0.945075	-	-		OPF9605	1	1	1	0	0
D918_09028	M514_09227	0	M51309227	0	1467	139	241	434	126	558	230	316	467		6.54	6.724	15.948	3.767	24.947	5.759	13.75	17.353		8.245	24.947	12.288	15.452	9.977	11.585		0.984406	0.94853	-	-	-1.63034	0.191691	-	-	0.105547	0.963612	-	-		OPF16526	1	1	1	0	0
D918_07188	M514_06353	0	M51306351	0	2604	1513	2760	2268	2469	2097	3200	1666	1988		40.105	43.383	46.953	41.58	52.816	45.142	40.841	41.616		43.005	52.816	42.533	45.104	42.803	44.967		0.020707	0.339231	-	-	-0.56925	0.242704	-	-	0.292541	0.608562	-	-		OPF16865	1	1	1	0	0
D918_05942	M514_02953	0	M51302953	0	6462	386	1163	825	619	1743	1398	1892	1152		4.123	7.366	6.882	4.201	17.69	7.947	18.69	9.718		5.643	17.69	12.118	13.511	8.418	8.053		1.26622	NA	-	-	-1.35149	0.273821	-	-	-0.385264	0.810785	-	-		OPF12084	1	1	1	0	0
D918_04762	M514_02786	1e-106	M51302786	3e-106	435	101	424	95	199	15	252	4	57		16.026	39.895	11.773	20.062	2.262	21.281	0.587	7.143		21.939	2.262	9.67	7.818	16.681	18.004		-1.71168	0.126026	-	-	2.65107	0.216869	-	-	1.16635	0.55327	-	-		OPF15743	1	1	1	0	0
D918_04205	M514_04604	0	M51304604	0	1185	123	96	87	71	16	135	22	82		7.164	3.316	3.958	2.627	0.886	4.185	1.185	3.772		4.266	0.886	3.047	2.507	3.744	3.59		-0.886062	0.110626	-	-	1.79471	0.172245	-	-	0.419098	0.791687	-	-		OPF15899	1	1	1	0	0
D918_03570	M514_04232	0	M51304232	0	954	1714	86	83	28	1	111	37	88		124.011	3.69	4.69	1.287	0.069	4.274	2.476	5.028		33.419	0.069	3.926	2.962	20.779	26.749		-3.61462	0.449087	-	-	7.97324	NA	-	-	2.8924	NA	-	-		OPF16867	1	1	1	0	0
D918_05379	M514_01970	1e-65	M51301970	1e-65	324	201	40	40	27	88	0	1	2		42.82	5.053	6.655	3.654	17.813	0	0.197	0.336		14.546	17.813	0.178	4.587	8.388	15.199		-1.43479	0.172239	-	-	-1.33536	0.730531	-	-	6.69968	1.05883e-06	-	Y		OPF16461	1	1	1	0	0
D918_09840	M514_10065	0	M51310065	0	1938	723	1487	1116	1106	517	1318	398	737		25.75	31.405	31.043	25.027	17.496	24.982	13.11	20.73		28.306	17.496	19.607	19.08	24.578	26.144		-0.650844	NA	-	-	0.22802	0.81808	-	-	0.622642	0.207617	-	-		OPF15753	1	1	1	0	0
D918_09099	M514_06610	0	M51306610	0	2445	4030	2948	4586	2720	3794	3075	2957	2743		113.769	49.351	101.114	48.786	101.772	46.2	77.202	61.155		78.255	101.772	61.519	71.582	71.082	82.958		-0.0981152	0.954513	-	-	-0.793636	0.414818	-	-	0.593156	0.479249	-	-		OPF16463	1	1	1	0	0
D918_06527	M514_00069	0	M51300069	0	1848	511	1066	667	859	1228	544	274	382		19.086	23.61	19.457	20.384	43.582	10.814	9.465	11.268		20.634	43.582	10.515	18.782	16.298	25.224		-0.0892189	0.412409	-	-	-1.65504	0.132954	-	-	1.5049	0.00857597	-	Y		OPF15940	1	1	1	0	0
D918_06013	M514_02871	2e-75	M51302871	2e-75	603	174	487	210	292	40	398	90	168		19.917	33.057	18.774	21.236	4.351	24.246	9.528	15.187		23.246	4.351	16.32	13.328	20.278	19.467		-0.966863	0.17266	-	-	1.96747	0.0803615	-	-	0.469295	0.742581	-	-		OPF9158	1	1	1	0	0
D918_07035	M514_11745	0	M51311745	0	900	277	230	146	188	291	1329	311	444		21.244	10.46	8.745	9.16	21.206	54.244	22.059	26.892		12.402	21.206	34.398	31.1	21.829	14.163		1.21927	0.421977	-	-	-0.286402	0.8632	-	-	-1.03335	0.211772	-	-		OPF16370	1	1	1	0	0
D918_09485	M514_10464	0	M51310464	0	1533	665	716	596	539	503	1102	645	688		29.942	19.117	20.959	15.419	21.52	26.407	26.858	24.464		21.359	21.52	25.91	24.812	23.309	21.391		0.161405	0.754406	-	-	-0.166934	0.821591	-	-	-0.0903953	0.914186	-	-		OPF16888	1	1	1	0	0
D918_05387	M514_01962	4e-97	M51301962	3e-97	417	86	760	159	438	5	460	14	102		14.235	74.598	20.555	46.062	0.786	40.522	2.143	13.334		38.862	0.786	18.666	14.196	30.207	31.247		-1.72882	0.499151	-	-	5.04579	0.02895	-	Y	1.03067	0.670183	-	-		OPF16469	1	1	1	0	0
D918_07740	-	-	-	-	717	1099	2980	1404	2650	393	3972	396	1445		105.797	170.116	105.561	162.08	35.949	203.499	35.256	109.859		135.889	35.949	116.205	96.141	127.453	115.901		-0.702601	0.455658	-	-	1.56783	0.217861	-	-	0.255188	0.882101	-	-		OPF16993	1	1	1	0	0
D918_05986	M514_02898	0	M51302898	0	1761	2054	2751	2577	3851	7297	10208	17308	5995		80.508	63.941	78.888	95.9	271.765	212.938	627.402	185.574		79.809	271.765	341.971	324.42	192.164	118.2		1.96775	0.254667	-	-	-0.77464	0.687329	-	-	-1.32203	0.25305	-	-		OPF16877	1	1	1	0	0
D918_05276	M514_06197	5e-121	M51306197	7e-122	504	507	2081	499	1757	39	1293	26	233		69.434	169.001	53.374	152.877	5.075	94.241	3.293	25.201		111.172	5.075	40.912	31.952	81.06	89.952		-2.07886	0.17513	-	-	3.79927	0.0837497	-	-	1.44005	0.463552	-	-		OPF15922	1	1	1	0	0
D918_06605	M514_06534	3e-66	M51306534	9e-67	297	665	403	787	266	27	640	101	788		154.547	55.539	142.848	39.276	5.962	79.158	21.708	144.629		98.053	5.962	81.832	62.864	91.101	79.635		-0.761985	0.694598	-	-	3.6186	0.0194647	-	Y	0.0979712	0.975055	-	-		OPF16184	1	1	1	0	0
D918_06927	M514_06335	4e-83	M51306335	4e-83	348	2117	4620	2161	3551	103	1557	122	634		419.892	543.388	334.759	447.48	19.412	164.354	22.379	99.311		436.38	19.412	95.348	76.364	290.223	352.986		-2.72111	0.41347	-	-	3.69179	0.0652285	-	-	2.1287	0.08585	-	-		OPF16222	1	1	1	0	0
D918_05900	M514_02981	0	M51302981	0	3039	2201	2943	1530	2741	14855	6455	11939	3468		49.99	39.638	27.14	39.553	320.591	78.026	250.782	62.206		39.08	320.591	130.338	177.901	78.191	95.382		2.21097	0.165274	-	-	-2.3009	NA	-	-	-0.207464	NA	-	-		OPF16870	1	1	1	0	0
D918_07019	M514_10645	1e-150	M51310645	1e-136	627	1841	3189	2080	3614	1121	4232	1239	2062		202.667	208.178	178.835	252.768	117.259	247.942	126.143	179.27		210.612	117.259	184.451	167.653	199.4	191.941		-0.464914	0.694384	-	-	0.513436	0.54918	-	-	0.290571	0.751232	-	-		OPF17110	1	1	1	0	0
D918_09837	M514_10076	0	M51310076	0	813	1309	1843	1758	1340	372	3288	934	1727		111.134	92.786	116.57	72.28	30.01	148.564	73.336	115.795		98.192	30.01	112.565	91.926	104.352	84.556		-0.222178	NA	-	-	1.50348	0.0201047	-	Y	-0.23248	0.842598	-	-		OPF7806	2	1	1	0	0
D918_09471	M514_11672	0	M51311672	0	1848	1767	2259	2707	1799	2067	1116	541	804		65.998	50.034	78.967	42.691	73.358	22.184	18.688	23.716		59.422	73.358	21.529	34.486	43.182	62.209		-0.715973	0.803312	-	-	-1.02232	0.446491	-	-	1.72467	3.25283e-07	-	Y		OPF15770	1	1	1	0	0
D918_01041	M514_04010	0	M51304010	0	1047	0	4	2	1	0	456	931	1550		0	0.156	0.103	0.042	0	15.999	56.762	80.7		0.075	0	51.154	38.365	21.966	0.06		8.82699	0.028996	-	Y	22.3491	NA	-	-	-9.43944	NA	-	-		OPF17128	1	1	1	0	0
D918_03143	M514_07573	7e-60	M51307573	6e-60	258	58	163	74	156	18	187	6	41		15.517	25.859	15.462	26.516	4.576	26.625	1.485	8.663		20.839	4.576	12.257	10.337	17.161	17.586		-1.21889	0.145757	-	-	1.67048	0.364296	-	-	0.798458	0.660463	-	-		OPF16921	1	1	1	0	0
D918_04451	M514_03949	4e-148	M51303949	4e-148	594	1444	6646	2842	7468	741	3732	501	1041		167.794	457.953	257.926	551.341	81.816	230.795	53.841	95.532		358.753	81.816	126.723	115.496	259.312	303.366		-1.825	0.122137	-	-	1.47379	0.406368	-	-	1.53864	0.152904	-	-		OPF16149	1	1	1	0	0
D918_02722	M514_05035	3e-88	M51305035	3e-88	621	283	634	240	430	24	993	1022	1627		31.455	41.787	20.834	30.365	2.535	58.739	105.055	142.818		31.111	2.535	102.204	77.287	61.579	25.395		1.14705	0.0351306	-	Y	4.3063	0.00668373	-	Y	-1.8349	0.0782179	-	-		OPF16556	1	1	1	0	0
D918_01697	M514_03642	0	M51303642	0	2319	401	728	1482	647	1654	479	913	867		11.935	12.849	34.451	12.235	46.778	7.588	25.132	20.38		17.868	46.778	17.7	24.969	17.796	23.65		0.575097	NA	-	-	-1.6784	0.164088	-	-	0.592097	0.696253	-	-		OPF16225	1	1	1	0	0
D918_08555	M514_06675	0	M51306675	0	1386	316	836	272	829	506	1585	285	424		15.737	24.688	10.579	26.23	23.944	42.009	13.126	16.676		19.309	23.944	23.937	23.939	21.292	20.236		0.166183	0.906799	-	-	-0.431718	0.741064	-	-	0.0476209	0.980131	-	-		OPF16183	1	1	1	0	0
D918_04230	M514_08116	0	M51308116	0	795	8	24	5	8	13	30	1	4		0.695	1.236	0.339	0.441	1.072	1.386	0.08	0.274		0.678	1.072	0.58	0.703	0.636	0.757		-0.0144875	0.0741474	-	-	-1.01787	NA	-	-	0.62887	0.774674	-	-		OPF17092	1	1	1	0	0
D918_00376	M514_01699	1e-56	M51301699	1e-56	333	5	4	3	3	2	1	0	1		1.036	0.492	0.486	0.395	0.394	0.11	0	0.164		0.602	0.394	0.091	0.167	0.383	0.561		-1.90798	0.219212	-	-	-0.305994	NA	-	-	2.72882	0.20575	-	-		OPF16363	1	1	1	0	0
D918_04197	M514_04616	1e-45	M51304616	1e-45	375	316	287	340	192	253	225	196	168		58.164	31.325	48.877	22.453	44.248	22.041	33.364	24.421		40.205	44.248	26.609	31.019	34.378	41.014		-0.347225	0.136848	-	-	-0.638177	0.54404	-	-	0.78205	0.227257	-	-		OPF17204	1	1	1	0	0
D918_09966	M514_08880	0	M51308880	0	1869	439	973	647	612	373	1115	493	863		16.213	21.308	18.662	14.36	13.089	21.915	16.838	25.17		17.636	13.089	21.308	19.253	19.209	16.726		0.0327595	NA	-	-	0.272012	0.653902	-	-	-0.150139	0.825884	-	-		OPF16252	1	1	1	0	0
D918_07343	M514_03729	7e-161	M51303729	6e-161	651	746	7275	1382	4835	86	9673	294	1376		79.096	457.403	114.442	325.7	8.664	545.823	28.829	115.219		244.16	8.664	229.957	174.634	238.073	197.061		-0.781614	0.290093	-	-	4.52685	0.0264817	-	Y	0.0832185	0.981143	-	-		OPF16171	1	1	1	0	0
D918_07780	M514_08993	0	M51308993	0	2739	2763	1494	1318	1081	1044	1273	760	837		69.628	22.326	25.941	17.308	24.999	17.073	17.713	16.658		33.801	24.999	17.148	19.111	26.664	32.04		-0.82292	0.480971	-	-	-0.170888	0.92006	-	-	1.06671	0.158969	-	-		OPF17043	1	1	1	0	0
D918_06828	M514_08125	0	M51308125	0	1239	11	31	13	11	3	36	18	13		0.613	1.024	0.566	0.389	0.159	1.067	0.927	0.572		0.648	0.159	0.856	0.681	0.737	0.55		-0.0374774	0.950931	-	-	1.93834	NA	-	-	-0.450351	0.764142	-	-		OPF17019	1	1	1	0	0
D918_02287	M514_01039	9e-155	M51301039	2e-155	642	638	788	1100	948	1111	843	763	703		68.593	50.239	92.367	64.755	113.498	48.235	75.866	59.691		68.988	113.498	61.264	74.322	65.678	77.89		0.119761	NA	-	-	-1.05313	0.174669	-	-	0.538769	0.517165	-	-		OPF3193	3	1	1	1	1
D918_09510	M514_10442	0	M51310442	0	2979	1485	2011	1411	2200	3754	2866	3364	1902		34.407	27.63	25.534	32.386	82.648	35.341	72.085	34.804		29.989	82.648	47.41	56.219	37.455	40.521		0.892887	0.262756	-	-	-1.40011	0.168279	-	-	-0.00758849	0.997472	-	-		OPF4800	2	1	1	1	1
D918_09509	M514_10442	0	M51310442	0	1605	80	376	366	415	1477	649	1329	710		3.44	9.589	12.293	11.339	60.355	14.854	52.858	24.114		9.165	60.355	30.609	38.045	18.355	19.403		2.05975	0.973698	-	-	-1.98934	0.248314	-	-	-0.417272	0.858137	-	-		OPF4800	2	1	1	1	1
D918_09200	M514_18824	0	-	-	2265	643	2212	824	1574	2247	3572	1940	1207		19.595	39.973	19.612	30.475	65.064	57.931	54.675	29.049		27.413	65.064	47.219	51.68	35.901	34.944		0.847803	0.94659	-	-	-1.12768	0.305969	-	-	-0.182088	0.909832	-	-		OPF16600	1	1	1	0	0
D918_03123	M514_07594	0	M51307594	0	2910	3050	5668	1868	4047	4692	5694	4345	1656		72.344	79.723	34.605	60.988	105.748	71.878	95.314	31.021		61.915	105.748	66.071	75.99	63.696	70.682		0.259559	0.0202485	-	Y	-0.975637	0.39098	-	-	0.313766	0.823643	-	-		OPF16001	1	1	1	0	0
D918_03178	M514_07550	0	M51307550	0	3183	2754	1203	1098	1310	2028	2332	1735	1300		59.721	15.469	18.596	18.048	41.787	26.913	34.795	22.263		27.959	41.787	27.991	31.44	27.972	30.724		0.166233	0.0436238	-	Y	-0.849783	0.483437	-	-	0.323586	0.820188	-	-		OPF15801	1	1	1	0	0
D918_03709	M514_10386	0	M51310386	0	1263	1124	1904	1312	2345	472	2275	603	1127		61.427	61.704	56	81.422	24.51	66.168	30.477	48.642		65.138	24.51	48.429	42.449	57.977	57.013		-0.771539	0.160107	-	-	0.998274	0.302839	-	-	0.468058	0.644722	-	-		OPF7409	1	1	2	0	0
D918_07861	M514_06760	0	M51306760	0	1314	347	528	597	208	375	748	327	418		18.228	16.447	24.493	6.942	18.717	20.911	15.886	17.341		16.527	18.717	18.046	18.214	17.178	16.965		0.131694	0.467921	-	-	-0.429533	0.621597	-	-	0.082671	0.945075	-	-		OPF15975	1	1	1	0	0
D918_07892	M514_09375	5e-134	M51309375	1e-139	696	13	26	36	23	71	36	38	28		1.289	1.529	2.788	1.449	6.69	1.9	3.485	2.193		1.764	6.69	2.526	3.567	2.091	2.749		1.05897	0.503951	-	-	-1.96543	0.0577829	-	-	0.33806	0.853195	-	-		OPF5778	1	3	1	0	0
D918_09881	-	-	M51307713	1e-89	417	73	71	93	63	42	25	30	45		12.083	6.969	12.023	6.625	6.606	2.202	4.592	5.883		9.425	6.606	4.226	4.821	7.197	8.861		-0.969298	NA	-	-	-0.138371	0.938825	-	-	1.23367	0.0570333	-	-		OPF16288	1	1	1	0	0
D918_02956	M514_09179	0	M51309179	0	1140	188	252	323	252	581	785	795	692		11.383	9.048	15.274	9.694	33.426	25.295	44.516	33.089		11.35	33.426	34.3	34.082	21.186	15.765		1.55904	0.0359061	-	Y	-0.957805	0.492074	-	-	-0.90892	0.381819	-	-		OPF7369	1	2	1	0	0
D918_06987	M514_05830	0	M51305830	0	2019	5465	5555	10051	5238	14894	6589	8186	5714		186.832	112.615	268.368	113.771	483.82	119.882	258.818	154.273		170.396	483.82	177.658	254.198	173.508	233.081		0.660715	0.649045	-	-	-1.75999	0.0704504	-	-	0.579598	0.673637	-	-		OPF16088	1	1	1	0	0
D918_07095	-	-	-	-	360	373	429	117	314	16	477	28	75		71.516	48.776	17.52	38.25	2.915	48.673	4.965	11.357		44.015	2.915	21.665	16.977	34.437	35.795		-1.59553	0.664538	-	-	3.31808	0.0806946	-	-	0.974454	0.61871	-	-		OPF16933	1	1	1	0	0
D918_06385	-	-	M51303239	8e-63	300	917	1270	1091	1343	625	1183	315	409		210.982	173.272	196.047	196.317	136.637	144.855	67.027	74.317		194.154	136.637	95.4	105.709	151.831	182.651		-0.933151	0.315288	-	-	-0.091634	0.950203	-	-	1.15836	0.00962112	-	Y		OPF16057	1	1	1	0	0
D918_06931	M514_06342	0	M51306342	0	1551	389	616	732	357	1914	1218	1868	943		17.311	16.256	25.442	10.094	80.935	28.847	76.882	33.143		17.276	80.935	46.291	54.952	29.711	30.008		1.72207	0.367628	-	-	-1.73657	0.227468	-	-	-0.4184	0.830466	-	-		OPF8713	1	1	1	0	0
D918_05654	M514_00608	5e-136	M51300608	2e-52	588	3629	3486	3576	3821	4189	4558	3247	3257		425.996	242.659	327.852	284.972	467.242	284.753	352.503	301.944		320.37	467.242	313.067	351.611	317.24	349.744		0.11718	0.250397	-	-	-0.824183	0.223627	-	-	0.360612	0.662091	-	-		OPF16735	1	1	1	0	0
D918_03141	M514_07576	0	M51307576	0	2787	489	583	536	416	1823	1473	1763	902		12.111	8.562	10.368	6.546	42.9	19.415	40.381	17.642		9.397	42.9	25.813	30.085	16.432	16.097		1.7018	0.0406386	-	Y	-1.67361	0.225455	-	-	-0.45878	0.802985	-	-		OPF7850	2	1	1	0	0
D918_07472	M514_08793	0	M51308793	0	1095	1027	5026	7636	6387	14527	7321	10424	5771		64.737	187.869	375.932	255.791	870.103	245.6	607.685	287.292		221.082	870.103	380.192	502.67	289.272	350.886		1.22035	0.428597	-	-	-1.85746	0.194813	-	-	0.101749	0.969935	-	-		OPF6391	2	1	2	0	0
D918_04962	M514_06985	1e-140	M51306985	1e-140	579	1703	591	1080	802	578	1102	1075	1113		203.017	41.779	100.555	60.743	65.472	69.916	118.519	104.786		101.523	65.472	97.74	89.673	99.902	94.313		-0.215638	0.123223	-	-	0.330949	0.809344	-	-	0.0888235	0.960553	-	-		OPF16852	1	1	1	0	0
D918_03350	M514_01893	0	M51301893	0	2223	721	946	402	395	2026	1416	1665	710		22.387	17.418	9.749	7.792	59.774	23.399	47.812	17.41		14.336	59.774	29.54	37.099	20.852	23.424		1.4034	0.0423776	-	Y	-1.79748	0.185484	-	-	-0.115593	0.963243	-	-		OPF15873	1	1	1	0	0
D918_08243	M514_06858	5e-167	M51306858	1e-167	666	1080	1880	966	1426	252	1452	316	621		111.93	115.54	78.192	93.896	24.816	80.087	30.288	50.828		99.889	24.816	53.734	46.505	80.109	84.875		-1.24789	0.817517	-	-	1.44667	0.225346	-	-	0.876709	0.354176	-	-		OPF15799	1	1	1	0	0
D918_05688	M514_00284	0	M51300284	0	2481	1031	1302	1794	615	3237	3370	6376	3725		28.683	21.48	38.981	10.871	85.571	49.897	164.051	81.844		25.004	85.571	98.597	95.341	56.544	37.117		1.95581	0.216526	-	-	-0.896359	0.630009	-	-	-1.23253	0.317325	-	-		OPF7348	1	2	1	0	0
D918_09947	M514_07818	7e-162	M51307818	7e-162	708	12	42	21	27	78	53	119	24		1.17	2.428	1.599	1.672	7.226	2.75	10.729	1.848		1.717	7.226	5.109	5.638	3.171	2.819		1.69783	NA	-	-	-1.44909	0.42101	-	-	-0.657395	0.744748	-	-		OPF7362	1	2	1	0	0
D918_04500	M514_03886	2e-102	M51303886	7e-102	477	572	1277	443	255	83	1028	98	340		82.77	109.577	50.066	23.444	11.412	79.167	13.115	38.855		66.464	11.412	43.712	35.637	56.713	55.454		-1.05	0.116613	-	-	2.02807	0.182926	-	-	0.543785	0.762185	-	-		OPF17213	1	1	1	0	0
D918_06997	M514_05854	1e-171	M51305854	2e-167	792	236	304	632	168	533	482	480	501		20.568	15.711	43.018	9.302	44.138	22.356	38.688	34.483		22.15	44.138	31.842	34.916	26.304	26.547		0.709901	0.303886	-	-	-1.05701	0.353502	-	-	-0.102253	0.954231	-	-		OPF16582	1	1	1	0	0
D918_07904	M514_05153	4e-19	M51305153	4e-19	234	80	111	215	108	779	335	601	294		23.598	19.416	49.531	20.24	218.339	52.59	163.952	68.489		28.196	218.339	95.01	125.842	56.831	66.225		2.23672	0.877406	-	-	-2.23411	0.18013	-	-	-0.291524	0.909737	-	-		OPF16471	1	1	1	0	0
D918_03825	M514_00166	0	M51300166	0	1227	259	708	414	391	133	544	92	280		14.57	23.618	18.189	13.974	7.109	16.286	4.786	12.439		17.588	7.109	11.171	10.155	14.838	15.492		-0.906906	0.0690835	-	-	0.797134	0.500666	-	-	0.686413	0.466781	-	-		OPF16815	1	1	1	0	0
D918_04658	M514_11521	6e-131	M51311521	6e-131	525	102	656	105	532	76	538	107	67		13.41	51.144	10.782	44.438	9.494	37.644	13.01	6.957		29.943	9.494	19.204	16.776	25.341	25.854		-1.04591	0.0650241	-	-	1.21016	0.5002	-	-	0.713219	0.687062	-	-		OPF17135	1	1	1	0	0
D918_06305	M514_06048	0	M51306048	0	1206	1069	1178	1187	1652	112	1652	297	1091		61.182	39.98	53.059	60.071	6.091	50.319	15.721	49.313		53.573	6.091	38.451	30.361	47.092	44.077		-1.00573	0.292489	-	-	2.69296	0.0199264	-	Y	0.412877	0.810467	-	-		OPF15552	1	1	1	0	0
D918_04442	M514_09674	1e-53	M51309674	1e-54	246	267	870	287	693	119	1336	157	445		74.916	144.754	62.893	123.538	31.726	199.5	40.74	98.608		101.525	31.726	112.949	92.644	106.421	87.565		-0.345484	0.819514	-	-	1.47983	0.242798	-	-	-0.100307	0.961793	-	-		OPF16885	1	1	1	0	0
D918_09731	M514_11571	0	M51311571	0	2109	3665	2070	2764	2297	2484	2533	1839	1821		119.948	40.174	70.651	47.762	77.247	44.119	55.663	47.067		69.634	77.247	48.95	56.024	60.769	71.157		-0.306677	NA	-	-	-0.61345	0.572007	-	-	0.714523	0.339074	-	-		OPF16242	1	1	1	0	0
D918_05386	M514_01963	5e-81	M51301963	5e-81	345	1467	1570	1551	1706	539	991	542	570		293.499	186.263	242.354	216.851	102.466	105.518	100.286	90.062		234.742	102.466	98.622	99.583	176.405	208.287		-1.29189	0.184381	-	-	0.544102	0.683028	-	-	1.25555	0.00795676	-	Y		OPF16408	1	1	1	0	0
D918_07955	M514_12092	1e-87	M51312092	1e-87	480	67	67	115	45	451	85	399	86		9.635	5.713	12.916	4.111	61.623	6.505	53.063	9.767		8.094	61.623	23.111	32.739	14.53	18.8		2.13487	0.569586	-	-	-2.35541	NA	-	-	-0.10826	NA	-	-		OPF17053	1	1	1	0	0
D918_09736	M514_23535	1e-119	M51314051	5e-119	501	1076	1007	591	865	643	1085	552	346		148.242	82.269	63.593	75.715	84.175	79.554	70.333	37.647		92.455	84.175	62.511	67.927	79.622	90.799		-0.483598	NA	-	-	-0.33083	0.790657	-	-	0.736282	0.327743	-	-		OPF7396	2	1	1	0	0
D918_10126	M514_23535	5e-119	M51314051	2e-118	501	613	393	389	358	657	583	520	317		84.454	32.107	41.857	31.336	86.008	42.747	66.256	34.491		47.439	86.008	47.831	57.375	47.607	55.152		0.295274	0.450018	-	-	-1.1238	0.274637	-	-	0.391545	0.760731	-	-		OPF7396	2	1	1	0	0
D918_08585	M514_05619	0	M51305619	0	954	443	219	216	94	25	80	126	72		32.052	9.396	12.206	4.321	1.719	3.08	8.431	4.114		14.494	1.719	5.209	4.336	10.514	11.939		-1.77232	0.71249	-	-	2.34753	0.195995	-	-	1.27329	0.375413	-	-		OPF15980	1	1	1	0	0
D918_05820	M514_00439	3e-70	M51300439	3e-70	303	230	315	169	153	136	173	83	79		52.394	42.552	30.068	22.144	29.438	20.974	17.486	14.213		36.789	29.438	17.557	20.528	28.547	35.319		-0.852699	0.0753899	-	-	-0.298433	0.834941	-	-	1.1926	0.0155488	-	Y		OPF16056	1	1	1	0	0
D918_04303	M514_04787	0	M51304787	0	1590	1566	12483	6156	12881	5400	5657	1465	2127		67.982	321.343	208.717	355.267	222.744	130.695	58.816	72.922		238.327	222.744	87.478	121.294	173.677	235.21		-1.0262	0.482736	-	-	-0.553095	0.769116	-	-	1.69817	0.0327287	-	Y		OPF16343	1	1	1	0	0
D918_04490	-	-	M51303890	9e-176	696	96	193	69	96	122	270	45	57		9.52	11.35	5.344	6.049	11.496	14.25	4.127	4.464		8.066	11.496	7.614	8.585	7.872	8.752		0.0281501	0.123074	-	-	-0.821657	0.49974	-	-	0.455471	0.727354	-	-		OPF16636	1	1	1	0	0
D918_00106	M514_05666	2e-130	M51305666	2e-130	534	6	13	8	11	0	20	17	19		0.776	0.996	0.808	0.903	0	1.376	2.032	1.94		0.871	0	1.783	1.337	1.261	0.697		0.46894	0.000100865	-	Y	17.5072	NA	-	-	-1.15014	0.380838	-	-		OPF16609	1	1	1	0	0
D918_08705	M514_07489	0	M51307489	0	1281	1373	1584	1379	1176	602	1378	624	971		73.981	50.612	58.033	40.259	30.822	39.516	31.095	41.32		55.721	30.822	37.31	35.688	47.831	50.741		-0.705049	0.888194	-	-	0.366998	0.692951	-	-	0.622481	0.221362	-	-		OPF16569	1	1	1	0	0
D918_06613	M514_06518	0	M51306518	0	1239	1797	2868	1991	3532	328	3164	396	1546		100.109	94.745	86.628	125.012	17.362	93.807	20.402	68.018		101.623	17.362	60.743	49.898	84.103	84.771		-1.22143	0.352042	-	-	2.03578	0.121923	-	-	0.724577	0.604245	-	-		OPF16672	1	1	1	0	0
D918_03339	M514_01900	0	M51301900	0	915	4659	4442	2657	2089	1775	6813	7157	5817		351.454	198.703	156.541	100.12	127.229	273.52	499.308	346.549		201.704	127.229	373.125	311.651	275.171	186.809		0.557367	0.0391539	-	Y	0.825184	0.501084	-	-	-0.856885	0.290951	-	-		OPF16106	1	1	1	0	0
D918_06144	M514_07660	0	M51307660	0	2223	1253	2576	2731	2216	3256	3658	4705	3317		38.905	47.43	66.228	43.715	96.062	60.447	135.107	81.338		49.07	96.062	92.297	93.239	67.596	58.468		0.905689	0.32252	-	-	-0.785476	0.477692	-	-	-0.473402	0.672824	-	-		OPF16757	1	1	1	0	0
D918_08173	M514_10136	0	M51310136	0	1233	135	320	220	147	604	553	368	191		7.557	10.623	9.619	5.228	32.128	16.475	19.052	8.444		8.257	32.128	14.657	19.025	11	13.031		1.23572	0.607106	-	-	-1.83763	0.0840046	-	-	0.0654832	0.978618	-	-		OPF17109	1	1	1	0	0
D918_07427	M514_11622	2e-162	M51311622	2e-162	651	4	6	3	13	11	5	7	15		0.424	0.377	0.248	0.876	1.108	0.282	0.686	1.256		0.481	1.108	0.742	0.833	0.593	0.607		0.66296	0.427782	-	-	-1.15137	NA	-	-	-0.0184215	0.99518	-	-		OPF1025	4	29	8	0	0
D918_09228	M514_09527	0	M51309527	0	1155	425	13084	11771	8382	7169	5637	3004	3786		25.398	463.666	549.4	318.25	407.085	179.282	166.026	178.684		339.178	407.085	174.664	232.769	268.672	352.76		-0.522581	0.320932	-	-	-0.852284	0.652889	-	-	1.21483	0.352564	-	-		OPF17060	1	1	1	0	0
D918_03902	M514_10736	0	M51310736	0	2067	575	807	1068	976	2046	578	725	437		19.201	15.98	27.854	20.707	64.919	10.272	22.39	11.525		20.935	64.919	14.729	27.277	18.276	29.732		0.467959	0.0596918	-	-	-2.0769	0.0490827	Y	-	1.22304	0.222975	-	-		OPF16302	1	1	1	0	0
D918_09616	-	-	-	-	297	649	968	281	478	74	324	20	94		150.829	133.403	51.004	70.579	16.341	40.074	4.299	17.253		101.454	16.341	20.542	19.492	66.777	84.431		-2.5055	NA	-	-	1.80768	0.395995	-	-	2.27316	0.0307794	-	Y		OPF16911	1	1	1	0	0
D918_07478	M514_08807	0	M51308807	0	960	2012	3442	3548	4908	2821	7070	1972	4503		144.662	146.753	199.237	224.2	192.726	270.533	131.128	255.692		178.713	192.726	219.117	212.52	196.029	181.515		0.141247	NA	-	-	-0.250394	0.782756	-	-	-0.0259276	0.981998	-	-		OPF15931	1	1	1	0	0
D918_06197	M514_11149	4e-146	M51311149	4e-146	618	3900	1783	2979	3131	1479	1118	1309	1463		435.585	118.089	259.86	222.176	156.96	66.455	135.21	129.045		258.927	156.96	110.237	121.917	195.203	238.534		-1.09285	0.521684	-	-	0.0717353	0.966215	-	-	1.26711	0.0825768	-	-		OPF15977	1	1	1	0	0
D918_08703	M514_07491	0	M51307491	0	810	560	493	293	252	58	455	210	166		47.72	24.912	19.5	13.643	4.696	20.635	16.55	11.171		26.444	4.696	16.119	13.263	22.019	22.094		-1.096	0.212886	-	-	1.96237	0.116445	-	-	0.604869	0.66845	-	-		OPF16452	1	1	1	0	0
D918_08378	M514_04393	1e-72	M51304393	6e-72	330	18	27	45	16	55	44	135	19		3.765	3.349	7.351	2.126	10.931	4.898	26.114	3.139		4.148	10.931	11.384	11.27	7.249	5.504		1.49221	0.726765	-	-	-0.869755	NA	-	-	-0.923407	NA	-	-		OPF16345	1	1	1	0	0
D918_09039	M514_17625	2e-109	M51309235	4e-107	453	7453	7938	6935	8830	1455	7306	1198	4773		1135.61	717.232	825.288	854.8	210.656	592.452	168.817	574.354		883.233	210.656	445.208	386.57	695.508	748.717		-1.33391	0.813536	-	-	1.47348	0.261655	-	-	0.965313	0.341038	-	-		OPF16561	1	1	1	0	0
D918_03318	M514_11952	0	M51311952	0	819	160	183	100	44	45	13	49	27		13.484	9.146	6.582	2.356	3.604	0.583	3.819	1.797		7.892	3.604	2.066	2.451	5.395	7.034		-1.63997	0.240488	-	-	0.330526	0.893023	-	-	1.86656	0.0712399	-	-		OPF16080	1	1	1	0	0
D918_07847	M514_06775	6e-129	M51306775	5e-129	525	2873	3267	2136	2789	443	2929	393	1087		377.722	254.705	219.33	232.965	55.342	204.942	47.785	112.864		271.181	55.342	121.864	105.233	207.188	228.013		-1.5131	0.853067	-	-	1.65581	0.243326	-	-	1.12291	0.280022	-	-		OPF16544	1	1	1	0	0
D918_08797	M514_09964	0	M51309964	0	867	1654	1513	1943	1279	473	1056	491	820		131.678	71.428	120.812	64.692	35.781	44.742	36.151	51.556		97.153	35.781	44.15	42.058	74.437	84.878		-1.25671	0.612549	-	-	0.790589	0.521733	-	-	1.09994	0.0677772	-	-		OPF15843	1	1	1	0	0
D918_03965	-	-	M51301117	7e-86	366	1313	1849	1214	1931	940	1502	680	589		247.617	206.777	178.811	231.368	168.444	150.751	118.6	87.724		216.143	168.444	119.025	131.38	174.521	206.603		-0.773806	0.115364	-	-	-0.182353	0.891711	-	-	1.00891	0.022283	-	Y		OPF16212	1	1	1	0	0
D918_03931	M514_01070	4e-52	M51301070	3e-52	228	1433	2875	918	2289	75	1132	74	219		433.818	516.119	217.053	440.264	21.574	182.382	20.718	52.36		401.813	21.574	85.153	69.259	266.102	325.766		-2.75733	0.0840845	-	-	3.42603	0.104265	-	-	2.199	0.0863036	-	-		OPF16869	1	1	1	0	0
D918_03954	M514_01106	0	M51301106	0	1755	745	1338	940	1092	928	1111	1194	564		29.301	31.205	28.874	27.286	34.68	23.255	43.43	17.518		29.167	34.68	28.067	29.721	28.696	30.269		0.000476262	0.0627571	-	-	-0.522682	0.583118	-	-	0.285501	0.786279	-	-		OPF16250	1	1	1	0	0
D918_04623	M514_08529	0	M51308529	0	876	562	722	643	895	62	495	141	323		44.282	33.735	39.57	44.804	4.642	20.757	10.275	20.099		40.598	4.642	17.044	13.943	30.503	33.407		-1.69953	0.0718726	-	-	2.48398	0.0675245	-	-	1.17429	0.274507	-	-		OPF17208	1	1	1	0	0
D918_08641	M514_08420	0	M51308420	0	1023	1502	1548	1260	1237	520	1659	527	1134		101.342	61.936	66.398	53.027	33.338	59.572	32.885	60.426		70.676	33.338	50.961	46.555	62.226	63.208		-0.693765	0.283185	-	-	0.630264	0.499146	-	-	0.503057	0.525186	-	-		OPF16679	1	1	1	0	0
D918_07164	M514_10567	5e-64	M51310567	4e-64	291	163	194	188	264	53	247	99	165		38.663	27.287	34.827	39.784	11.945	31.18	21.717	30.908		35.14	11.945	27.935	23.938	32.052	30.501		-0.681812	0.221563	-	-	1.16992	0.17194	-	-	0.329681	0.758034	-	-		OPF7822	2	1	1	0	0
D918_07303	M514_03675	0	M51303675	0	3795	4382	4282	5424	4143	6472	4850	5965	3356		79.7	46.183	77.049	47.875	111.85	46.946	100.336	48.206		62.701	111.85	65.163	76.834	63.756	72.531		0.320556	0.476643	-	-	-1.07775	0.243243	-	-	0.326228	0.792698	-	-		OPF16406	1	1	1	0	0
D918_00578	M514_01432	0	M51301432	0	1827	315	527	363	668	250	1451	638	537		11.901	11.806	10.711	16.034	8.975	29.174	22.292	16.022		12.613	8.975	22.496	19.116	16.849	11.885		0.451163	0.0262376	-	Y	0.631207	0.52926	-	-	-0.696041	0.269244	-	-		OPF14110	1	1	1	0	0
D918_08419	M514_20758	4e-122	-	-	495	613	1894	552	1591	157	3900	253	1058		85.477	156.611	60.116	140.951	20.802	289.422	32.627	116.511		110.789	20.802	146.186	114.84	125.959	92.791		-0.200205	0.876785	-	-	2.31856	0.121424	-	-	-0.373911	0.850639	-	-		OPF15832	1	1	1	0	0
D918_07103	M514_00722	0	M51300722	0	1167	795	2154	898	2394	843	2552	955	882		47.021	75.548	41.482	89.961	47.377	80.331	52.239	41.199		63.503	47.377	57.923	55.286	61.111	60.278		-0.338134	0.622156	-	-	0.133523	0.92006	-	-	0.307974	0.788264	-	-		OPF16331	1	1	1	0	0
D918_06590	M514_12810	0	M51312810	0	1089	89	78	93	31	216	56	66	41		5.641	2.932	4.604	1.248	13.009	1.889	3.869	2.052		3.606	13.009	2.603	5.205	3.176	5.487		0.669946	0.304149	-	-	-2.32093	0.0648896	-	-	1.27257	0.315127	-	-		OPF16737	1	1	1	0	0
D918_06840	M514_08140	3e-141	M51308140	2e-120	597	1060	978	1070	979	421	696	236	442		122.554	67.052	96.62	71.914	46.251	42.826	25.235	40.358		89.535	46.251	36.14	38.667	66.651	80.878		-1.25108	0.141092	-	-	0.274828	0.858452	-	-	1.35083	0.00313656	-	Y		OPF16074	1	1	1	0	0
D918_03925	M514_12137	0	M51312137	0	1050	3179	5415	2535	2114	1587	1223	506	597		208.977	211.084	130.15	88.291	99.128	42.787	30.762	30.994		159.626	99.128	34.848	50.918	106.149	147.526		-1.61052	0.0884004	-	-	-0.138563	0.9491	-	-	2.26597	2.90283e-07	-	Y		OPF16018	1	1	1	0	0
D918_09096	M514_26598	0	M51309814	4e-122	1839	72	47	110	29	139	170	169	204		2.702	1.046	3.225	0.692	4.957	3.396	5.866	6.047		1.916	4.957	5.103	5.067	3.282	2.524		1.42958	0.622291	-	-	-0.916314	0.562992	-	-	-0.838096	0.527335	-	-		OPF1189	7	8	1	0	0
D918_10087	M514_26598	2e-105	M51309315	8e-36	465	19	10	12	5	36	44	4	20		2.82	0.88	1.391	0.472	5.078	3.476	0.549	2.345		1.391	5.078	2.123	2.862	1.705	2.128		1.08746	NA	-	-	-1.90558	NA	-	-	0.255556	0.917195	-	-		OPF1189	7	8	1	0	0
D918_02115	M514_02279	0	M51302279	0	1224	899	246	532	205	523	212	400	251		50.696	8.226	23.431	7.345	28.024	6.362	20.861	11.178		22.424	28.024	12.801	16.606	18.3	23.544		-0.3468	0.108959	-	-	-0.891362	0.60723	-	-	0.999508	0.456983	-	-		OPF15912	1	1	1	0	0
D918_08936	M514_08194	4e-51	M51308194	3e-51	342	203	833	258	587	157	259	120	108		40.97	99.693	40.668	75.269	30.108	27.819	22.398	17.214		64.15	30.108	22.477	24.385	46.29	57.342		-1.48187	0.845375	-	-	0.422235	0.814033	-	-	1.57535	0.0211119	-	Y		OPF7821	2	1	1	0	0
D918_08937	M514_08194	7e-58	M51308194	1e-57	246	76	158	149	133	52	44	31	39		21.324	26.289	32.652	23.709	13.864	6.57	8.044	8.642		25.994	13.864	7.752	9.28	18.176	23.568		-1.51048	0.472814	-	-	0.156259	0.937749	-	-	1.79114	4.63367e-05	-	Y		OPF7821	2	1	1	0	0
D918_04677	M514_20022	1e-86	M51302172	3e-39	369	391	426	197	315	39	592	63	206		73.139	47.253	28.78	37.436	6.932	58.934	10.899	30.432		46.652	6.932	33.422	26.799	40.982	38.708		-0.982032	0.0922089	-	-	2.29576	0.0966463	-	-	0.435782	0.808585	-	-		OPF16612	1	1	1	0	0
D918_06544	M514_00043	0	M51300043	0	1107	113	174	120	137	182	143	222	100		7.046	6.434	5.844	5.427	10.783	4.745	12.802	4.924		6.188	10.783	7.49	8.313	6.746	7.107		0.418463	0.721917	-	-	-0.931771	0.379549	-	-	0.102029	0.950486	-	-		OPF16444	1	1	1	0	0
D918_01243	M514_03393	1e-77	M51303393	1e-77	456	452	1124	379	773	90	1354	119	297		68.418	100.89	44.806	74.339	12.945	109.075	16.659	35.504		72.113	12.945	53.746	43.546	64.241	60.279		-0.939214	NA	-	-	2.05575	0.151877	-	-	0.422247	0.818556	-	-		OPF16423	1	1	1	0	0
D918_06801	M514_09907	0	M51309907	0	777	480	552	137	259	0	47	10	15		42.64	29.078	9.505	14.618	0	2.222	0.822	1.052		23.96	0	1.365	1.024	14.277	19.168		-4.70805	0.739224	-	-	21.461	0.9491	-	-	4.00114	0.00795298	-	Y		OPF16160	1	1	1	0	0
D918_08130	M514_10863	0	M51310863	0	1110	536	641	511	589	339	848	737	401		33.33	23.636	24.817	23.27	20.03	28.064	42.384	19.693		26.263	20.03	30.047	27.543	27.885	25.017		0.00261854	0.163027	-	-	0.21485	0.825659	-	-	-0.0963233	0.93146	-	-		OPF16783	1	1	1	0	0
D918_02028	M514_06914	0	M51306914	0	1983	3157	7502	5851	6223	9738	13193	13898	7371		109.887	154.846	159.061	137.619	322.074	244.395	447.392	202.624		140.354	322.074	298.137	304.121	207.975	176.698		1.07972	0.0012737	-	Y	-0.906811	0.441147	-	-	-0.549689	0.639801	-	-		OPF15838	1	1	1	0	0
D918_04910	M514_12187	0	M51312187	0	2457	1866	2084	2466	1421	5065	1688	2607	1398		52.421	34.717	54.106	25.362	135.202	25.237	67.732	31.016		41.651	135.202	41.328	64.797	41.513	60.362		0.732656	0.142862	-	-	-1.97393	0.0603103	-	-	0.735553	0.59981	-	-		OPF16772	1	1	1	0	0
D918_00695	M514_04525	0	M51304525	0	3162	1017	1203	2108	2127	15569	376	755	552		22.2	15.572	35.939	29.499	322.929	4.368	15.242	9.516		25.803	322.929	9.709	88.014	18.905	85.228		1.94854	0.00199331	-	Y	-4.32068	0.00605246	Y	-	3.40318	NA	-	-		OPF16942	1	1	1	0	0
D918_10094	M514_04449	2e-131	M51304449	2e-131	606	73	142	116	157	168	188	133	111		8.315	9.591	10.319	11.361	18.182	11.396	14.01	9.985		9.897	18.182	11.797	13.393	10.711	11.554		0.393616	0.102256	-	-	-1.02311	0.166136	-	-	0.193352	0.870105	-	-		OPF17125	1	1	1	0	0
D918_06494	M514_00108	6e-113	M51300108	6e-113	720	1160	1899	1454	1854	414	2536	489	1560		111.204	107.954	108.865	112.922	37.712	129.386	43.355	118.108		110.236	37.712	96.95	82.14	104.542	95.732		-0.577492	0.26727	-	-	1.20182	0.195267	-	-	0.203031	0.876775	-	-		OPF16952	1	1	1	0	0
D918_07504	M514_20447	4e-96	M51304357	3e-68	738	34	31	82	30	57	109	114	105		3.18	1.719	5.99	1.783	5.066	5.426	9.861	7.756		3.168	5.066	7.681	7.027	5.102	3.547		1.14524	0.648882	-	-	-0.302852	0.857237	-	-	-0.966103	0.292736	-	-		OPF3567	1	3	2	0	0
D918_05608	M514_00558	0	M51300558	0	2259	333	308	464	218	185	725	783	744		10.175	5.581	11.073	4.232	5.371	11.789	22.126	17.953		7.765	5.371	17.29	14.31	11.847	7.286		0.830927	0.192817	-	-	0.837929	0.510055	-	-	-1.11968	0.0592457	-	-		OPF14377	1	1	1	0	0
D918_06606	M514_06530	0	M51306530	0	2937	1183	1935	2299	2168	4579	4395	7429	4969		27.802	26.966	42.198	32.371	102.253	54.97	161.467	92.226		32.334	102.253	102.888	102.729	62.572	46.318		1.64228	0.45983	-	-	-0.992195	0.521614	-	-	-0.945813	0.435302	-	-		OPF7814	2	1	1	0	0
D918_04420	M514_24178	1e-104	M51309697	2e-119	534	23706	43456	27309	36577	18256	38463	14013	32770		3064.17	3330.85	2756.9	3003.79	2242.19	2645.9	1675.13	3345.2		3038.93	2242.19	2555.41	2477.11	2831.71	2879.58		-0.389064	0.157052	-	-	0.0774365	0.939916	-	-	0.392221	0.544818	-	-		OPF16948	1	1	1	0	0
D918_03666	M514_24178	1e-20	M51304319	1e-69	291	278	2681	507	2149	208	2645	177	673		65.94	377.095	93.923	323.851	46.879	333.891	38.827	126.069		215.202	46.879	166.262	136.417	194.228	181.538		-0.916808	0.251515	-	-	1.82441	0.314127	-	-	0.434854	0.845163	-	-		OPF16076	1	1	1	0	0
D918_03997	M514_17025	3e-102	M51304425	3e-104	780	0	4	0	0	0	1	0	2		0	0.21	0	0	0	0.047	0	0.14		0.052	0	0.062	0.047	0.057	0.042		-0.380551	0.121761	-	-	13.7847	NA	-	-	-0.279095	0.978003	-	-		OPF2532	1	1	6	0	0
D918_04853	M514_22404	1e-101	M51313333	2e-43	408	73	54	62	31	52	79	20	40		12.35	5.417	8.192	3.332	8.359	7.113	3.129	5.344		7.323	8.359	5.195	5.986	6.411	7.53		-0.28624	0.147726	-	-	-0.679413	0.576516	-	-	0.718728	0.445627	-	-		OPF1009	1	58	12	0	0
D918_03422	-	-	M51304253	4e-09	1785	345	528	540	490	324	675	551	502		13.341	12.107	16.308	12.038	11.905	13.891	19.705	15.33		13.449	11.905	16.309	15.208	14.674	13.14		0.11689	0.0291193	-	Y	0.0285994	0.969817	-	-	-0.136033	0.85243	-	-		OPF16692	1	1	1	0	0
D918_07310	M514_19103	9e-72	M51303680	6e-116	612	4467	6161	4583	4822	703	1411	405	939		503.803	412.047	403.697	345.524	75.338	84.693	42.244	83.637		416.268	75.338	70.191	71.478	267.949	348.082		-2.60946	0.895374	-	-	1.60577	0.397985	-	-	2.49863	0.000173727	-	Y		OPF1293	3	3	8	0	0
D918_07309	M514_19103	3e-83	M51303680	3e-92	495	1440	3158	1029	1915	169	408	92	121		200.795	261.128	112.064	169.655	22.392	30.278	11.864	13.325		185.911	22.392	18.489	19.465	114.159	153.207		-3.3444	0.903754	-	-	2.15654	0.344273	-	-	3.2679	5.74905e-05	-	Y		OPF1293	3	3	8	0	0
D918_00847	M514_02537	0	M51302537	0	1578	3610	2361	2094	2770	7521	2885	3555	2556		157.905	61.24	71.536	76.979	312.592	67.16	143.811	88.296		91.915	312.592	99.755	152.965	95.275	136.051		0.788069	0.100694	-	-	-1.9723	0.0664217	-	-	0.668088	0.656562	-	-		OPF17203	1	1	1	0	0
D918_08687	M514_07510	2e-169	M51307510	2e-169	678	670	823	559	706	185	895	299	689		68.209	49.684	44.447	45.664	17.896	48.491	28.151	55.396		52.001	17.896	44.013	37.484	48.578	45.18		-0.600972	0.749995	-	-	1.174	0.15553	-	-	0.236279	0.84075	-	-		OPF16421	1	1	1	0	0
D918_02193	M514_02180	0	M51302180	0	1725	4	27	13	7	4	272	836	604		0.16	0.641	0.406	0.178	0.152	5.792	30.937	19.087		0.346	0.152	18.605	13.992	8.172	0.307		5.24338	0.00344498	-	Y	5.44215	NA	-	-	-5.78116	NA	-	-		OPF16404	1	1	1	0	0
D918_05427	M514_01927	0	M51301927	0	1557	220	329	672	300	769	830	1176	1273		9.753	8.649	23.267	8.45	32.393	19.582	48.214	44.568		12.53	32.393	37.455	36.189	23.212	16.502		1.53314	0.134886	-	-	-0.788591	0.6226	-	-	-1.0001	0.369452	-	-		OPF15842	1	1	1	0	0
D918_02950	M514_09187	0	M51309187	0	996	261	582	327	349	66	1018	235	417		18.087	23.917	17.699	15.366	4.346	37.546	15.061	22.823		18.767	4.346	25.143	19.944	21.5	15.883		-0.0767547	0.0517119	-	-	2.01453	0.0224246	-	Y	-0.459476	0.710282	-	-		OPF16005	1	1	1	0	0
D918_03202	M514_13372	0	M51313372	0	1023	332	800	291	293	363	581	120	186		22.401	32.008	15.335	12.56	23.272	20.863	7.488	9.911		20.576	23.272	12.754	15.384	17.224	21.115		-0.448202	0.162254	-	-	-0.697158	0.583533	-	-	0.962431	0.204022	-	-		OPF16064	1	1	1	0	0
D918_04520	M514_03325	6e-07	M51303873	0	1983	1130	1966	1522	1794	534	2899	1104	1972		39.333	40.58	41.376	39.674	17.661	53.703	35.539	54.209		40.24	17.661	47.817	40.278	43.488	35.725		-0.131958	0.116903	-	-	1.02305	0.0640992	-	-	-0.219727	0.809144	-	-		OPF17044	1	1	1	0	0
D918_09101	M514_06608	0	M51306608	0	1866	2569	3089	2426	2346	2808	4395	3644	3470		95.027	67.757	70.087	55.134	98.695	86.52	124.659	101.369		72.001	98.695	104.183	102.811	85.793	77.34		0.472043	0.740894	-	-	-0.481221	0.539922	-	-	-0.240761	0.788489	-	-		OPF7832	2	1	1	0	0
D918_09763	M514_23375	2e-142	M51310596	8e-84	600	12	18	6	13	121	39	114	21		1.38	1.228	0.539	0.95	13.226	2.388	12.129	1.908		1.024	13.226	5.475	7.413	2.932	3.465		2.88317	NA	-	-	-2.43967	NA	-	-	-0.422709	NA	-	-		OPF5801	2	2	1	0	0
D918_09585	M514_20819	0	M51314238	2e-60	1473	3	51	126	18	290	209	205	226		0.141	1.417	4.611	0.536	12.912	5.212	8.884	8.364		1.676	12.912	7.487	8.843	4.166	3.923		2.49999	NA	-	-	-1.96675	0.390274	-	-	-0.692441	0.798648	-	-		OPF2533	2	1	5	0	0
D918_10021	M514_28081	1e-135	M51308628	7e-07	669	4	11	13	4	20	20	42	7		0.413	0.673	1.048	0.262	1.961	1.098	4.008	0.57		0.599	1.961	1.892	1.909	1.153	0.871		1.6962	6.73652e-07	-	Y	-1.05707	NA	-	-	-0.970663	0.604265	-	-		OPF1634	1	8	2	0	0
D918_03403	M514_01851	0	M51301851	0	1725	674	507	290	292	202	391	60	127		26.969	12.03	9.063	7.423	7.68	8.326	2.22	4.013		13.871	7.68	4.853	5.56	10.006	12.633		-1.35019	0.0661603	-	-	0.124336	0.950993	-	-	1.58911	0.0454705	-	Y		OPF14210	1	1	1	0	0
D918_08117	M514_10847	0	M51310847	0	1989	873	1193	927	472	1226	2149	2575	1506		30.295	24.55	25.125	10.407	40.426	39.689	82.642	41.274		22.594	40.426	54.535	51.008	36.283	26.161		1.15915	0.773506	-	-	-0.449442	0.761251	-	-	-0.896039	0.32726	-	-		OPF15716	1	1	1	0	0
D918_08451	M514_07405	0	M51307405	0	1836	1539	1252	1455	882	1216	3240	1794	2666		57.858	27.911	42.722	21.067	43.438	64.825	62.375	79.154		37.389	43.438	68.785	62.448	50.844	38.599		0.685609	0.990435	-	-	-0.0812589	0.9491	-	-	-0.652261	0.320869	-	-		OPF16660	1	1	1	0	0
D918_02401	M514_00891	1e-176	M51300891	1e-176	705	300	786	413	468	237	915	310	471		29.372	45.633	31.58	29.111	22.048	47.676	28.069	36.418		33.924	22.048	37.388	33.553	35.409	31.549		-0.127741	0.0945225	-	-	0.408773	0.570898	-	-	-0.0335132	0.978374	-	-		OPF16546	1	1	1	0	0
D918_07485	M514_08816	3e-159	M51308816	0	1023	277	395	376	281	1126	401	270	251		18.69	15.804	19.814	12.046	72.189	14.399	16.848	13.375		16.588	72.189	14.874	29.203	15.854	27.708		0.913068	0.433084	-	-	-2.46076	2.73896e-05	Y	-	1.14513	NA	-	-		OPF17103	1	1	1	0	0
D918_00781	M514_09598	3e-174	M51309598	3e-174	2196	547	519	970	608	971	744	1678	1052		17.193	9.673	23.812	12.142	29	12.445	48.777	26.114		15.705	29	29.112	29.084	21.451	18.364		0.89855	0.0100707	-	Y	-0.713404	0.604641	-	-	-0.512401	0.70474	-	-		OPF16504	1	1	1	0	0
D918_06099	M514_07705	0	M51307705	0	1089	1281	828	805	814	252	654	319	457		81.193	31.121	39.85	32.779	15.177	22.061	18.699	22.876		46.236	15.177	21.212	19.703	35.511	40.024		-1.30025	0.134976	-	-	0.972268	0.457203	-	-	1.08215	0.158969	-	-		OPF16880	1	1	1	0	0
D918_00671	M514_18613	0	M51304551	0	1008	444	603	794	604	1067	1359	1068	1437		30.403	24.485	42.464	26.277	69.424	49.526	67.635	77.711		30.907	69.424	64.957	66.074	45.5	38.611		1.06693	0.00251068	-	Y	-0.908785	0.38604	-	-	-0.538198	0.602817	-	-		OPF7378	1	2	1	0	0
D918_08557	M514_15965	0	M51305584	0	1347	4203	3543	1543	1354	290	785	270	304		215.371	107.659	61.753	44.081	14.12	21.408	12.795	12.302		107.216	14.12	15.502	15.156	67.91	88.597		-2.87667	0.959673	-	-	2.02637	0.34036	-	-	2.67361	0.00274864	-	Y		OPF5791	3	1	1	0	0
D918_06823	M514_05579	0	M51305579	0	1119	1236	2530	2364	2367	2446	3925	2897	3419		76.24	92.542	113.887	92.762	143.362	128.849	165.263	166.554		93.858	143.362	153.556	151.007	119.443	103.759		0.627933	0.838303	-	-	-0.545079	0.503238	-	-	-0.358043	0.662149	-	-		OPF17180	1	1	1	0	0
D918_00290	M514_01617	0	M51301617	1e-175	1041	12	78	5	65	339	9502	1071	2528		0.796	3.067	0.259	2.738	21.358	335.302	65.675	132.377		1.715	21.358	177.784	138.678	77.173	5.643		6.04559	1.45279e-07	-	Y	1.44376	0.705793	-	-	-4.59089	NA	-	-		OPF7842	2	1	1	0	0
D918_06815	M514_15970	1e-107	M51305584	1e-96	447	193	6578	2583	4900	481	5475	407	1551		29.802	602.328	311.511	480.718	70.574	449.933	58.123	189.143		356.09	70.574	232.4	191.943	303.08	298.987		-1.11882	NA	-	-	1.86862	0.34963	-	-	0.642735	0.777541	-	-		OPF5791	3	1	1	0	0
D918_07858	M514_06768	0	M51306765	0	1152	388	1348	405	831	317	1574	509	541		23.247	47.894	18.952	31.634	18.047	50.191	28.205	25.599		30.432	18.047	34.665	30.511	32.246	27.955		-0.144423	0.711457	-	-	0.576657	0.586017	-	-	-0.0761701	0.961648	-	-		OPF16747	1	1	1	0	0
D918_01082	M514_04050	0	M51304050	0	1017	134	200	246	120	124	378	212	308		9.095	8.049	13.04	5.174	7.997	13.653	13.307	16.509		8.84	7.997	14.49	12.866	11.261	8.671		0.487805	0.0265042	-	Y	0.186302	0.856017	-	-	-0.5747	0.274187	-	-		OPF15943	1	1	1	0	0
D918_06530	M514_00067	0	M51300067	0	2772	1036	1402	1671	1124	1794	1927	1747	1633		25.797	20.701	32.497	17.782	42.446	25.536	40.231	32.113		24.194	42.446	32.627	35.082	27.808	27.845		0.5351	0.311327	-	-	-0.894264	0.227527	-	-	-0.0428897	0.978171	-	-		OPF15755	1	1	1	0	0
D918_05373	M514_01974	2e-117	M51301974	9e-118	585	145	81	112	94	112	127	142	156		17.108	5.667	10.321	7.047	12.557	7.975	15.495	14.536		10.036	12.557	12.669	12.641	11.164	10.54		0.312358	0.12172	-	-	-0.452208	0.695675	-	-	-0.0964805	0.949088	-	-		OPF15982	1	1	1	0	0
D918_07363	M514_03749	0	M51303749	0	1362	328	346	212	379	837	1056	565	491		16.622	10.398	8.391	12.203	40.305	28.481	26.481	19.651		11.904	40.305	24.871	28.73	17.461	17.584		1.23223	NA	-	-	-1.49439	0.169971	-	-	-0.239616	0.886006	-	-		OPF16653	1	1	1	0	0
D918_01563	M514_04902	0	M51304902	0	1260	1167	538	732	327	105	1594	1912	1906		63.929	17.477	31.318	11.381	5.465	46.472	96.867	82.459		31.026	5.465	75.266	57.816	49.986	25.914		0.82503	0.000785136	-	Y	2.8885	0.0669239	-	-	-1.44444	0.191145	-	-		OPF16261	1	1	1	0	0
D918_08196	M514_06802	0	M51306802	0	1062	4	7	33	12	23	1261	1928	2697		0.26	0.27	1.675	0.496	1.42	43.618	115.889	138.434		0.675	1.42	99.313	74.84	42.949	0.824		6.73023	0.580176	-	-	4.58224	NA	-	-	-6.76104	NA	-	-		OPF16640	1	1	1	0	0
D918_07943	M514_12107	0	M51312107	0	1050	0	8	25	9	23	806	1323	2254		0	0.312	1.284	0.376	1.437	28.198	80.432	117.018		0.493	1.437	75.216	56.771	32.517	0.682		6.77459	0.25724	-	-	4.16069	NA	-	-	-6.60743	NA	-	-		OPF16474	1	1	1	0	0
D918_04654	M514_11522	0	M51311522	0	1362	1065	756	1047	633	535	1526	675	1209		53.972	22.719	41.441	20.381	25.762	41.157	31.636	48.388		34.628	25.762	40.394	36.736	37.099	32.855		0.0265693	0.25503	-	-	0.227067	0.814033	-	-	-0.126549	0.905529	-	-		OPF3580	2	2	2	0	0
D918_06148	M514_05209	3e-78	M51305209	3e-78	855	2688	1343	1685	2735	1786	3866	3939	2933		217	64.292	106.241	140.279	137.001	166.099	294.089	186.996		131.953	137.001	215.728	196.046	167.857	132.963		0.492186	0.078568	-	-	0.0255164	0.986729	-	-	-0.513697	0.630184	-	-		OPF16720	1	1	1	0	0
D918_07527	M514_18321	0	M51313871	0	2136	138	1388	1928	1282	7441	2278	5310	3136		4.459	26.597	48.659	26.32	228.475	39.176	158.691	80.032		26.509	228.475	92.633	126.593	54.848	66.902		2.31729	0.748397	-	-	-2.34182	0.230328	-	-	-0.229157	0.940134	-	-		OPF7820	2	1	1	0	0
D918_07526	M514_18321	0	M51310941	2e-19	2022	77	765	909	430	4295	1062	2052	1389		2.628	15.486	24.235	9.326	139.313	19.294	64.782	37.446		12.919	139.313	40.507	65.209	24.742	38.197		2.43922	0.423042	-	-	-2.78582	0.133028	-	-	0.167964	0.961648	-	-		OPF7820	2	1	1	0	0
D918_09198	M514_18824	1e-75	-	-	549	845	1890	909	1857	104	1295	111	655		106.238	140.908	89.258	148.334	12.424	86.65	12.907	65.036		121.185	12.424	54.864	44.254	92.762	99.433		-1.66854	0.967246	-	-	2.67696	0.0966999	-	-	1.11202	0.445897	-	-		OPF16886	1	1	1	0	0
D918_06474	M514_03340	0	M51303340	0	4524	14097	6357	6605	5167	6837	1866	814	1063		215.08	57.514	78.706	50.086	99.118	15.152	11.486	12.808		100.347	99.118	13.149	34.641	62.976	100.101		-1.39731	0.309192	-	-	-0.899009	0.69597	-	-	3.11329	1.14301e-07	-	Y		OPF15775	1	1	1	0	0
D918_06422	M514_03285	0	M51303285	0	1305	358	254	215	170	106	173	62	80		18.935	7.967	8.881	5.713	5.327	4.87	3.033	3.342		10.374	5.327	3.748	4.143	7.534	9.365		-1.34152	0.388169	-	-	0.240605	0.897164	-	-	1.49288	0.0170385	-	Y		OPF17105	1	1	1	0	0
D918_05810	M514_00425	0	M51300425	0	3891	2974	3083	4155	3078	5761	3959	4884	3485		52.757	32.431	57.566	34.69	97.106	37.376	80.126	48.823		44.361	97.106	55.442	65.858	49.11	54.91		0.597599	0.0426725	-	Y	-1.2573	0.160016	-	-	0.171502	0.906983	-	-		OPF16150	1	1	1	0	0
D918_04829	M514_13682	0	M51313682	0	1365	597	705	738	905	614	2166	1152	1140		30.188	21.14	29.146	29.075	29.502	58.29	53.874	45.526		27.387	29.502	52.563	46.798	38.177	27.81		0.671474	0.0694465	-	-	0.0824386	0.945241	-	-	-0.710426	0.0996281	-	-		OPF7828	2	1	1	0	0
D918_01435	M514_21940	0	M51307068	0	1215	33	17	44	47	131	95	300	400		1.875	0.573	1.952	1.696	7.071	2.872	15.762	17.946		1.524	7.071	12.193	10.913	6.097	2.633		2.78027	4.14009e-09	-	Y	-0.522052	0.848063	-	-	-1.98185	0.121662	-	-		OPF2195	4	2	3	0	0
D918_07926	M514_02287	0	M51302287	0	822	5944	4368	5550	5771	3017	3072	2184	2386		499.118	217.499	363.981	307.88	240.72	137.284	169.605	158.229		347.119	240.72	155.039	176.46	264.799	325.84		-0.98742	0.462579	-	-	-0.106642	0.947198	-	-	1.24518	0.00632843	-	Y		OPF2195	4	2	3	0	0
D918_08187	M514_10117	0	M51310117	0	1593	1402	1778	3271	2539	3277	2651	2625	2798		60.748	45.684	110.693	69.895	134.918	61.132	105.189	95.746		71.755	134.918	87.355	99.246	78.441	84.388		0.472209	0.967246	-	-	-1.05878	0.229173	-	-	0.14458	0.916587	-	-		OPF16112	1	1	1	0	0
D918_07924	M514_02287	0	M51302287	0	864	8882	7337	7515	7719	2506	3773	1917	2714		709.567	347.578	468.891	391.787	190.229	160.415	141.634	171.231		479.456	190.229	157.76	165.877	341.586	421.61		-1.56999	0.524318	-	-	0.603949	0.698924	-	-	1.59133	0.0019196	-	Y		OPF2195	4	2	3	0	0
D918_06676	M514_03075	0	M51303075	0	786	123	132	89	123	94	77	43	47		10.801	6.874	6.104	6.863	7.844	3.599	3.492	3.26		7.66	7.844	3.45	4.549	5.856	7.697		-0.758546	0.0916295	-	-	-0.659673	0.616064	-	-	1.36117	0.00208293	-	Y		OPF15792	1	1	1	0	0
D918_08114	M514_10844	0	M51310844	0	1086	231	585	369	244	311	507	243	244		14.682	22.048	18.317	9.853	18.782	17.149	14.284	12.247		16.225	18.782	14.56	15.616	15.511	16.736		-0.0796336	0.44499	-	-	-0.553023	0.477692	-	-	0.394575	0.588365	-	-		OPF17201	1	1	1	0	0
D918_04979	M514_06970	0	M51306970	0	1398	31900	22442	12623	11857	2419	4512	1162	2497		1575	657.054	486.757	371.937	113.485	118.559	53.059	97.364		772.687	113.485	89.66	95.617	479.961	640.846		-3.05212	0.10597	-	-	1.84375	0.407876	-	-	3.00993	0.000295643	-	Y		OPF17076	1	1	1	0	0
D918_08614	M514_08376	0	M51308376	0	1281	1804	1160	610	713	41	193	44	92		97.204	37.064	25.671	24.409	2.099	5.535	2.193	3.915		46.087	2.099	3.881	3.435	27.999	37.289		-3.84606	0.982944	-	-	3.5089	0.147843	-	-	3.43867	0.000884392	-	Y		OPF16490	1	1	1	0	0
D918_09569	M514_00838	0	M51300838	0	1131	70	83	113	49	119	168	185	105		4.272	3.004	5.386	1.9	6.901	5.457	10.442	5.061		3.64	6.901	6.986	6.965	5.074	4.292		0.945208	0.254831	-	-	-0.740826	0.550499	-	-	-0.542574	0.645461	-	-		OPF13266	1	1	1	0	0
D918_06704	M514_03100	4e-68	M51303100	3e-68	372	95	93	203	59	782	215	536	218		17.627	10.233	29.418	6.955	137.871	21.231	91.977	31.945		16.058	137.871	48.384	70.756	29.912	40.421		2.26795	0.629885	-	-	-2.49611	0.15541	-	-	-0.0438643	NA	-	-		OPF16139	1	1	1	0	0
D918_02941	M514_09193	4e-121	M51309193	4e-121	489	0	1	0	0	0	1	0	3		0	0.084	0	0	0	0.075	0	0.334		0.021	0	0.137	0.102	0.07	0.017		1.99223	0.120009	-	-	13.364	NA	-	-	-2.61627	0.689731	-	-		OPF16841	1	1	1	0	0
D918_06304	M514_17194	0	M51306044	0	2910	3020	2848	3291	2963	921	4670	1698	3934		71.633	40.058	60.967	44.652	20.758	58.952	37.248	73.693		54.327	20.758	56.631	47.663	55.315	47.613		-0.304163	0.738436	-	-	1.12915	0.122447	-	-	-0.0680232	0.961662	-	-		OPF3572	1	4	1	0	0
D918_02531	M514_05483	8e-150	M51305483	8e-150	621	95	184	151	164	74	346	143	267		10.559	12.128	13.108	11.581	7.815	20.467	14.7	23.437		11.844	7.815	19.535	16.605	15.14	11.038		0.365219	0.113858	-	-	0.66328	0.414927	-	-	-0.616686	0.191145	-	-		OPF16229	1	1	1	0	0
D918_08239	-	-	M51306852	1e-140	693	1105	562	1046	345	1358	541	1377	527		110.059	33.193	81.368	21.832	128.521	28.677	126.841	41.454		61.613	128.521	65.657	81.373	63.346	74.995		0.493698	0.704059	-	-	-1.29953	0.388911	-	-	0.319868	0.870081	-	-		OPF16912	1	1	1	0	0
D918_09619	M514_10964	7e-127	M51310964	7e-127	684	4587	12655	3491	7629	152	471	64	126		462.881	757.274	275.138	489.118	14.575	25.295	5.973	10.042		496.103	14.575	13.77	13.971	289.389	399.797		-5.2692	NA	-	-	4.13676	0.151303	-	-	5.09842	6.29489e-07	-	Y		OPF15913	1	1	1	0	0
D918_00854	M514_02546	0	M51302546	0	1632	2053	1458	1957	1178	2445	3545	4356	4094		86.829	36.567	64.644	31.654	98.258	79.794	170.383	136.746		54.923	98.258	128.974	121.295	86.659	63.59		1.12349	0.00674356	-	Y	-0.479096	0.739149	-	-	-0.848782	0.36089	-	-		OPF6380	1	2	1	0	0
D918_04183	M514_04633	0	M51304633	0	1167	65	34	30	12	31	9	3	5		3.844	1.192	1.386	0.451	1.742	0.283	0.164	0.234		1.718	1.742	0.227	0.606	1.079	1.723		-1.37675	0.721917	-	-	-0.960317	NA	-	-	3.07747	0.000646553	-	Y		OPF16102	1	1	1	0	0
D918_09316	M514_25569	7e-104	M51306917	3e-12	561	58	87	60	182	1289	1380	1135	756		7.136	6.348	5.766	14.227	150.695	90.362	129.149	73.459		8.369	150.695	97.657	110.916	46.635	36.834		3.64626	0.88498	-	-	-2.00877	0.395608	-	-	-1.09148	0.650092	-	-		OPF7858	2	1	1	0	0
D918_09315	M514_25569	2e-123	M51310486	2e-150	603	6	35	38	75	1094	618	1011	410		0.687	2.376	3.397	5.454	118.99	37.648	107.027	37.064		2.979	118.99	60.58	75.182	27.665	26.181		4.61245	0.971599	-	-	-2.40251	0.39631	-	-	-0.914114	0.780829	-	-		OPF7858	2	1	1	0	0
D918_08206	M514_06810	4e-132	M51306810	4e-132	567	4478	3327	2801	3073	413	218	198	126		545.127	240.169	266.31	237.674	47.772	14.124	22.292	12.114		322.32	47.772	16.176	24.075	191.115	267.41		-3.6925	0.908757	-	-	1.78355	0.491382	-	-	4.17952	9.6426e-09	-	Y		OPF16235	1	1	1	0	0
D918_03572	M514_04236	0	M51304236	0	1101	117	34	34	33	22	200	109	130		7.335	1.264	1.665	1.314	1.311	6.673	6.32	6.436		2.895	1.311	6.476	5.185	4.43	2.578		0.747607	0.063183	-	-	1.44454	0.386608	-	-	-1.18061	0.292678	-	-		OPF16138	1	1	1	0	0
D918_09464	M514_13623	0	M51313623	0	1059	1668	157	118	48	9	2615	286	842		108.717	6.068	6.007	1.988	0.557	90.708	17.24	43.341		30.695	0.557	50.43	37.962	39.153	24.667		0.149897	0.367757	-	-	5.79422	0.0261756	-	Y	-0.871657	0.779388	-	-		OPF15710	1	1	1	0	0
D918_07607	M514_04750	0	M51304750	0	1065	12	29	25	13	13	23620	18044	31398		0.778	1.115	1.265	0.535	0.801	814.708	1081.54	1607.09		0.923	0.801	1167.78	876.033	501.003	0.899		9.76876	0.533708	-	-	8.93427	NA	-	-	-10.1701	NA	-	-		OPF7827	2	1	1	0	0
D918_05368	M514_01979	0	M51301979	0	1236	775	88	225	74	1403	9	22	14		43.279	2.914	9.813	2.626	74.447	0.267	1.136	0.617		14.658	74.447	0.674	19.117	8.665	26.616		0.637422	0.0611227	-	-	-3.36714	NA	-	-	5.51507	NA	-	-		OPF15988	1	1	1	0	0
D918_05932	M514_02963	0	M51302963	0	1008	66	94	46	27	6	48	50	56		4.519	3.817	2.46	1.175	0.39	1.749	3.166	3.028		2.993	0.39	2.648	2.084	2.845	2.472		-0.609029	0.755009	-	-	2.58749	0.0729144	-	-	0.0265056	0.989695	-	-		OPF17175	1	1	1	0	0
D918_04990	M514_06959	0	M51306959	0	990	88	154	134	39	28	58	27	78		6.135	6.367	7.297	1.728	1.855	2.152	1.741	4.295		5.382	1.855	2.729	2.511	4.245	4.676		-1.13879	0.15245	-	-	0.905861	0.537868	-	-	0.91842	0.380569	-	-		OPF16571	1	1	1	0	0
D918_06334	M514_11535	0	M51311535	0	1149	2201	2368	1766	1353	4143	2159	1808	1136		132.22	84.355	82.857	51.639	236.485	69.025	100.447	53.895		87.768	236.485	74.455	114.963	82.062	117.511		0.459525	0.297428	-	-	-1.79477	0.0599753	-	-	0.866168	0.426733	-	-		OPF16847	1	1	1	0	0
D918_04147	M514_04673	5e-126	M51304673	5e-126	546	40	26	37	26	17	9	10	12		5.057	1.949	3.653	2.088	2.042	0.606	1.169	1.198		3.187	2.042	0.991	1.254	2.246	2.958		-1.34443	0.102772	-	-	-0.124242	NA	-	-	1.75272	0.0161959	-	Y		OPF17160	1	1	1	0	0
D918_03614	M514_04279	0	M51304279	0	828	4	23	71	21	199	1445	2061	4377		0.333	1.137	4.623	1.112	15.763	64.108	158.893	288.159		1.801	15.763	170.387	131.731	74.052	4.594		6.13707	0.0165052	-	Y	1.88525	NA	-	-	-4.95288	NA	-	-		OPF17072	1	1	1	0	0
D918_08233	M514_06844	7e-85	M51306844	7e-85	354	2	2	2	2	5	1477	1208	2905		0.39	0.231	0.305	0.248	0.926	153.267	217.832	447.331		0.293	0.926	272.81	204.839	117.086	0.42		9.31428	0.426876	-	-	6.6228	NA	-	-	-9.20102	NA	-	-		OPF15800	1	1	1	0	0
D918_09010	M514_09209	4e-68	M51309209	4e-68	279	30	11	6	8	0	1575	268	1933		7.422	1.614	1.159	1.257	0	207.371	61.318	377.671		2.863	0	215.454	161.59	93.973	2.29		5.65535	0.728929	-	-	22.4764	NA	-	-	-6.39079	NA	-	-		OPF15967	1	1	1	0	0
D918_05597	M514_00547	0	M51300547	0	933	324	519	1109	576	1557	845	1120	1051		23.97	22.768	64.078	27.073	109.45	33.27	76.629	61.406		34.472	109.45	57.101	70.189	44.17	49.468		1.07854	0.312091	-	-	-1.60148	0.171973	-	-	-0.00867746	0.997472	-	-		OPF16782	1	1	1	0	0
D918_08339	M514_10164	0	M51310164	0	1974	1196	1600	1450	1253	803	2405	1110	1602		41.82	33.176	39.598	27.836	26.679	44.755	35.895	44.239		35.607	26.679	41.629	37.892	38.188	33.822		0.0102141	0.711692	-	-	0.232786	0.620202	-	-	-0.111479	0.845163	-	-		OPF16054	1	1	1	0	0
D918_03331	M514_11941	0	M51311941	0	1686	2274	4417	2367	4372	1013	6314	1235	2828		93.096	107.23	75.683	113.717	39.406	137.568	46.759	91.434		97.431	39.406	91.921	78.792	95.07	85.826		-0.47607	0.0645285	-	-	1.0104	0.289285	-	-	0.143633	0.916189	-	-		OPF14510	1	1	1	0	0
D918_00988	M514_02701	1e-174	M51302701	1e-174	687	397	2233	601	2309	69	1384	149	334		39.887	133.039	47.16	147.39	6.587	74.003	13.845	26.502		91.869	6.587	38.117	30.234	68.832	74.813		-1.86835	0.662557	-	-	3.19815	0.084783	-	-	1.26735	0.446759	-	-		OPF12197	1	1	1	0	0
D918_06207	M514_11162	0	M51311162	0	1161	210	402	282	174	76	257	78	94		12.485	14.172	13.094	6.572	4.293	8.132	4.289	4.413		11.581	4.293	5.611	5.282	9.022	10.123		-1.19606	0.225787	-	-	0.804028	0.523569	-	-	1.02372	0.13841	-	-		OPF15916	1	1	1	0	0
D918_05539	M514_08342	2e-154	M51308342	8e-135	624	6	22	10	12	4	904	368	1131		0.664	1.443	0.864	0.843	0.42	53.218	37.646	98.802		0.953	0.42	63.222	47.521	27.64	0.847		5.44832	0.296491	-	-	5.66603	NA	-	-	-5.98239	NA	-	-		OPF16360	1	1	1	0	0
D918_04333	M514_04825	0	M51304825	0	861	132	218	80	191	64	446	129	169		10.582	10.363	5.009	9.728	4.875	19.028	9.564	10.7		8.921	4.875	13.097	11.042	10.711	8.112		0.14526	0.108683	-	-	0.859484	0.403614	-	-	-0.45608	0.657101	-	-		OPF16334	1	1	1	0	0
D918_07705	M514_05289	0	M51305289	0	3171	9908	3196	2972	2393	1051	1494	516	984		215.668	41.253	50.525	33.094	21.738	17.307	10.388	16.916		85.135	21.738	14.87	16.587	55.022	72.456		-2.36629	0.601511	-	-	1.08717	0.624488	-	-	2.44166	0.00723917	-	Y		OPF7849	1	1	2	0	0
D918_07745	M514_16140	0	M51310127	1e-38	756	524	215	366	270	340	58	83	42		47.842	11.64	26.099	15.662	29.496	2.818	7.008	3.028		25.311	29.496	4.285	10.588	16.3	26.148		-1.11548	0.307278	-	-	-1.09962	0.60598	-	-	2.75584	6.5948e-05	-	Y		OPF16583	1	1	1	0	0
D918_04615	M514_09359	2e-53	M51307738	2e-57	1182	667	1162	537	882	192	923	247	453		38.95	40.238	24.491	32.723	10.654	28.685	13.339	20.891		34.101	10.654	20.972	18.392	28.474	29.411		-1.02869	0.105815	-	-	1.17357	0.27751	-	-	0.704752	0.447316	-	-		OPF15717	1	1	1	0	0
D918_09012	M514_17601	0	M51309210	2e-37	981	428	568	177	164	47	337	303	227		30.114	23.699	9.727	7.331	3.142	12.619	19.717	12.614		17.718	3.142	14.983	12.023	16.546	14.803		-0.653047	0.968041	-	-	2.13227	0.0956023	-	-	0.11304	0.959465	-	-		OPF7804	1	2	1	0	0
D918_08180	M514_10127	0	M51310127	0	1917	220	214	193	174	34	71	26	77		7.921	4.569	5.427	3.98	1.163	1.361	0.866	2.19		5.475	1.163	1.472	1.395	3.759	4.612		-2.04305	0.797244	-	-	1.44797	0.394221	-	-	1.82041	0.0160166	-	Y		OPF16433	1	1	1	0	0
D918_03506	M514_01758	0	M51310540	1e-05	1302	2305	761	943	605	647	1227	799	1537		122.196	23.923	39.044	20.377	32.591	34.618	39.174	64.35		51.385	32.591	46.047	42.683	49.098	47.626		-0.309452	0.0720354	-	-	0.302076	0.854155	-	-	0.202468	0.906822	-	-		OPF16706	1	1	1	0	0
D918_08862	M514_10540	3e-146	M51310540	2e-146	684	2294	1473	2347	1525	3184	630	560	516		231.491	88.144	184.975	97.772	305.299	33.834	52.263	41.123		150.596	305.299	42.406	108.13	104.229	181.536		-0.334324	0.719244	-	-	-1.80459	0.259123	-	-	2.28709	0.000265484	-	Y		OPF16770	1	1	1	0	0
D918_05569	M514_11360	0	M51311360	0	1017	540	1337	838	1036	282	88	21	30		36.65	53.809	44.42	44.673	18.186	3.179	1.318	1.608		44.888	18.186	2.035	6.073	26.522	39.548		-2.78948	0.0840845	-	-	0.348461	0.913513	-	-	4.48531	1.51987e-18	-	Y		OPF16354	1	1	1	0	0
D918_02101	M514_08909	0	M51308909	0	828	4	9	8	2	66	31	54	40		0.333	0.445	0.521	0.106	5.228	1.375	4.163	2.633		0.351	5.228	2.724	3.35	1.368	1.327		3.30355	0.0133359	-	Y	-2.2482	0.323189	-	-	-0.781705	0.776953	-	-		OPF16023	1	1	1	0	0
D918_03984	M514_01138	0	M51301138	0	1260	220	11	24	37	919	42	79	69		12.052	0.357	1.027	1.288	47.836	1.224	4.002	2.985		3.681	47.836	2.737	14.012	3.277	12.512		2.12307	0.621065	-	-	-4.13737	NA	-	-	2.46227	NA	-	-		OPF15820	1	1	1	0	0
D918_09156	M514_05924	2e-157	M51305924	1e-151	648	5756	5447	3235	7716	259	3871	774	3303		613.115	344.056	269.126	522.179	26.214	219.442	76.247	277.856		437.119	26.214	191.182	149.94	331.717	354.938		-1.74985	0.498523	-	-	3.44028	0.0265811	-	Y	1.12151	0.462083	-	-		OPF16185	1	1	1	0	0
D918_05570	M514_11361	0	M51311361	0	1203	643	1956	1504	3223	299	1778	2407	2688		36.893	66.55	67.397	117.489	16.301	54.292	127.723	121.801		72.082	16.301	101.272	80.029	84.592	60.926		-0.0203015	0.210201	-	-	2.13757	0.0858715	-	-	-0.53452	0.731309	-	-		OPF16856	1	1	1	0	0
D918_03456	M514_01807	0	M51301807	0	1110	833	4552	3857	5846	3659	1171	581	569		51.799	167.852	187.32	230.961	216.196	38.753	33.413	27.943		159.483	216.196	33.37	79.076	105.434	170.825		-0.95429	NA	-	-	-1.22457	0.533473	-	-	2.59777	4.37349e-05	-	Y		OPF16614	1	1	1	0	0
D918_05759	M514_19265	0	M51300364	0	870	239	282	135	194	79	237	65	117		18.962	13.267	8.365	9.779	5.955	10.007	4.769	7.331		12.593	5.955	7.369	7.016	10.354	11.266		-0.935894	0.496867	-	-	0.544095	0.663564	-	-	0.818512	0.289184	-	-		OPF17003	1	1	1	0	0
D918_04252	M514_08080	6e-109	M51308080	6e-109	1167	1185	1339	701	952	425	1607	199	1037		70.088	46.963	32.382	35.774	23.885	50.584	10.885	48.439		46.302	23.885	36.636	33.448	42.159	41.818		-0.592329	0.305224	-	-	0.546043	0.683986	-	-	0.420058	0.751334	-	-		OPF16407	1	1	1	0	0
D918_05988	M514_02896	0	M51302896	0	912	52	69	48	45	18	53	1	23		3.936	3.097	2.837	2.164	1.294	2.135	0.07	1.375		3.008	1.294	1.193	1.218	2.23	2.666		-1.38076	0.144176	-	-	0.525149	0.812225	-	-	1.3736	0.259381	-	-		OPF16375	1	1	1	0	0
D918_07456	M514_23132	2e-64	M51307842	8e-63	342	4431	8404	4760	5330	679	16927	1319	7239		894.277	1005.79	750.305	683.445	130.212	1818.13	246.194	1153.82		833.454	130.212	1072.72	837.09	935.995	692.806		-0.191887	0.152914	-	-	2.54281	0.0453123	-	Y	-0.405679	0.820188	-	-		OPF16454	1	1	1	0	0
D918_09403	M514_10504	2e-59	M51310504	2e-59	420	4393	9894	3490	11069	456	7869	589	2676		721.952	964.205	447.954	1155.74	71.207	688.243	89.521	347.315		822.464	71.207	375.026	299.071	630.705	672.212		-1.70697	0.602511	-	-	2.93765	0.0846713	-	-	1.12163	0.481615	-	-		OPF16923	1	1	1	0	0
D918_03857	M514_00137	0	M51300137	0	1221	595	668	451	458	390	793	726	364		33.635	22.393	19.912	16.449	20.949	23.858	37.956	16.251		23.097	20.949	26.021	24.753	24.351	22.668		0.0564206	0.0463293	-	Y	-0.0490806	0.96477	-	-	-0.036908	0.980131	-	-		OPF16997	1	1	1	0	0
D918_07371	M514_11864	0	M51311864	0	3456	213	214	404	154	824	417	705	281		4.254	2.534	6.302	1.954	15.637	4.432	13.022	4.432		3.761	15.637	7.295	9.381	5.276	6.136		1.40733	0.594172	-	-	-1.85671	0.182076	-	-	-0.0644533	0.980836	-	-		OPF1013	11	23	24	0	0
D918_08309	M514_08725	0	M51308725	0	1422	54	37	50	21	36	56	108	32		2.621	1.065	1.896	0.648	1.66	1.447	4.848	1.227		1.557	1.66	2.507	2.295	1.964	1.578		0.571874	0.711556	-	-	-0.0415841	0.983121	-	-	-0.561635	0.708011	-	-		OPF7408	1	1	2	0	0
D918_08627	M514_21693	9e-163	M51313521	9e-156	936	12	5	1	3	25	0	5	3		0.885	0.219	0.058	0.141	1.752	0	0.341	0.175		0.325	1.752	0.172	0.567	0.26	0.611		0.95123	0.701353	-	-	-3.02991	NA	-	-	2.06902	0.383465	-	-		OPF15406	1	1	1	0	0
D918_07403	M514_10609	0	M51310251	1e-150	2040	5	13	3	4	51	32	65	10		0.169	0.261	0.079	0.086	1.64	0.576	2.034	0.267		0.149	1.64	0.959	1.129	0.496	0.447		2.9262	0.455696	-	-	-2.00499	NA	-	-	-0.871748	0.744748	-	-		OPF1013	11	23	24	0	0
D918_09399	M514_28268	2e-94	M51309315	1e-76	747	0	0	0	0	0	5	0	1		0	0	0	0	0	0.246	0	0.073		0	0	0.106	0.08	0.046	0		16.4371	NA	-	-	13.2936	NA	-	-	-17.9212	0.981983	-	-		OPF1189	7	8	1	0	0
D918_03854	M514_18422	0	M51308725	7e-154	1548	28	56	24	5	102	38	38	16		1.248	1.481	0.836	0.142	4.322	0.902	1.567	0.563		0.927	4.322	1.011	1.838	0.963	1.606		1.10051	0.191388	-	-	-2.45216	0.109344	-	-	0.884259	0.65822	-	-		OPF7366	1	2	1	0	0
D918_09424	M514_26253	0	M51308465	0	1929	3	5	7	9	4	6	17	3		0.107	0.106	0.196	0.205	0.136	0.114	0.563	0.085		0.153	0.136	0.254	0.224	0.196	0.15		0.461533	0.99813	-	-	0.271136	NA	-	-	-0.575676	0.789059	-	-		OPF1048	1	25	4	0	0
D918_10177	M514_23528	0	M51311047	2e-160	2130	34	79	140	22	243	506	476	254		1.102	1.518	3.543	0.453	7.482	8.727	14.265	6.5		1.654	7.482	9.831	9.244	5.158	2.82		2.51481	NA	-	-	-0.861223	0.705197	-	-	-1.6033	0.231115	-	-		OPF1013	11	23	24	0	0
D918_07430	M514_26598	2e-172	M51309315	2e-58	885	15	31	26	7	36	39	24	45		1.17	1.434	1.584	0.347	2.668	1.619	1.731	2.772		1.134	2.668	2.041	2.197	1.522	1.44		0.954911	0.610608	-	-	-1.12481	0.382539	-	-	-0.307383	0.851221	-	-		OPF1189	7	8	1	0	0
D918_04694	M514_20011	0	M51312894	0	1005	1319	1209	1223	1442	393	1430	263	1214		90.589	49.239	65.602	62.922	25.647	52.269	16.705	65.847		67.088	25.647	44.94	40.117	57.596	58.8		-0.864563	0.184182	-	-	0.903001	0.451805	-	-	0.601054	0.586889	-	-		OPF15889	1	1	1	0	0
D918_07331	M514_03711	0	M51303711	0	4086	375	488	879	299	6033	46	79	39		6.335	4.888	11.597	3.209	96.838	0.414	1.234	0.52		6.507	96.838	0.723	24.751	4.028	24.573		2.18676	0.704693	-	-	-4.8566	0.0317253	Y	-	5.34909	NA	-	-		OPF2844	1	1	1	2	2
D918_04163	M514_14713	0	M51300445	1e-30	834	1129	2091	659	1312	640	2163	441	477		93.438	102.621	42.597	68.987	50.33	95.271	33.754	31.177		76.911	50.33	53.401	52.633	66.835	71.595		-0.658031	0.100505	-	-	0.158386	0.920239	-	-	0.665504	0.515657	-	-		OPF16848	1	1	1	0	0
D918_09177	M514_06663	0	M51306663	0	5202	754	1174	1123	1258	1988	1862	1843	1528		10.005	9.237	11.638	10.605	25.064	13.149	22.616	16.012		10.371	25.064	17.259	19.21	13.323	13.31		0.86842	0.813445	-	-	-1.18468	0.184706	-	-	-0.158663	0.912649	-	-		OPF14241	1	1	1	0	0
D918_04818	M514_02727	6e-91	M51302727	4e-87	429	375	2348	512	1560	74	1567	47	229		60.335	224.021	64.338	159.467	11.313	134.179	6.994	29.098		127.04	11.313	56.757	45.396	96.919	103.895		-1.74682	0.707783	-	-	2.88625	0.164088	-	-	1.17047	0.551835	-	-		OPF15837	1	1	1	0	0
D918_08240	M514_06855	1e-172	M51306855	3e-172	702	2622	1691	574	949	227	104	196	158		257.805	98.595	44.079	59.283	21.208	5.442	17.823	12.269		114.941	21.208	11.845	14.185	70.757	96.194		-2.99949	0.649166	-	-	1.51795	0.534979	-	-	3.14008	0.000789767	-	Y		OPF16214	1	1	1	0	0
D918_05846	M514_00465	1e-73	M51300465	2e-73	297	139	179	74	76	4	805	81	247		32.304	24.669	13.432	11.222	0.883	99.566	17.41	45.334		20.406	0.883	54.103	40.798	34.848	16.502		0.802953	0.119145	-	-	4.95882	0.00967809	-	Y	-1.50848	0.298755	-	-		OPF17074	1	1	1	0	0
D918_03755	M514_00245	0	M51300245	0	852	623	862	2373	842	3673	1966	3471	2473		50.471	41.411	150.146	43.339	282.742	84.765	260.06	158.224		71.342	282.742	167.683	196.448	112.631	113.622		1.53677	0.332315	-	-	-1.62845	0.27925	-	-	-0.373681	0.851705	-	-		OPF8532	1	1	1	0	0
D918_06616	M514_06510	6e-174	M51306510	6e-174	738	19	10	15	5	83	6456	14872	13492		1.777	0.555	1.096	0.297	7.376	321.35	1286.39	996.567		0.931	7.376	868.101	652.92	372.575	2.22		9.40656	0.400081	-	-	5.3404	NA	-	-	-8.38754	NA	-	-		OPF17104	1	1	1	0	0
D918_07066	M514_00784	5e-150	M51300784	5e-150	624	7	12	14	2	1	4633	1438	10407		0.774	0.787	1.209	0.141	0.105	272.74	147.107	909.133		0.728	0.105	442.993	332.271	190.27	0.603		8.72719	0.796898	-	-	10.4361	NA	-	-	-9.37818	NA	-	-		OPF7393	2	1	1	0	0
D918_07064	M514_00784	4e-150	M51300784	2e-149	624	20	32	15	8	1	2377	664	5201		2.212	2.099	1.296	0.562	0.105	139.932	67.927	454.348		1.542	0.105	220.736	165.578	95.482	1.255		6.59139	0.278942	-	-	9.44091	NA	-	-	-7.28874	NA	-	-		OPF7393	2	1	1	0	0
D918_04561	M514_03831	0	M51303831	0	822	318	402	392	344	205	74	90	27		26.702	20.017	25.708	18.352	16.357	3.307	6.989	1.791		22.695	16.357	4.029	7.111	14.695	21.427		-1.59106	0.442594	-	-	-0.38122	0.870834	-	-	2.5574	7.75488e-06	-	Y		OPF17198	1	1	1	0	0
D918_00694	M514_04527	0	M51304527	0	3420	2871	5892	6775	5521	14673	5616	6524	4322		57.943	70.515	106.792	70.794	281.385	60.322	121.772	68.888		76.511	281.385	83.66	133.092	79.575	117.486		0.867341	0.00456197	-	Y	-2.0862	0.0202571	Y	-	0.709848	0.616243	-	-		OPF16859	1	1	1	0	0
D918_03471	M514_01831	8e-30	M51301831	5e-30	666	198	228	97	124	15	739	37	251		20.52	14.012	7.852	8.165	1.477	40.761	3.546	20.544		12.637	1.477	21.617	16.582	16.486	10.405		0.187443	0.0669548	-	-	3.15605	0.0604131	-	-	-0.830221	0.644722	-	-		OPF6377	2	1	2	0	0
D918_03473	M514_01831	5e-39	M51301831	4e-39	747	277	505	153	421	93	1599	236	403		25.595	27.671	11.041	24.715	8.165	78.632	20.167	29.408		22.256	8.165	42.736	34.093	31.033	19.438		0.40134	0.0632418	-	-	1.62476	0.224483	-	-	-0.878801	0.440276	-	-		OPF6377	2	1	2	0	0
D918_09487	M514_04946	9e-07	M51304946	6e-07	1293	262	417	159	196	43	452	83	186		13.986	13.2	6.629	6.648	2.181	12.841	4.098	7.842		10.116	2.181	8.26	6.74	9.321	8.529		-0.739086	0.846159	-	-	1.82127	0.116602	-	-	0.251891	0.877431	-	-		OPF15923	1	1	1	0	0
D918_06001	M514_02883	0	M51302883	0	750	2653	1382	1101	1278	238	288	113	141		244.159	75.421	79.138	74.726	20.813	14.106	9.618	10.248		118.361	20.813	11.324	13.696	72.488	98.851		-3.11536	0.645175	-	-	1.57303	0.500457	-	-	3.29003	1.63146e-05	-	Y		OPF16625	1	1	1	0	0
D918_00336	M514_01660	0	M51301660	0	1347	583	572	510	778	866	301	151	241		29.874	17.381	20.411	25.329	42.166	8.209	7.156	9.753		23.249	42.166	8.373	16.821	16.873	27.032		-0.408021	0.737183	-	-	-1.54434	0.270427	-	-	1.93039	0.000231458	-	Y		OPF16257	1	1	1	0	0
D918_07771	M514_09002	0	M51309002	0	4506	14447	11102	8944	7722	13998	3765	4604	3244		221.301	100.846	107.003	75.152	203.743	30.693	65.223	39.244		126.075	203.743	45.054	84.726	91.352	141.609		-0.471684	0.510051	-	-	-1.40202	0.357573	-	-	1.82375	0.0061894	-	Y		OPF15932	1	1	1	0	0
D918_05071	M514_06127	0	M51306127	0	1137	305	254	693	312	742	797	1219	1029		18.516	9.144	32.857	12.034	42.801	25.75	68.439	49.333		18.137	42.801	47.841	46.581	30.867	23.07		1.3741	0.0661603	-	-	-0.773459	0.620876	-	-	-0.884148	0.457158	-	-		OPF16765	1	1	1	0	0
D918_06551	M514_14797	0	M51300037	0	1215	57	209	177	212	370	168	248	121		3.238	7.041	7.853	7.652	19.973	5.079	13.03	5.429		6.446	19.973	7.846	10.878	7.046	9.151		0.773427	0.337996	-	-	-1.74923	0.137297	-	-	0.436911	0.79854	-	-		OPF16304	1	1	1	0	0
D918_03313	M514_08530	2e-15	M51308037	0	1755	387	968	631	622	268	139	74	53		15.221	22.576	19.382	15.542	10.015	2.909	2.692	1.646		18.18	10.015	2.416	4.316	11.424	16.547		-2.01637	0.0730126	-	-	-0.026146	0.991885	-	-	2.95817	1.45587e-12	-	Y		OPF16552	1	1	1	0	0
D918_02237	M514_02119	0	M51302119	0	1245	231	307	538	342	421	613	542	732		12.807	10.093	23.295	12.046	22.178	18.087	27.79	32.05		14.56	22.178	25.976	25.026	19.453	16.084		0.750209	0.00636945	-	Y	-0.486836	0.65306	-	-	-0.50896	0.576867	-	-		OPF16986	1	1	1	0	0
D918_02693	M514_20518	0	M51310753	0	1728	7	11	25	5	107	71	126	51		0.28	0.261	0.78	0.127	4.061	1.509	4.655	1.609		0.362	4.061	2.591	2.958	1.317	1.102		3.11719	0.0126177	-	Y	-1.93101	0.401094	-	-	-1.0049	0.673951	-	-		OPF17142	1	1	1	0	0
D918_07462	M514_23160	0	M51309313	5e-83	945	2	37	69	16	167	153	159	91		0.146	1.603	3.936	0.742	11.59	5.947	10.74	5.249		1.607	11.59	7.312	8.382	4.052	3.604		2.45376	0.72855	-	-	-1.83585	0.409954	-	-	-0.791252	0.751354	-	-		OPF7361	1	2	1	0	0
D918_05630	M514_00585	0	M51300585	0	1044	4963	2456	3803	2454	433	864	672	1155		328.126	96.289	196.373	103.08	27.202	30.401	41.089	60.307		180.967	27.202	43.932	39.75	122.238	150.214		-2.23561	0.126335	-	-	1.91196	0.27751	-	-	1.89938	0.0356698	-	Y		OPF16684	1	1	1	0	0
D918_07252	M514_06414	0	M51306414	0	1581	1310	1321	1203	1556	370	3009	639	1775		57.192	34.199	41.02	43.16	15.349	69.914	25.8	61.2		43.893	15.349	52.305	43.066	47.498	38.184		-0.18477	0.391322	-	-	1.34375	0.126157	-	-	-0.23935	0.849989	-	-		OPF17215	1	1	1	0	0
D918_09162	M514_05916	0	M51305916	0	1098	1338	683	930	847	382	936	303	712		84.11	25.46	45.66	33.829	22.818	31.314	17.616	35.348		47.265	22.818	28.093	26.774	39.048	42.375		-0.887828	0.93292	-	-	0.505088	0.700877	-	-	0.776956	0.375407	-	-		OPF17016	1	1	1	0	0
D918_05031	M514_10883	0	M51310883	0	981	17	30	23	16	0	450	203	716		1.196	1.252	1.264	0.715	0	16.851	13.209	39.786		1.107	0	23.282	17.462	10.61	0.885		3.8284	0.114477	-	-	21.2204	NA	-	-	-4.55104	NA	-	-		OPF16145	1	1	1	0	0
D918_08269	M514_08670	0	M51308670	0	1563	0	11	4	3	74	11	95	17		0	0.288	0.138	0.084	3.105	0.259	3.88	0.593		0.128	3.105	1.577	1.959	0.749	0.723		3.94318	0.734873	-	-	-2.31424	NA	-	-	-0.893802	NA	-	-		OPF1357	2	10	1	0	0
D918_09238	M514_09544	0	M51309544	0	1563	3580	20332	9085	20730	2259	2871	749	1786		158.096	532.437	313.345	581.624	94.791	67.475	30.59	62.289		396.376	94.791	53.451	63.786	249.408	336.059		-2.72293	0.950001	-	-	1.2308	0.586511	-	-	2.90457	0.000179787	-	Y		OPF16827	1	1	1	0	0
D918_00704	M514_04522	9e-129	M51304522	8e-129	714	70	52	187	77	1032	136	231	113		6.767	2.981	14.119	4.729	94.796	6.997	20.652	8.627		7.149	94.796	12.092	32.768	9.268	24.678		2.38047	0.0212198	-	Y	-3.64681	0.0107492	Y	-	1.28309	NA	-	-		OPF16021	1	1	1	0	0
D918_08733	M514_01064	4e-28	M51301064	1e-27	678	382	882	493	600	240	874	195	288		38.889	53.246	39.199	38.808	23.216	47.354	18.36	23.155		42.536	23.216	29.623	28.021	37.002	38.672		-0.710032	0.950931	-	-	0.414264	0.709571	-	-	0.607798	0.440924	-	-		OPF16333	1	1	1	0	0
D918_08625	M514_08391	0	M51308391	0	948	2946	6216	3769	4188	684	4734	450	2268		214.497	268.38	214.326	193.732	47.321	183.439	30.301	130.413		222.734	47.321	114.718	97.869	176.441	187.651		-1.34376	0.761157	-	-	1.64344	0.244281	-	-	0.935041	0.441935	-	-		OPF17141	1	1	1	0	0
D918_03531	M514_03777	4e-14	M51303777	4e-14	447	1403	3744	1943	3041	512	6127	865	2811		216.644	342.827	234.327	298.34	75.123	503.514	123.528	342.799		273.034	75.123	323.281	261.241	294.569	233.452		-0.258826	0.0577016	-	-	1.69163	0.111506	-	-	-0.22885	0.882913	-	-		OPF16564	1	1	1	0	0
D918_01063	M514_04032	0	M51304032	0	2106	194	186	224	283	474	674	535	398		6.358	3.615	5.734	5.893	14.761	11.756	16.216	10.302		5.4	14.761	12.758	13.259	8.553	7.272		1.25106	0.0116856	-	Y	-1.07429	0.367453	-	-	-0.582361	0.634453	-	-		OPF15934	1	1	1	0	0
D918_05826	M514_00448	4e-179	M51300448	0	1038	597	847	223	1075	376	299	59	81		39.698	33.399	11.581	45.416	23.757	10.581	3.628	4.254		32.524	23.757	6.155	10.555	21.223	30.771		-1.64561	0.271872	-	-	-0.332994	0.895773	-	-	2.59735	0.000227314	-	Y		OPF16484	1	1	1	0	0
D918_04527	-	-	-	-	675	3298	1632	3020	1633	1350	3479	3764	3546		337.243	98.961	241.19	106.092	131.171	189.331	355.963	286.366		195.872	131.171	277.22	240.708	230.735	182.932		0.258838	0.0700645	-	-	0.52289	0.667327	-	-	-0.472375	0.672155	-	-		OPF16125	1	1	1	0	0
D918_01561	M514_04904	0	M51304904	0	1524	358	612	725	826	707	724	477	680		16.214	16.437	25.645	23.768	30.426	17.451	19.98	24.323		20.516	30.426	20.585	23.045	20.545	22.498		0.130031	0.00383152	-	Y	-0.827319	0.262126	-	-	0.346753	0.697723	-	-		OPF16316	1	1	1	0	0
D918_03015	M514_10984	0	M51310984	0	1449	79	401	308	484	170	446	205	364		3.763	11.327	11.459	14.648	7.695	11.307	9.031	13.694		10.299	7.695	11.344	10.432	10.747	9.778		-0.113658	0.0762702	-	-	0.230259	0.862237	-	-	0.0206123	0.988864	-	-		OPF16803	1	1	1	0	0
D918_08865	M514_10546	0	M51310546	0	843	580	162	229	142	215	31	30	36		47.489	7.866	14.644	7.387	16.727	1.351	2.272	2.328		19.347	16.727	1.983	5.669	11.905	18.823		-1.61316	0.427533	-	-	-0.743058	0.776641	-	-	3.39781	1.15135e-05	-	Y		OPF15875	1	1	1	0	0
D918_03600	M514_04266	3e-173	M51304266	6e-173	792	95	221	412	150	586	449	701	386		8.279	11.421	28.043	8.306	48.527	20.825	56.5	26.567		14.012	48.527	34.631	38.105	22.849	20.915		1.49796	0.0661858	-	-	-1.38433	0.362574	-	-	-0.547925	0.755735	-	-		OPF15781	1	1	1	0	0
D918_03889	M514_10748	0	M51310748	0	1821	68	202	103	168	255	77	48	38		2.577	4.54	3.049	4.046	9.184	1.553	1.683	1.138		3.553	9.184	1.458	3.389	2.655	4.679		-0.00546572	0.0804287	-	-	-2.00328	0.145851	-	-	1.93169	0.00798696	-	Y		OPF17062	1	1	1	0	0
D918_06982	M514_05819	4e-108	M51305819	4e-108	438	177	426	381	354	715	458	651	301		27.893	39.809	46.893	35.443	107.063	38.412	94.878	37.461		37.51	107.063	56.917	69.453	45.827	51.42		0.906353	0.354526	-	-	-1.48744	0.174464	-	-	0.0528339	0.980836	-	-		OPF3529	1	1	1	0	1
D918_08421	M514_07444	0	M51307444	0	768	26	75	49	24	7	55	5	25		2.337	3.997	3.439	1.37	0.598	2.631	0.416	1.774		2.786	0.598	1.607	1.355	2.281	2.348		-1.13805	0.839509	-	-	1.65057	0.320374	-	-	0.730305	0.634453	-	-		OPF16809	1	1	1	0	0
D918_04969	M514_22636	0	M51306980	0	885	43705	138426	58454	345330	139073	32954	36534	29472		3408.66	6402.08	3560.64	17111.7	10306.4	1367.84	2635.19	1815.32		7620.77	10306.4	1939.45	4031.2	5185.92	8157.9		-0.946068	0.20107	-	-	-1.11182	0.596807	-	-	2.34258	0.00729205	-	Y		OPF16665	1	1	1	0	0
D918_04763	M514_02785	0	M51302785	0	873	2395	2395	709	2434	82	17	4	8		189.36	112.289	43.781	122.267	6.16	0.715	0.292	0.5		116.924	6.16	0.502	1.917	67.029	94.772		-5.84492	0.0528208	-	-	3.27392	0.34957	-	-	7.76565	8.22891e-16	-	Y		OPF15816	1	1	1	0	0
D918_00378	M514_01702	0	M51301702	0	1068	19781	42913	4490	45627	115	98	7	19		1278.42	1644.62	226.638	1873.5	7.062	3.371	0.418	0.97		1255.79	7.062	1.586	2.955	718.276	1006.05		-8.76953	0.105819	-	-	6.5451	0.099236	-	-	9.60429	4.40669e-14	-	Y		OPF15972	1	1	1	0	0
D918_05382	M514_01969	0	M51301969	0	942	25325	7022	5424	3674	458	82	8	69		1855.64	305.11	310.403	171.037	31.888	3.198	0.542	3.993		660.549	31.888	2.578	9.905	378.561	534.817		-5.88886	0.0740939	-	-	3.32558	0.365324	-	-	7.8608	2.41482e-12	-	Y		OPF15930	1	1	1	0	0
D918_04278	M514_08053	0	M51308053	0	885	1616	14023	7936	22480	2751	3560	514	2357		126.036	648.552	483.41	1113.92	203.871	147.767	37.075	145.179		592.98	203.871	110.007	133.473	385.992	515.158		-2.26898	0.232875	-	-	0.770946	0.751574	-	-	2.52188	0.0102843	-	Y		OPF15849	1	1	1	0	0
D918_04072	M514_01239	0	M51301239	0	846	13646	24675	6082	34542	223	91	32	27		1113.35	1193.81	387.555	1790.52	17.288	3.951	2.415	1.74		1121.31	17.288	2.702	6.348	641.905	900.504		-7.45438	0.330264	-	-	5.0897	0.165157	-	-	8.62977	7.7318e-16	-	Y		OPF16910	1	1	1	0	0
D918_05384	M514_01966	0	M51301966	0	1041	594	2627	1288	4850	765	1123	306	548		39.385	103.29	66.699	204.312	48.197	39.628	18.764	28.696		103.421	48.197	29.029	33.821	71.539	92.377		-1.7425	0.172418	-	-	0.418067	0.851515	-	-	1.96056	0.0215754	-	Y		OPF16998	1	1	1	0	0
D918_03675	M514_04329	0	M51304329	0	1086	52460	24212	12015	7773	16	29	15	13		3334.22	912.531	596.418	313.878	0.966	0.981	0.882	0.653		1289.26	0.966	0.838	0.87	737.081	1031.6		-10.5502	0.08409	-	-	9.33499	0.0253615	-	Y	10.3846	3.81453e-14	-	Y		OPF15902	1	1	1	0	0
D918_06007	M514_02878	0	M51302878	0	975	77208	335156	73788	750221	86117	110080	19749	45750		5465.8	14069.8	4079.79	33743.2	5792.86	4147.39	1293	2557.84		14339.7	5792.86	2666.08	3447.77	9336.7	12630.3		-2.20627	0.163754	-	-	0.583806	0.826302	-	-	2.58201	0.0120695	-	Y		OPF16199	1	1	1	0	0
D918_07601	M514_22636	6e-40	M51306980	4e-39	885	12676	115713	11186	269224	7349	19667	2299	5039		988.633	5351.63	681.379	13340.5	544.62	816.331	165.827	310.376		5090.54	544.62	430.844	459.288	3093.53	4181.35		-3.70509	0.951319	-	-	2.44308	NA	-	-	3.64996	NA	-	-		OPF16652	1	1	1	0	0
D918_09021	M514_09218	0	M51309218	0	1146	6375	1292	1111	1073	404	101	108	80		383.965	46.145	52.262	41.06	23.121	3.237	6.016	3.805		130.858	23.121	4.353	9.045	76.642	109.311		-3.72959	0.860942	-	-	1.48821	0.630157	-	-	4.75653	1.70349e-06	-	Y		OPF16647	1	1	1	0	0
D918_05376	M514_01973	0	M51301973	0	1152	20238	14806	6598	18008	2437	4092	753	1151		1212.58	526.056	308.757	685.512	138.743	130.483	41.725	54.464		683.227	138.743	75.558	91.354	422.797	574.33		-2.95951	0.0917385	-	-	1.41354	0.548015	-	-	3.15691	9.15187e-05	-	Y		OPF17065	1	1	1	0	0
D918_04680	M514_07464	0	M51307464	0	1755	23870	15964	6243	14003	414	19	8	21		938.797	372.316	191.767	349.902	15.471	0.398	0.291	0.652		463.195	15.471	0.447	4.203	264.875	373.651		-6.61743	0.133662	-	-	3.90177	0.31382	-	-	9.8871	1.24756e-23	-	Y		OPF17210	1	1	1	0	0
D918_09488	M514_10462	0	M51310462	0	1896	5104	12017	2521	12518	1013	405	426	362		185.81	259.421	71.679	289.533	35.041	7.847	14.343	10.408		201.611	35.041	10.866	16.91	119.863	168.297		-3.59514	0.71272	-	-	1.63375	0.540841	-	-	4.16118	2.19496e-07	-	Y		OPF16451	1	1	1	0	0
D918_05381	M514_01970	3e-174	M51301970	6e-175	954	12802	9586	4023	5168	1517	1143	409	573		926.245	411.279	227.331	237.562	104.291	44.012	27.367	32.741		450.604	104.291	34.707	52.103	272.362	381.341		-3.07351	0.319402	-	-	1.16147	0.647783	-	-	3.63119	6.34933e-07	-	Y		OPF15903	1	1	1	0	0
D918_02726	M514_05029	0	M51305029	0	1053	11	5	6	16	1	44	12	25		0.721	0.194	0.307	0.666	0.062	1.535	0.727	1.294		0.472	0.062	1.186	0.905	0.778	0.39		0.756775	0.0344023	-	Y	3.34364	NA	-	-	-1.37763	0.280022	-	-		OPF16091	1	1	1	0	0
D918_02630	M514_11723	1e-180	M51311723	1e-180	762	87	193	91	62	22	398	43	177		7.881	10.367	6.438	3.568	1.894	19.187	3.602	12.662		7.063	1.894	11.817	9.336	9.101	6.029		0.241858	0.0193272	-	Y	1.94368	0.156375	-	-	-0.76582	0.557589	-	-		OPF15888	1	1	1	0	0
D918_07473	M514_08793	0	M51308793	0	2004	19502	21045	18157	29088	22031	14519	24110	12245		671.704	429.831	488.431	636.529	721.017	266.14	767.994	333.079		556.624	721.017	455.738	522.058	513.387	589.502		-0.107587	0.530259	-	-	-0.719906	0.534979	-	-	0.548575	0.612058	-	-		OPF6391	2	1	2	0	0
D918_07145	M514_07092	0	M51307092	0	1314	2311	5879	2866	4350	3888	702	986	276		121.395	183.128	117.581	145.176	194.062	19.625	47.9	11.45		141.82	194.062	26.325	68.259	92.322	152.268		-0.957541	0.12754	-	-	-1.26734	0.531797	-	-	2.70953	4.03476e-05	-	Y		OPF16241	1	1	1	0	0
D918_06120	M514_07682	0	M51307682	0	2523	53	163	208	140	1051	146938	136054	69210		1.45	2.644	4.444	2.433	27.321	2139.38	3442.33	1495.33		2.743	27.321	2359.01	1776.09	1012.57	7.659		9.23215	0.433084	-	-	4.88062	NA	-	-	-7.99712	NA	-	-		OPF16457	1	1	1	0	0
D918_04640	M514_08514	0	M51308514	0	5169	216	188	151	77	740	19897	13964	15183		2.884	1.489	1.575	0.653	9.389	141.401	172.449	160.117		1.65	9.389	157.989	120.839	68.653	3.198		6.09359	0.078568	-	-	2.52087	NA	-	-	-5.37191	NA	-	-		OPF6367	1	1	1	1	1
D918_09211	M514_06620	0	M51306620	0	2118	48	298	118	39	101	37525	50536	23663		1.564	5.759	3.003	0.807	3.128	650.828	1523.12	609.018		2.784	3.128	927.655	696.523	399.157	2.852		7.88329	0.507621	-	-	6.67896	NA	-	-	-8.2061	NA	-	-		OPF16657	1	1	1	0	0
D918_05852	M514_13156	0	M51303028	0	1599	470	504	638	427	309	904	786	1025		20.288	12.901	21.509	11.711	12.674	20.768	31.379	34.943		16.602	12.674	29.03	24.941	21.928	15.817		0.519909	0.217669	-	-	0.494822	0.619557	-	-	-0.719136	0.17424	-	-		OPF16003	1	1	1	0	0
D918_06464	M514_03329	0	M51303329	0	3507	3420	4138	2494	2162	7932	5560	6602	2578		67.311	48.295	38.337	27.035	148.339	58.239	120.171	40.071		45.244	148.339	72.827	91.705	57.065	65.863		1.05648	0.309693	-	-	-1.65091	0.165927	-	-	0.0578575	0.980728	-	-		OPF15817	1	1	1	0	0
D918_06652	M514_19580	5e-56	M51303048	2e-33	246	0	170	46	3944	56	3726	218	1246		0	28.285	10.08	703.079	14.93	556.39	56.569	276.102		185.361	14.93	296.354	225.998	232.929	151.275		-0.156479	0.202618	-	-	3.7622	0.283978	-	-	-0.519951	NA	-	-		OPF16036	1	1	1	0	0
D918_06653	M514_03048	1e-58	M51303048	2e-57	249	56	1847	762	3164	156	3277	141	655		15.523	303.609	164.973	557.236	41.09	483.447	36.147	143.393		260.335	41.09	220.996	176.019	243.476	216.486		-0.876248	0.322368	-	-	2.352	0.289028	-	-	0.315008	0.914341	-	-		OPF16193	1	1	1	0	0
D918_03171	M514_07556	0	M51307558	0	1026	224	457	313	284	110	586	275	574		15.069	18.231	16.446	12.139	7.032	20.981	17.11	30.497		15.471	7.032	22.862	18.905	18.639	13.783		0.168433	0.0589141	-	-	1.11529	0.146376	-	-	-0.544442	0.445069	-	-		OPF16041	1	1	1	0	0
D918_03805	M514_00185	2e-134	M51300185	2e-134	552	36	59	42	30	40	75	29	31		4.502	4.375	4.102	2.383	4.753	4.991	3.354	3.061		3.84	4.753	3.802	4.04	3.824	4.023		0.0371712	0.331085	-	-	-0.59618	0.482128	-	-	0.271183	0.783463	-	-		OPF16253	1	1	1	0	0
D918_06487	M514_00117	0	M51300117	0	1296	986	454	640	398	143	131	123	222		52.513	14.338	26.621	13.467	7.237	3.713	6.058	9.338		26.735	7.237	6.37	6.586	18.007	22.835		-2.02822	0.307714	-	-	1.05766	0.58013	-	-	1.97044	0.0182494	-	Y		OPF9431	1	1	1	0	0
D918_01966	M514_09565	0	M51309565	0	1293	3996	5555	6365	5582	3183	6812	5232	7557		213.316	175.846	265.373	189.319	161.453	193.53	258.302	318.594		210.963	161.453	256.808	232.97	230.611	201.061		0.0712648	0.0101536	-	Y	0.23649	0.739981	-	-	-0.177117	0.813261	-	-		OPF16337	1	1	1	0	0
D918_09909	M514_11428	0	M51311428	0	798	70	168	144	50	378	764	597	613		6.055	8.617	9.728	2.748	31.067	35.169	47.756	41.874		6.787	31.067	41.6	38.967	21.707	11.643		2.49882	NA	-	-	-0.846442	0.686328	-	-	-1.60427	0.155986	-	-		OPF15758	1	1	1	0	0
D918_08572	M514_05598	0	M51305598	0	816	179	566	223	452	96	954	71	308		15.141	28.391	14.732	24.291	7.716	42.947	5.554	20.575		20.639	7.716	23.025	19.198	21.662	18.054		-0.311116	0.613543	-	-	1.21525	0.381284	-	-	-0.0796051	0.973218	-	-		OPF17199	1	1	1	0	0
D918_06332	M514_11540	0	M51311540	0	2811	9460	13559	16577	13295	13816	19558	15151	17831		232.288	197.43	317.908	207.41	322.352	255.585	344.064	345.781		238.759	322.352	315.143	316.945	271.495	255.478		0.37456	0.156528	-	-	-0.529365	0.426135	-	-	-0.113522	0.904139	-	-		OPF15878	1	1	1	0	0
D918_02892	M514_08271	0	M51308271	0	792	228	227	212	237	21	619	137	450		19.87	11.731	14.43	13.123	1.739	28.71	11.042	30.972		14.789	1.739	23.575	18.116	18.554	12.179		0.118512	0.435369	-	-	3.11205	0.00448978	-	Y	-0.7586	0.579052	-	-		OPF16980	1	1	1	0	0
D918_09712	M514_04571	5e-53	M51313827	0	1296	478	1146	509	680	649	1774	464	550		25.458	36.193	21.172	23.009	32.843	50.283	22.854	23.134		26.458	32.843	32.09	32.279	28.872	27.735		0.198635	NA	-	-	-0.466116	0.612618	-	-	0.032865	0.981049	-	-		OPF16017	1	1	1	0	0
D918_04798	M514_02743	3e-138	M51302743	9e-138	726	72	43	79	38	98	94	88	53		6.845	2.424	5.866	2.295	8.853	4.756	7.738	3.979		4.358	8.853	5.491	6.332	4.843	5.257		0.579415	0.264041	-	-	-1.16571	0.297225	-	-	0.106603	0.953657	-	-		OPF7853	2	1	1	0	0
D918_00651	M514_04571	0	M51304571	0	1194	186	375	313	387	330	421	285	240		10.752	12.855	14.132	14.214	18.127	12.952	15.237	10.957		12.988	18.127	13.049	14.318	13.014	14.016		0.0970241	0.102871	-	-	-0.734006	0.290104	-	-	0.31507	0.707386	-	-		OPF16975	1	1	1	0	0
D918_05507	M514_09374	0	M51309374	0	1143	188	309	332	401	258	166	171	154		11.353	11.065	15.658	15.385	14.804	5.335	9.55	7.344		13.365	14.804	7.41	9.258	10.813	13.653		-0.536759	0.30411	-	-	-0.685425	0.558095	-	-	1.07615	0.0409769	-	Y		OPF16837	1	1	1	0	0
D918_06122	M514_07678	0	M51307678	0	1329	373	861	412	1012	531	321	164	228		19.372	26.517	16.712	33.393	26.205	8.873	7.877	9.352		23.999	26.205	8.701	13.077	17.442	24.44		-0.897505	0.514125	-	-	-0.781104	0.613319	-	-	1.737	0.000433656	-	Y		OPF16768	1	1	1	0	0
D918_02096	M514_08913	0	M51308913	0	1350	30	91	32	21	69	257	65	51		1.534	2.759	1.278	0.682	3.352	6.993	3.074	2.059		1.563	3.352	4.042	3.87	2.626	1.921		1.22955	0.00921286	-	Y	-0.676561	0.682275	-	-	-0.830858	0.516816	-	-		OPF16842	1	1	1	0	0
D918_08291	M514_09060	0	M51309060	0	1122	3480	2036	2756	2042	464	877	233	764		214.083	74.273	132.417	79.811	27.123	28.713	13.256	37.118		125.146	27.123	26.362	26.553	82.81	105.541		-2.28386	0.247343	-	-	1.35878	0.469521	-	-	2.17035	0.00477111	-	Y		OPF16144	1	1	1	0	0
D918_05977	M514_02913	0	M51302913	0	2265	985	303	320	246	605	95	108	72		30.017	5.475	7.616	4.763	17.518	1.541	3.044	1.733		11.968	17.518	2.106	5.959	7.741	13.078		-0.849339	0.243989	-	-	-1.42731	0.510473	-	-	2.79521	0.00087469	-	Y		OPF16279	1	1	1	0	0
D918_03830	M514_00162	0	M51300162	0	2751	1846	2168	976	2363	244	569	287	368		46.317	32.256	19.126	37.668	5.817	7.598	6.66	7.292		33.842	5.817	7.183	6.842	22.417	28.237		-2.41428	0.434209	-	-	1.75066	0.335398	-	-	2.1757	0.0044453	-	Y		OPF16680	1	1	1	0	0
D918_03278	M514_08012	0	M51308012	0	3666	6227	4209	3813	4371	1491	3257	1154	2709		117.242	46.993	56.07	52.287	26.674	32.636	20.094	40.281		68.148	26.674	31.004	29.921	52.229	59.853		-1.26188	0.112258	-	-	0.71761	0.60567	-	-	1.13696	0.118897	-	-		OPF16894	1	1	1	0	0
D918_02280	M514_01043	0	M51301043	0	1635	1915	1655	1073	1796	884	410	303	298		80.844	41.431	35.378	48.172	35.46	9.212	11.83	9.935		51.456	35.46	10.326	16.609	33.829	48.257		-1.59372	0.143963	-	-	-0.278535	0.901755	-	-	2.41249	1.66621e-07	-	Y		OPF16280	1	1	1	0	0
D918_05668	M514_00641	0	M51300641	0	2082	2284	4907	5631	4881	6347	6815	5745	4175		75.72	96.468	145.801	102.809	199.939	120.242	176.144	109.311		105.2	199.939	135.232	151.409	118.071	124.147		0.516334	0.164649	-	-	-1.03178	0.203025	-	-	0.0773972	0.959474	-	-		OPF16711	1	1	1	0	0
D918_00540	M514_02946	9e-46	M51302946	1e-43	387	63	1	11	1	0	6	0	12		11.236	0.106	1.532	0.113	0	0.57	0	1.69		3.247	0	0.753	0.565	2.178	2.598		-2.62403	0.933179	-	-	17.804	NA	-	-	1.91305	NA	-	-		OPF17012	1	1	1	0	0
D918_09330	M514_01486	3e-07	M51301486	3e-07	504	5948	7437	1661	2564	36	114	24	58		814.586	603.968	177.663	223.095	4.685	8.309	3.04	6.273		454.828	4.685	5.874	5.577	262.419	364.799		-6.4405	0.995458	-	-	5.59916	0.0806946	-	-	6.14247	7.95119e-08	-	Y		OPF16321	1	1	1	0	0
D918_00619	M514_01474	0	M51301474	0	1905	1653	664	1334	594	5184	168	194	135		59.893	14.267	37.75	13.674	178.476	3.24	6.501	3.863		31.396	178.476	4.534	48.02	19.884	60.812		0.847037	0.000749022	-	Y	-3.42838	0.106465	-	-	3.97492	9.16066e-05	-	Y		OPF5496	4	1	1	0	0
D918_03527	M514_01740	0	M51301740	0	1542	15320	24640	25006	30691	14492	6119	5136	5607		685.758	654.038	874.212	872.828	616.386	145.77	212.618	198.213		771.709	616.386	185.534	293.247	520.491	740.645		-1.35981	0.054386	-	-	-0.456588	0.808776	-	-	2.18625	1.65628e-09	-	Y		OPF17007	1	1	1	0	0
D918_00618	M514_01474	0	M51301474	0	2289	5536	2101	2483	2049	4318	127	90	89		166.935	37.569	58.477	39.255	123.722	2.038	2.51	2.119		75.559	123.722	2.222	32.597	44.129	85.192		-0.996659	0.794412	-	-	-1.72209	0.552224	-	-	5.45066	5.67449e-17	-	Y		OPF5496	4	1	1	0	0
D918_06880	M514_06274	0	M51306274	0	2292	982	1946	1749	2327	1185	2349	1137	1523		29.573	34.752	41.137	44.523	33.909	37.648	31.667	36.222		37.496	33.909	35.179	34.861	36.503	36.779		-0.19017	0.350234	-	-	-0.14913	0.85543	-	-	0.282178	0.669531	-	-		OPF16940	1	1	1	0	0
D918_03736	M514_00268	0	M51300268	0	3552	764	294	185	222	188	412	214	345		14.846	3.388	2.808	2.741	3.471	4.261	3.846	5.295		5.946	3.471	4.467	4.218	5.312	5.451		-0.550513	0.4588	-	-	0.338751	NA	-	-	0.456565	NA	-	-		OPF16393	1	1	1	0	0
D918_01142	M514_05431	0	M51305431	0	2751	1404	1303	1572	1192	1607	1339	1595	1501		35.227	19.387	30.805	19.001	38.312	17.88	37.011	29.742		26.105	38.312	28.211	30.736	27.008	28.546		0.239778	0.0165052	-	Y	-0.777479	0.370456	-	-	0.188984	0.872593	-	-		OPF16376	1	1	1	0	0
D918_01779	M514_15843	0	M51304200	0	27414	2721	7048	3708	6148	22244	13860	21719	13432		6.851	10.523	7.292	9.835	53.217	18.572	50.574	26.709		8.625	53.217	31.952	37.268	18.622	17.543		2.0884	0.000723584	-	Y	-1.7928	0.268458	-	-	-0.613044	0.755815	-	-		OPF7815	1	1	2	0	0
D918_03175	M514_07553	0	M51307553	0	1284	4260	1708	3071	969	626	922	494	578		229.003	54.446	128.935	33.095	31.976	26.378	24.56	24.539		111.37	31.976	25.159	26.863	74.422	95.491		-2.03134	0.0646175	-	-	0.940813	0.636945	-	-	2.04009	0.0159898	-	Y		OPF16263	1	1	1	0	0
D918_08704	M514_07492	1e-105	M51307492	1e-105	438	425	439	398	391	70	179	147	162		66.975	41.024	48.985	39.148	10.482	15.012	21.424	20.162		49.033	10.482	18.866	16.77	36.104	41.323		-1.62228	0.649441	-	-	1.54263	0.253988	-	-	1.27957	0.102532	-	-		OPF7797	2	1	1	0	0
D918_04437	M514_09686	0	M51309686	0	1827	702	1816	941	1745	356	1792	250	772		26.521	40.684	27.766	41.885	12.78	36.031	8.735	23.034		34.214	12.78	22.6	20.145	29.236	29.927		-0.930668	0.198687	-	-	0.952831	0.452021	-	-	0.659649	0.562499	-	-		OPF16246	1	1	1	0	0
D918_03189	M514_20611	0	M51311695	0	10635	3507	12023	6153	4702	8330	669	1289	905		22.761	46.272	31.189	19.389	51.371	2.311	7.737	4.639		29.903	51.371	4.896	16.514	19.185	34.196		-0.7081	0.133456	-	-	-1.64476	0.414988	-	-	2.97459	5.14978e-06	-	Y		OPF7824	1	2	1	0	0
D918_08702	M514_07492	2e-31	M51307492	2e-31	1800	255	421	550	336	830	409	461	396		9.778	9.573	16.472	8.186	30.242	8.347	16.349	11.992		11.002	30.242	12.229	16.733	11.528	14.85		0.663113	NA	-	-	-1.66973	0.047758	Y	-	0.47966	0.724617	-	-		OPF7797	2	1	1	0	0
D918_03415	M514_01841	0	M51301841	0	1257	4373	1302	1493	957	3762	1396	966	831		240.127	42.396	64.03	33.387	196.287	40.796	49.057	36.037		94.985	196.287	41.964	80.544	72.261	115.245		-0.121015	0.471175	-	-	-1.7107	NA	-	-	1.65019	0.116467	-	-		OPF17121	1	1	1	0	0
D918_06453	M514_03322	0	M51303322	0	1410	40140	19193	21226	7857	7679	1955	1174	2274		1964.96	557.148	811.533	244.365	357.186	50.933	53.151	87.914		894.503	357.186	63.999	137.296	538.573	787.039		-2.56579	0.793497	-	-	0.332288	0.914104	-	-	3.75339	2.32892e-07	-	Y		OPF7855	2	1	1	0	0
D918_03976	M514_01132	0	M51301132	0	3570	9486	4714	3913	2736	4471	1032	1009	757		183.405	54.047	59.088	33.609	82.138	10.619	18.042	11.559		82.537	82.138	13.407	30.589	52.91	82.457		-1.29735	0.269884	-	-	-0.881549	0.692209	-	-	2.76968	4.49914e-05	-	Y		OPF17018	1	1	1	0	0
D918_06452	M514_03322	0	M51303322	0	1347	31141	7239	8035	3428	600	27	55	36		1595.74	219.967	321.57	111.603	29.214	0.736	2.606	1.457		562.219	29.214	1.6	8.503	321.954	455.618		-5.83554	0.306511	-	-	3.20877	0.390213	-	-	8.22178	7.73744e-14	-	Y		OPF7855	2	1	1	0	0
D918_00346	M514_01669	0	M51301669	0	1764	3725	6239	6599	3047	2216	1756	1150	925		145.755	144.765	201.668	75.749	82.391	36.568	41.616	28.584		141.984	82.391	35.589	47.29	96.386	130.066		-1.52888	0.0686542	-	-	-0.0344965	0.98706	-	-	2.0086	2.05514e-06	-	Y		OPF16769	1	1	1	0	0
D918_06996	M514_05853	3e-98	M51305853	3e-98	396	129	1220	344	960	299	3386	737	272		22.485	126.099	46.83	106.311	49.52	314.097	118.804	37.442		75.431	49.52	156.781	129.966	110.295	70.249		0.570285	0.448562	-	-	0.866713	0.642278	-	-	-0.88044	0.577637	-	-		OPF16671	1	1	1	0	0
D918_08326	M514_09356	5e-130	M51309356	4e-130	621	1683	520	252	390	22	281	67	398		187.063	34.274	21.876	27.541	2.323	16.622	6.887	34.936		67.688	2.323	19.482	15.192	47.028	54.615		-2.30124	0.641876	-	-	4.08524	0.0616891	-	-	1.65372	0.350481	-	-		OPF16066	1	1	1	0	0
D918_06180	M514_14428	6e-45	M51314428	2e-45	1128	380	1028	495	198	174	1098	234	470		23.253	37.302	23.657	7.698	10.117	35.757	13.242	22.713		22.977	10.117	23.904	20.457	23.374	20.405		-0.269323	0.303097	-	-	0.905215	0.437969	-	-	-0.0452288	0.980836	-	-		OPF16326	1	1	1	0	0
D918_08491	M514_06739	0	M51306739	0	1116	142	78	47	83	41	17	15	19		8.783	2.861	2.27	3.261	2.41	0.56	0.858	0.928		4.294	2.41	0.782	1.189	2.789	3.917		-1.83107	0.865287	-	-	-0.0111457	0.996478	-	-	2.50826	0.000527754	-	Y		OPF16157	1	1	1	0	0
D918_04402	M514_09710	0	M51309710	0	2493	1442	1714	1105	1192	2322	1809	1497	951		39.924	28.141	23.894	20.968	61.087	26.656	38.332	20.794		28.232	61.087	28.594	36.717	28.387	34.803		0.399124	0.33703	-	-	-1.36897	0.105759	-	-	0.490138	0.66845	-	-		OPF16180	1	1	1	0	0
D918_06728	M514_03139	0	M51303139	0	2823	211	172	271	335	4553	235	330	214		5.159	2.494	5.175	5.204	105.778	3.058	7.462	4.132		4.508	105.778	4.884	30.108	4.669	24.762		2.89761	0.325531	-	-	-4.75296	2.78257e-07	Y	-	2.6371	NA	-	-		OPF16390	1	1	1	0	0
D918_09103	M514_06608	0	M51306608	0	1608	192	661	874	543	2347	2165	2505	1637		8.242	16.825	29.301	14.809	95.727	49.459	99.444	55.494		17.294	95.727	68.133	75.031	39.082	32.981		2.13064	0.593172	-	-	-1.59431	0.350794	-	-	-0.811274	0.647265	-	-		OPF7832	2	1	1	0	0
D918_02960	M514_09176	1e-94	M51309176	7e-96	420	420	438	501	353	87	457	127	522		69.023	42.685	64.305	36.858	13.586	39.97	19.302	67.75		53.218	13.586	42.341	35.152	48.556	45.291		-0.712042	0.0636686	-	-	1.55188	0.144587	-	-	0.270541	0.852285	-	-		OPF15882	1	1	1	0	0
D918_02188	M514_02187	0	M51302187	0	3666	2053	3268	2447	3549	7847	5456	6875	4174		38.654	36.487	35.983	42.454	140.385	54.671	119.712	62.065		38.394	140.385	78.816	94.208	55.718	58.792		1.284	0.30516	-	-	-1.59998	0.165945	-	-	-0.192373	0.917195	-	-		OPF17156	1	1	1	0	0
D918_01428	M514_07062	0	M51307062	0	927	193	505	292	288	218	635	428	344		14.371	22.298	16.981	13.624	15.424	25.163	29.473	20.229		16.818	15.424	24.955	22.572	20.305	16.539		0.343176	NA	-	-	0.118995	0.905833	-	-	-0.405436	0.537376	-	-		OPF15728	1	1	1	0	0
D918_02697	M514_05064	0	M51305064	0	4893	4437	3592	2201	2994	5837	8863	6631	4601		62.591	30.047	24.249	26.834	78.239	66.539	86.509	51.258		35.93	78.239	68.102	70.636	49.718	44.392		0.940376	0.0614725	-	-	-0.938576	0.418945	-	-	-0.403571	0.761251	-	-		OPF15745	1	1	1	0	0
D918_06682	M514_03080	7e-164	M51303080	7e-164	663	4	9	25	1	22	1315	687	2429		0.416	0.556	2.033	0.066	2.176	72.859	66.146	199.71		0.768	2.176	112.905	85.223	48.827	1.049		6.74877	0.969624	-	-	4.11538	NA	-	-	-6.5753	NA	-	-		OPF17039	1	1	1	0	0
D918_03306	M514_08034	0	M51308034	0	1206	1371	887	1338	662	1672	1040	1531	1256		78.467	30.104	59.809	24.072	90.928	31.678	81.038	56.771		48.113	90.928	56.496	65.104	51.706	56.676		0.48122	0.0516553	-	-	-1.0984	0.334164	-	-	0.165833	0.918997	-	-		OPF7819	2	1	1	0	0
D918_03307	M514_08034	0	M51308034	0	1200	50	118	220	99	491	285	284	310		2.876	4.025	9.883	3.618	26.835	8.724	15.108	14.082		5.1	26.835	12.638	16.187	8.331	9.447		1.7257	0.0586707	-	-	-1.99711	0.149664	-	-	-0.184046	0.936854	-	-		OPF7819	2	1	1	0	0
D918_01808	M514_01181	6e-58	M51301181	6e-58	1470	359	269	279	207	266	729	699	527		16.857	7.49	10.232	6.175	11.868	18.217	30.354	19.542		10.188	11.868	22.705	19.995	15.552	10.524		0.922654	0.000784229	-	Y	0.0946476	0.950498	-	-	-0.94871	0.163419	-	-		OPF16606	1	1	1	0	0
D918_08591	M514_05627	9e-132	M51305627	5e-131	540	1837	6132	1802	5125	121	7887	178	1642		234.807	464.788	179.895	416.2	14.696	536.524	21.042	165.755		323.923	14.696	241.107	184.504	288.43	262.077		-1.09098	0.990068	-	-	4.04881	0.0344631	-	Y	0.411486	0.877013	-	-		OPF16887	1	1	1	0	0
D918_04499	M514_03886	2e-95	M51303886	2e-95	558	0	8	16	38	3	13752	3086	9925		0	0.587	1.546	2.986	0.353	905.322	353.037	969.578		1.28	0.353	742.646	557.072	319.008	1.094		8.47864	0.129458	-	-	9.42969	NA	-	-	-9.10158	NA	-	-		OPF15824	1	1	1	0	0
D918_02140	M514_02253	0	M51302253	0	1197	639	1218	756	929	249	1965	625	722		36.847	41.649	34.047	34.035	13.643	60.303	33.331	32.88		36.644	13.643	42.171	35.039	39.013	32.044		-0.20748	0.113844	-	-	1.23916	0.0790165	-	-	-0.192731	0.86435	-	-		OPF4475	2	2	1	0	0
D918_01813	M514_04163	0	M51304163	0	1452	324	916	600	1479	1091	2355	1959	863		15.402	25.821	22.276	44.669	49.28	59.579	86.124	32.399		27.042	49.28	59.368	56.846	40.896	31.49		0.954344	0.0014916	-	Y	-0.525777	0.728233	-	-	-0.673878	0.586598	-	-		OPF17202	1	1	1	0	0
D918_10035	M514_13475	1e-96	M51313475	4e-97	705	33	36	32	11	33	52	41	51		3.231	2.09	2.447	0.684	3.07	2.709	3.712	3.943		2.113	3.07	3.455	3.359	2.688	2.304		0.660225	NA	-	-	-0.501331	0.703591	-	-	-0.421752	0.740843	-	-		OPF7419	1	1	2	0	0
D918_07548	M514_07958	2e-90	M51307958	1e-90	429	13	3	7	6	5	148	131	372		2.092	0.286	0.88	0.613	0.764	12.673	19.493	47.269		0.968	0.764	26.478	20.05	11.901	0.927		4.27227	0.197821	-	-	3.60617	NA	-	-	-4.69885	NA	-	-		OPF17212	1	1	1	0	0
D918_08188	M514_10118	0	M51310118	0	999	37	63	43	36	2	1274	869	2164		2.556	2.581	2.32	1.58	0.131	46.846	55.528	118.081		2.26	0.131	73.485	55.147	32.785	1.834		4.46173	0.534931	-	-	7.60683	NA	-	-	-5.16603	NA	-	-		OPF16282	1	1	1	0	0
D918_00129	M514_07958	3e-103	M51307958	2e-102	900	0	0	0	0	0	2313	1683	2795		0	0	0	0	0	94.407	119.371	169.288		0	0	127.689	95.767	54.724	0		26.5847	0.0124225	-	-	23.3878	NA	-	-	-27.8354	NA	-	-		OPF16534	1	1	1	0	0
D918_04835	M514_11113	0	M51311113	0	903	10	20	34	17	59	1052	1962	3711		0.764	0.907	2.03	0.826	4.285	42.796	138.698	224.022		1.132	4.285	135.172	102.45	58.577	1.762		6.40612	0.0905986	-	-	3.4327	NA	-	-	-6.05167	NA	-	-		OPF17162	1	1	1	0	0
D918_08843	M514_12627	0	M51312627	0	981	0	10	4	8	2	1256	1157	1851		0	0.417	0.22	0.358	0.134	47.032	75.287	102.855		0.249	0.134	75.058	56.327	32.31	0.226		7.60033	0.910749	-	-	7.56802	NA	-	-	-8.09153	NA	-	-		OPF15828	1	1	1	0	0
D918_07948	M514_12100	0	M51312100	0	1662	121	239	233	95	97	238	138	115		5.025	5.886	7.558	2.507	3.828	5.26	5.3	3.772		5.244	3.828	4.778	4.54	5.044	4.961		-0.234499	0.894264	-	-	0.107687	0.920988	-	-	0.20502	0.836265	-	-		OPF16773	1	1	1	0	0
D918_04421	M514_24178	0	M51309697	0	1236	999	1262	1935	656	399	257	113	125		55.788	41.791	84.396	23.275	21.172	7.638	5.836	5.513		51.313	21.172	6.329	10.04	32.034	45.284		-2.25564	0.0516942	-	-	0.32593	0.899379	-	-	2.96969	8.55861e-09	-	Y		OPF16785	1	1	1	0	0
D918_04191	M514_04629	0	M51304629	0	1005	1704	45640	28673	18389	3615	4193	701	1687		117.031	1858.77	1538.03	802.406	235.913	153.261	44.526	91.503		1079.06	235.913	96.43	131.3	657.932	910.43		-3.03072	0.131372	-	-	1.25312	0.639281	-	-	3.43707	0.000470026	-	Y		OPF17077	1	1	1	0	0
D918_04315	M514_04805	0	M51304805	0	1893	618	1262	991	1547	1167	3161	1834	1562		22.534	27.287	28.221	35.838	40.432	61.34	61.845	44.98		28.47	40.432	56.055	52.149	40.292	30.862		0.767398	0.504669	-	-	-0.283756	0.802356	-	-	-0.632119	0.36035	-	-		OPF16863	1	1	1	0	0
D918_02139	M514_02253	1e-111	M51302253	6e-111	582	277	241	627	284	572	719	700	662		32.851	16.949	58.077	21.399	64.459	45.381	76.777	62.004		32.319	64.459	61.388	62.155	44.777	38.747		0.956097	0.0545528	-	-	-0.830169	0.493338	-	-	-0.491355	0.691596	-	-		OPF4475	2	2	1	0	0
D918_04687	M514_07454	0	M51307454	0	2481	1894	2017	1421	1508	870	1826	991	1190		52.693	33.276	30.876	26.655	22.999	27.036	25.498	26.146		35.875	22.999	26.227	25.42	31.74	33.3		-0.557768	0.437822	-	-	0.203015	0.837222	-	-	0.525986	0.369607	-	-		OPF7766	1	2	1	0	0
D918_01939	M514_00339	0	M51307284	0	2244	5	16	14	6	3	252	392	471		0.154	0.292	0.336	0.117	0.088	4.125	11.151	11.442		0.225	0.088	8.906	6.701	3.945	0.197		4.80239	0.00277987	-	Y	5.16198	NA	-	-	-5.34623	NA	-	-		OPF3575	2	2	2	0	0
D918_00034	M514_07122	0	M51307122	0	1782	61	51	41	60	288	764	483	470		2.363	1.171	1.24	1.477	10.6	15.749	17.302	14.377		1.563	10.6	15.809	14.507	7.669	3.37		3.13732	1.82097e-57	-	Y	-0.80067	0.740399	-	-	-1.95004	0.105076	-	-		OPF16146	1	1	1	0	0
D918_06317	M514_06062	2e-154	M51306062	2e-154	1479	492	720	824	1010	645	667	442	518		22.961	19.926	30.034	29.947	28.602	16.566	19.077	19.092		25.717	28.602	18.245	20.834	22.515	26.294		-0.337914	0.892229	-	-	-0.590153	0.512936	-	-	0.735266	0.133683	-	-		OPF17078	1	1	1	0	0
D918_07844	M514_06777	0	M51306777	0	1599	498	2229	2198	2099	3556	6891	3886	3966		21.497	57.057	74.103	57.566	145.855	158.309	155.136	135.204		52.556	145.855	149.55	148.626	94.125	71.216		1.43621	0.669852	-	-	-0.93664	0.512203	-	-	-0.826501	0.479249	-	-		OPF7364	1	2	1	0	0
D918_03917	M514_12121	3e-177	M51312121	3e-177	717	210	546	308	408	48	848	232	458		20.216	31.169	23.157	24.954	4.391	43.446	20.655	34.82		24.874	4.391	32.974	25.828	28.345	20.777		-0.125099	0.141944	-	-	2.40947	0.00486272	-	Y	-0.457098	0.738889	-	-		OPF15774	1	1	1	0	0
D918_07304	M514_03677	0	M51303677	0	1710	1909	2571	1092	3043	2246	2227	2631	825		77.056	61.539	34.426	78.038	86.143	47.84	98.216	26.299		62.765	86.143	57.452	64.625	60.488	67.441		-0.00193344	0.290067	-	-	-0.731476	0.577481	-	-	0.431037	0.755815	-	-		OPF17027	1	1	1	0	0
D918_04323	M514_04811	0	M51304811	0	1215	221	597	293	503	156	477	185	300		12.555	20.112	13	18.155	8.421	14.422	9.72	13.46		15.955	8.421	12.534	11.505	14.489	14.448		-0.597298	0.126882	-	-	0.539881	0.56622	-	-	0.429239	0.615105	-	-		OPF16312	1	1	1	0	0
D918_04140	M514_04681	0	M51304681	0	912	161	191	180	127	5	187	39	107		12.185	8.572	10.64	6.107	0.36	7.532	2.73	6.396		9.376	0.36	5.552	4.254	7.737	7.573		-1.28829	0.222688	-	-	4.15065	0.00527842	-	Y	0.616673	0.744748	-	-		OPF15787	1	1	1	0	0
[truncated: 8,305 more rows]
[truncated: 10 more columns]

## Sheet: Sheet2
Supplementary Table S3: Functional annotations, gene expression levels, and proteomic identifications for all T. suis genes.
	Misc gene annotation data
	Gene length (bp)	Stage-specific Proteomics Data
[truncated: 9,834 more rows]
