# Supplementary material for: Analysis of the Trichuris suis excretory/secretory proteins as a function of life cycle stage and their immunomodulatory properties
Source: Sci Rep. 2018 Oct 29;8:15921. doi: 10.1038/s41598-018-34174-4 (PMC6206011; doi:10.1038/s41598-018-34174-4)
Supplement: Supplementary file 4 — Table S2 [file 41598_2018_34174_MOESM4_ESM.xlsx]

## Sheet: LC-MS-MS - Native TsESP
Supplementary Table S2: LC-MS/MS analysis of native TsESP from larvae and adult worms and functional annotation.
					Life stage					Secretion / Transmembrane				Pathway / Functional annotation
					Early larvae						Predicted to be secreted (Y = "yes")			KEGG			Interpro / GO annotations
Gene ID	Annotation group	Protein possibility	MW (kDa)	E value	10-day	16-day	21-day	28-day	Adult	# TM domains	Phobius	SecretomeP	Either	KEGG Identifier	KEGG Description	E value	All Interpro domains	All GO categories
D918_03610	Heat Shock Proteins/Chaperons/Isomerases	Heat shock protein 90	82	-400	0	0	0	4	6	0	-	-	-	K14850	ribosomal RNA-processing protein 8	6.2e-09	IPR021869:Ribonuclease Zc3h12a-like:1.9e-09|IPR004947:Deoxyribonuclease II:2.2e-19	GO:0004531:Molecular Function: deoxyribonuclease II activity :2.2e-19|GO:0006259:Biological Process: DNA metabolic process :2.2e-19
D918_06009	Heat Shock Proteins/Chaperons/Isomerases	Heat shock protein A	71	-400	1	0	1	6	19	0	-	-	-	-	-	-	-	-
D918_03996	Structural Proteins	Serine threonine phosphatase/transient receptor potential channel	203	-316	0	0	0	0	3	8	-	-	-	K12385	Niemann-Pick type C1 domain-containing protein, putative	1.2e-63	IPR018247:EF-Hand 1, calcium-binding site:na|IPR018249:EF-HAND 2:na|IPR011992:EF-hand-like domain:6.9e-22	GO:0005509:Molecular Function: calcium ion binding :6.9e-22
D918_06595	Transcription Elongation factors	Elongation factor 2	69	-316	0	0	0	2	2	0	-	-	-	K05738	myosin light chain 1, skeletal muscle isoform-like	3.1e-34	IPR018249:EF-HAND 2:na|IPR011992:EF-hand-like domain:3.9e-15	GO:0005509:Molecular Function: calcium ion binding :3.9e-15
D918_08961	Heat Shock Proteins/Chaperons/Isomerases	Heat shock protein 70	78	-316	2	0	1	2	7	0	Y	-	Y	K14454	aspartate aminotransferase, identical	2.2e-111	IPR015424:Pyridoxal phosphate-dependent transferase, major domain:3.7e-109|IPR004839:Aminotransferase, class I/classII:1.6e-77|IPR004838:Aminotransferases, class-I, pyridoxal-phosphate-binding site:na|IPR000796:Aspartate/other aminotransferase:5.1e-210|IPR015421:Pyridoxal phosphate-dependent transferase, major region, subdomain 1:6.7e-102	GO:0016769:Molecular Function: transferase activity, transferring nitrogenous groups :1.6e-77|GO:0009058:Biological Process: biosynthetic process :1.6e-77|GO:0006520:Biological Process: cellular amino acid metabolic process :5.1e-210|GO:0008483:Molecular Function: transaminase activity :5.1e-210|GO:0003824:Molecular Function: catalytic activity :6.7e-102|GO:0030170:Molecular Function: pyridoxal p…
D918_07327	Structural Proteins	Intermediate filament protein ifa-1	70	-315	0	0	2	14	34	0	-	-	-	K11643	domain protein, SNF2 family	0	IPR003598:Immunoglobulin subtype 2:1e-17|IPR009463:Domain of unknown function DUF1087:2.7e-23|IPR001611:Leucine-rich repeat:na|IPR013098:Immunoglobulin I-set:9.4e-20|IPR000330:SNF2-related:3.9e-31|IPR003596:Immunoglobulin V-set, subgroup:na|IPR010255:Haem peroxidase:1.4e-195|IPR019791:Haem peroxidase, animal, subgroup:4.1e-41|IPR013783:Immunoglobulin-like fold:2.3e-29|IPR003591:Leucine-rich repea…	GO:0005634:Cellular Component: nucleus :2.7e-89|GO:0003677:Molecular Function: DNA binding :2.7e-89|GO:0020037:Molecular Function: heme binding :1.4e-195|GO:0005524:Molecular Function: ATP binding :2.7e-89|GO:0006355:Biological Process: regulation of transcription, DNA-dependent :2.7e-89|GO:0004386:Molecular Function: helicase activity :5.2e-25|GO:0055114:Biological Process: oxidation-reduction p…
D918_00181	Helicase	ATP-Dependant RNA Helicase Ddx1	82	-314	0	0	1	1	1	0	-	-	-	K01363	ctsbb; capthepsin B, b	6.9e-69	IPR013128:Peptidase C1A, papain:4.8e-106|IPR015643:Peptidase C1A, cathepsin B:4.8e-106|IPR000668:Peptidase C1A, papain C-terminal:3.3e-72|IPR000169:Peptidase, cysteine peptidase active site:na	GO:0008234:Molecular Function: cysteine-type peptidase activity :4.8e-106|GO:0006508:Biological Process: proteolysis :3.3e-72|GO:0004197:Molecular Function: cysteine-type endopeptidase activity :na
D918_03520	Structural Proteins	Putative PDZ domain protein	273	-314	0	0	0	9	22	2	-	-	-	K10431	putative Tau and MAP protein, tubulin-binding repeat-containing domain protein	1.6e-26	IPR001084:Tubulin-binding Tau protein:1e-12	GO:0007026:Biological Process: negative regulation of microtubule depolymerization :1e-12
D918_04523	Structural Proteins	Putative Spectrin beta chain	101	-314	0	0	0	1	3	0	-	-	-	K13963	uncharacterized LOC100442861	3e-58	IPR023795:Protease inhibitor I4, serpin, conserved site:na|IPR023796:Serpin domain:1.1e-116|IPR000215:Protease inhibitor I4, serpin:7.1e-136	GO:0004867:Molecular Function: serine-type endopeptidase inhibitor activity :7.1e-136
D918_06017	Structural Proteins	Titin	36	-314	0	0	0	3	16	0	-	-	-	K13177	ATP-dependent RNA helicase Ddx1	2.7e-273	IPR011545:DNA/RNA helicase, DEAD/DEAH box type, N-terminal:8.6e-58|IPR001870:B302/SPRY domain:na|IPR003877:SPla/RYanodine receptor SPRY:1.4e-22|IPR014014:RNA helicase, DEAD-box type, Q motif:na|IPR018355:SPla/RYanodine receptor subgroup:2.1e-28|IPR014001:DEAD-like helicase:1.6e-40|IPR001650:Helicase, C-terminal:1.8e-25|IPR008985:Concanavalin A-like lectin/glucanase:7.1e-37	GO:0005515:Molecular Function: protein binding :1.4e-22|GO:0005524:Molecular Function: ATP binding :8.6e-58|GO:0004386:Molecular Function: helicase activity :1.8e-25|GO:0008026:Molecular Function: ATP-dependent helicase activity :8.6e-58|GO:0003676:Molecular Function: nucleic acid binding :8.6e-58
D918_07805	Structural Proteins	Vinculin family protein	148	-314	0	0	0	0	1	2	-	-	-	-	-	-	-	-
D918_07951	Structural Proteins	fibronectin type III domain protein	156	-314	0	0	1	2	4	1	-	-	-	-	-	-	-	-
D918_07291	Heat Shock Proteins/Chaperons/Isomerases	Stress-70 protein	66	-304	0	0	0	0	2	0	-	-	-	-	-	-	-	-
D918_01011	Structural Proteins	moesin/ezrin/radixin protein	78	-295	0	0	0	1	14	0	-	-	-	-	-	-	-	-
D918_05940	Protease Inhibitors	Papilin	30	-293	0	0	6	19	13	0	Y	-	Y	-	-	-	-	-
D918_04054	Oxidoreductase	cleavage & polyadenylation specificity factor	60	-288	0	0	0	0	18	1	-	-	-	K09640	putative trypsin	3.8e-68	IPR009003:Peptidase cysteine/serine, trypsin-like:3.5e-71|IPR001314:Peptidase S1A, chymotrypsin-type:2.7e-06|IPR001254:Peptidase S1/S6, chymotrypsin/Hap:3.5e-60|IPR018114:Peptidase S1/S6, chymotrypsin/Hap, active site:na	GO:0004252:Molecular Function: serine-type endopeptidase activity :3.5e-60|GO:0006508:Biological Process: proteolysis :3.5e-60|GO:0003824:Molecular Function: catalytic activity :3.5e-71
D918_01317	Thrombospondin	thrombospondin type 1 domain	135	-286	2	0	1	0	0	2	-	-	-	K09640	putative trypsin	2.8e-79	IPR009003:Peptidase cysteine/serine, trypsin-like:1.2e-75|IPR001314:Peptidase S1A, chymotrypsin-type:9.1e-07|IPR001254:Peptidase S1/S6, chymotrypsin/Hap:1.8e-59|IPR018114:Peptidase S1/S6, chymotrypsin/Hap, active site:na	GO:0004252:Molecular Function: serine-type endopeptidase activity :1.8e-59|GO:0006508:Biological Process: proteolysis :1.8e-59|GO:0003824:Molecular Function: catalytic activity :1.2e-75
D918_09131	Protease Inhibitors	putative A-macroglobulin complement component	99	-267	0	0	0	0	5	1	-	-	-	K00326	hypothetical protein	6.9e-19	IPR018506:Cytochrome b5, heme-binding site:na|IPR001199:Cytochrome b5:1.3e-30	GO:0020037:Molecular Function: heme binding :1.3e-30
D918_02126	Lipid/Sterol Binding Proteins	von Willebrand factor type D domain	267	-264	0	0	0	22	5	0	Y	-	Y	K09582	protein disulfide-isomerase A4	1.1e-141	IPR005746:Thioredoxin:3.7e-06|IPR012335:Thioredoxin fold:4.1e-36|IPR017936:Thioredoxin-like:na|IPR013766:Thioredoxin domain:1.5e-27|IPR012336:Thioredoxin-like fold:5.5e-35|IPR017937:Thioredoxin, conserved site:na	GO:0015035:Molecular Function: protein disulfide oxidoreductase activity :3.7e-06|GO:0009055:Molecular Function: electron carrier activity :3.7e-06|GO:0006662:Biological Process: glycerol ether metabolic process :3.7e-06|GO:0045454:Biological Process: cell redox homeostasis :1.5e-27
D918_07286	Protease Inhibitors	Papilin	104	-262	0	2	2	11	3	0	-	-	-	-	-	-	IPR014044:CAP domain:2.2e-11	-
D918_07210	Glycolysis/Gluconeogenesis	Glucose-6-phosphate isomerase	62	-259	0	0	0	3	23	0	-	-	-	K00940	nucleoside diphosphate kinase	8.3e-57	IPR023005:Nucleoside diphosphate kinase, active site:na|IPR001564:Nucleoside diphosphate kinase:1.4e-93	GO:0006228:Biological Process: UTP biosynthetic process :1.4e-93|GO:0005524:Molecular Function: ATP binding :1.4e-93|GO:0006241:Biological Process: CTP biosynthetic process :1.4e-93|GO:0006165:Biological Process: nucleoside diphosphate phosphorylation :1.4e-93|GO:0004550:Molecular Function: nucleoside diphosphate kinase activity :1.4e-93|GO:0006183:Biological Process: GTP biosynthetic process :1.…
D918_05244	Structural Proteins	Putative actin-5C	42	-250	6	0	1	13	23	0	-	-	-	K15523	ketosamine-3-kinase-like	2e-77	IPR013996:PX-associated, sorting nexin 13:4.6e-13|IPR013937:Sorting nexin, C-terminal:7.7e-24|IPR001683:Phox homologous domain:4.5e-19|IPR011009:Protein kinase-like domain:4.6e-18|IPR000342:Regulator of G protein signalling:2e-09|IPR016137:Regulator of G protein signalling superfamily:8.2e-17|IPR016477:Fructosamine/Ketosamine-3-kinase:9.9e-58|IPR003114:Phox-associated domain:3.7e-36	GO:0005515:Molecular Function: protein binding :4.5e-19|GO:0007154:Biological Process: cell communication :4.5e-19|GO:0004871:Molecular Function: signal transducer activity :2e-09|GO:0016772:Molecular Function: transferase activity, transferring phosphorus-containing groups :4.6e-18|GO:0035091:Molecular Function: phosphatidylinositol binding :4.5e-19
D918_06162	Miscellaneous	Putative phenylalanine--tRNA ligase	214	-248	0	0	0	0	25	0	-	-	-	K16482	wd-repeat protein	1.5e-11	IPR011046:WD40 repeat-like-containing domain:9.3e-36|IPR019782:WD40 repeat 2:na|IPR017986:WD40-repeat-containing domain:na|IPR015943:WD40/YVTN repeat-like-containing domain:8.2e-34|IPR001680:WD40 repeat:na|IPR019781:WD40 repeat, subgroup:9.8e-06	GO:0005515:Molecular Function: protein binding :9.3e-36
D918_00637	Structural Proteins	Putative actin-5C	68	-247	6	0	1	6	15	0	-	Y	Y	K15410	elongation factor 1-delta-like	5.4e-22	IPR014717:Translation elongation factor EF1B/ribosomal protein S6:4.4e-26|IPR014038:Translation elongation factor EF1B, beta/delta subunit, guanine nucleotide exchange:3.4e-21	GO:0003746:Molecular Function: translation elongation factor activity :3.4e-21|GO:0006414:Biological Process: translational elongation :3.4e-21|GO:0005853:Cellular Component: eukaryotic translation elongation factor 1 complex :3.4e-21
D918_04760	Structural Proteins	muscle cell intermediate filament protein OV71	69	-246	2	0	1	5	15	0	-	-	-	-	-	-	-	-
D918_02264	Purine metabolism	Putative 5'-nucelotidase	57	-242	2	0	3	7	8	0	-	-	-	K11099	putative small nuclear ribonucleoprotein G	1.3e-26	IPR001163:Like-Sm ribonucleoprotein (LSM) domain:3e-20|IPR006649:Like-Sm ribonucleoprotein (LSM) domain, eukaryotic/archaea-type:1.5e-24|IPR010920:Like-Sm ribonucleoprotein (LSM)-related domain:1e-18	-
D918_07285	Protease Inhibitors	Papilin	20	-242	0	1	1	12	8	0	-	Y	Y	-	-	-	-	-
D918_03929	Thrombospondin	Putative thrombospondin type 1 domain protein	64	-241	0	0	4	8	12	0	Y	-	Y	K00011	NV13782; aldo-keto reductase-like	1.5e-37	IPR001395:Aldo/keto reductase:1.5e-58|IPR020471:Aldo/keto reductase subgroup:2.3e-22|IPR018170:Aldo/keto reductase, conserved site:na|IPR023210:NADP-dependent oxidoreductase domain:3.5e-42	GO:0055114:Biological Process: oxidation-reduction process :1.5e-58|GO:0016491:Molecular Function: oxidoreductase activity :1.5e-58
D918_05897	Protease Inhibitors	Putative papilin	168	-235	0	1	4	15	5	2	-	-	-	K00002	CG2767 gene product from transcript CG2767-RA (EC:1.1.1.2)	2e-59	IPR001395:Aldo/keto reductase:9.4e-116|IPR018170:Aldo/keto reductase, conserved site:na|IPR020471:Aldo/keto reductase subgroup:6.3e-42|IPR023210:NADP-dependent oxidoreductase domain:9.7e-99	GO:0055114:Biological Process: oxidation-reduction process :9.4e-116|GO:0016491:Molecular Function: oxidoreductase activity :9.4e-116
D918_01096	Glycolysis/Gluconeogenesis	Glyceraldehyde 3 phosphate dehydrogenase	37	-233	0	0	1	0	1	0	-	-	-	K16681	GI10067 gene product from transcript GI10067-RA	4.7e-12	IPR018097:EGF-like calcium-binding, conserved site:na|IPR000152:EGF-type aspartate/asparagine hydroxylation site:na|IPR013091:EGF calcium-binding:1.3e-09|IPR001881:EGF-like calcium-binding:2.6e-08|IPR006210:Epidermal growth factor-like:2.3e+02|IPR000742:Epidermal growth factor-like, type 3:na|IPR013032:EGF-like region, conserved site:na	GO:0005515:Molecular Function: protein binding :2.3e+02|GO:0005509:Molecular Function: calcium ion binding :2.6e-08
D918_02628	Proteases	Carboxypeptidase	46	-227	0	0	0	0	3	0	Y	-	Y	K01803	triosephosphate isomerase	6.5e-89	IPR020861:Triosephosphate isomerase, active site:na|IPR013785:Aldolase-type TIM barrel:1.3e-100|IPR000652:Triosephosphate isomerase:2.2e-151	GO:0008152:Biological Process: metabolic process :2.2e-151|GO:0004807:Molecular Function: triose-phosphate isomerase activity :2.2e-151|GO:0003824:Molecular Function: catalytic activity :1.3e-100
D918_04911	Protease Inhibitors	Papilin	38	-227	0	0	0	3	4	0	Y	-	Y	-	-	-	IPR019380:Casein kinase substrate, phosphoprotein PP28:3.1e-26	-
D918_09209	RNA/DNA binding protein	Putative RNA recognition motif protein	95	-227	0	0	0	0	2	0	-	-	-	K09485	Hypothetical 86.9 kDa protein C30C11.4 in chromosome III	2.3e-187	IPR018181:Heat shock protein 70, conserved site:na|IPR001023:Heat shock protein Hsp70:7.6e-272|IPR013126:Heat shock protein 70:2.1e-162	GO:0005524:Molecular Function: ATP binding :7.6e-272
D918_01967	Glycolysis/Gluconeogenesis	Enolase	48	-225	0	0	1	12	39	0	-	-	-	K12373	beta-hexosaminidase subunit alpha	1.7e-136	IPR015883:Glycoside hydrolase, family 20, catalytic core:2e-83|IPR015882:Acetylhexosaminidase, subunit a/b:8.2e-15|IPR017853:Glycoside hydrolase, superfamily:7.5e-107|IPR001540:Glycoside hydrolase, family 20:9.8e-61|IPR013781:Glycoside hydrolase, subgroup, catalytic core:1.6e-114|IPR019135:Polycomb protein, VEFS-Box:1.6e-06	GO:0043169:Molecular Function: cation binding :1.6e-114|GO:0004553:Molecular Function: hydrolase activity, hydrolyzing O-glycosyl compounds :2e-83|GO:0004563:Molecular Function: beta-N-acetylhexosaminidase activity :9.8e-61|GO:0005975:Biological Process: carbohydrate metabolic process :1.6e-114|GO:0003824:Molecular Function: catalytic activity :1.6e-114
D918_07283	Protease Inhibitors	Papilin	124	-224	0	1	2	6	4	0	Y	-	Y	K01759	GLO1; glyoxalase I	7.9e-68	IPR004361:Glyoxalase I:1.8e-61|IPR018146:Glyoxalase I, conserved site:na|IPR004360:Glyoxalase/bleomycin resistance protein/dioxygenase:4.5e-23	GO:0004462:Molecular Function: lactoylglutathione lyase activity :1.8e-61|GO:0046872:Molecular Function: metal ion binding :1.8e-61
D918_04951	Glycolysis/Gluconeogenesis	phosphoglycerate mutase	56	-223	0	0	0	8	27	0	-	-	-	K05692	actin-5C	1.7e-200	IPR002041:Ran GTPase:6.2e-08|IPR006688:ADP-ribosylation factor:na|IPR013753:Ras:7.7e-56|IPR004001:Actin, conserved site:na|IPR003577:Ras small GTPase, Ras type:1.6e-30|IPR003578:Small GTPase, Rho type:8.3e-13|IPR005225:Small GTP-binding protein domain:7.1e-32|IPR020851:Small GTPase:na|IPR003579:Ras small GTPase, Rab type:6.4e-88|IPR004000:Actin-like:7.9e-243|IPR020902:Actin/actin-like conserved s…	GO:0007165:Biological Process: signal transduction :6.2e-08|GO:0005524:Molecular Function: ATP binding :na|GO:0006184:Biological Process: GTP catabolic process :6.2e-08|GO:0005622:Cellular Component: intracellular :1.6e-30|GO:0003924:Molecular Function: GTPase activity :6.2e-08|GO:0006886:Biological Process: intracellular protein transport :6.2e-08|GO:0006913:Biological Process: nucleocytoplasmic…
D918_01757	Glycolysis/Gluconeogenesis	fructose-bisphosphate aldolase class-I	40	-220	3	0	0	12	33	0	-	-	-	K02943	RPLP2; ribosomal protein, large, P2	4.5e-26	IPR001813:Ribosomal protein 60S:6.5e-23	GO:0005840:Cellular Component: ribosome :6.5e-23|GO:0005622:Cellular Component: intracellular :6.5e-23|GO:0006414:Biological Process: translational elongation :6.5e-23|GO:0003735:Molecular Function: structural constituent of ribosome :6.5e-23
D918_01225	Transferases	N-acetylgalactosaminyltransferase	66	-217	0	0	0	0	2	0	-	Y	Y	K02133	ATP synthase F1, beta subunit	9.7e-221	IPR000793:ATPase, F1/V1/A1 complex, alpha/beta subunit, C-terminal:1.5e-53|IPR020003:ATPase, alpha/beta subunit, nucleotide-binding domain, active site:na|IPR004100:ATPase, F1/V1/A1 complex, alpha/beta subunit, N-terminal:9.9e-24|IPR003593:ATPase, AAA+ type, core:5.2e-06|IPR018118:ATPase, F1/A1 complex, alpha/beta subunit, N-terminal:1.4e-29|IPR005722:ATPase, F1 complex, beta subunit:2.3e-249|IPR…	GO:0046034:Biological Process: ATP metabolic process :1.4e-29|GO:0045261:Cellular Component: proton-transporting ATP synthase complex, catalytic core F(1) :2.3e-249|GO:0005524:Molecular Function: ATP binding :6.7e-62|GO:0016469:Cellular Component: proton-transporting two-sector ATPase complex :1.4e-29|GO:0015986:Biological Process: ATP synthesis coupled proton transport :2.3e-249|GO:0015991:Biolo…
D918_02610	Transferases	Pre-mRNA-splicing factor ISY1	132	-212	0	0	0	0	4	3	-	-	-	K13948	oxidoreductase, zinc-binding dehydrogenase family	4e-80	IPR011032:GroES-like:1.3e-27|IPR020843:Polyketide synthase, enoylreductase:7.3e-05|IPR016040:NAD(P)-binding domain:6e-47|IPR013149:Alcohol dehydrogenase, C-terminal:9.7e-19|IPR002085:Alcohol dehydrogenase superfamily, zinc-containing:4.1e-95	GO:0008270:Molecular Function: zinc ion binding :4.1e-95|GO:0016747:Molecular Function: transferase activity, transferring acyl groups other than amino-acyl groups :7.3e-05|GO:0055114:Biological Process: oxidation-reduction process :4.1e-95|GO:0005488:Molecular Function: binding :6e-47|GO:0016491:Molecular Function: oxidoreductase activity :4.1e-95
D918_08893	Glycolysis/Gluconeogenesis	Phosphoglucomutase-like protein	62	-212	0	0	0	6	29	0	-	-	-	-	-	-	IPR003609:Apple-like:na	-
D918_01858	Heat Shock Proteins/Chaperons/Isomerases	Putative protein disulfide isomerase A3	55	-211	0	0	0	13	44	0	Y	-	Y	K01482	NG,NG-dimethylarginine dimethylaminohydrolase (EC:3.5.3.18)	5.2e-16	IPR003198:Amidinotransferase:4.5e-20	GO:0005737:Cellular Component: cytoplasm :4.5e-20|GO:0016813:Molecular Function: hydrolase activity, acting on carbon-nitrogen (but not peptide) bonds, in linear amidines :4.5e-20
D918_08440	Oxidoreductase	Glutamate dehydrogenase	216	-210	0	0	0	0	2	1	-	-	-	K15109	carnitine/acyl carnitine carrier	5.5e-08	IPR000782:FAS1 domain:1.8e-19	-
D918_00568	Heat Shock Proteins/Chaperons/Isomerases	Heat shock 70KDa protein-4	94	-207	0	0	0	0	2	0	-	-	-	-	-	-	-	-
D918_05136	Major Sperm Proteins	putative exocyst complex component 3	94	-206	0	0	0	0	5	0	-	-	-	K05762	moesin/ezrin/radixin, putative	6.5e-176	IPR019748:FERM central domain:3.9e-36|IPR018980:FERM, C-terminal PH-like domain:5.1e-32|IPR019750:Band 4.1 family:2.7e-29|IPR000798:Ezrin/radixin/moesin family:4.7e-66|IPR008954:Moesin:2.7e-25|IPR019749:Band 4.1 domain:4.8e-77|IPR018979:FERM, N-terminal:1.4e-18|IPR011993:Pleckstrin homology-type:1.3e-36|IPR019747:FERM conserved site:na|IPR011259:Ezrin/radixin/moesin, C-terminal:1e-46|IPR014352:FE…	GO:0005856:Cellular Component: cytoskeleton :na|GO:0005515:Molecular Function: protein binding :1.3e-36|GO:0019898:Cellular Component: extrinsic to membrane :4.7e-66|GO:0008092:Molecular Function: cytoskeletal protein binding :4.7e-66|GO:0005488:Molecular Function: binding :8.6e-38|GO:0005737:Cellular Component: cytoplasm :4.7e-66
D918_08512	Ubiquitination	E3 ubiquitin ligase	231	-204	0	0	0	0	2	0	-	-	-	K00134	Glyceraldehyde 3-phosphate dehydrogenase	4.7e-134	IPR020829:Glyceraldehyde 3-phosphate dehydrogenase, catalytic domain:2.6e-71|IPR020831:Glyceraldehyde/Erythrose phosphate dehydrogenase family:4.8e-266|IPR006424:Glyceraldehyde-3-phosphate dehydrogenase, type I:3.2e-132|IPR016040:NAD(P)-binding domain:3.6e-79|IPR020830:Glyceraldehyde 3-phosphate dehydrogenase, active site:na|IPR020828:Glyceraldehyde 3-phosphate dehydrogenase, NAD(P) binding domai…	GO:0016620:Molecular Function: oxidoreductase activity, acting on the aldehyde or oxo group of donors, NAD or NADP as acceptor :4.8e-266|GO:0006006:Biological Process: glucose metabolic process :3.2e-132|GO:0051287:Molecular Function: NAD binding :3.2e-132|GO:0005488:Molecular Function: binding :3.6e-79|GO:0055114:Biological Process: oxidation-reduction process :4.8e-266|GO:0008943:Molecular Func…
D918_09098	Structural Proteins	myosin heavy chain kinase protein disulfide isomerase 2	124	-201	4	0	9	13	47	0	-	-	-	-	-	-	-	-
D918_00302	Heat Shock Proteins/Chaperons/Isomerases	Putatively protein disulfide-isomerase A4	62	-200	0	0	0	0	7	0	Y	-	Y	-	-	-	-	-
D918_07194	Glycolysis/Gluconeogenesis	Putative class II Aldolase and Adducin N- domain protein	75	-200	0	0	0	0	3	0	-	-	-	K09628	uncharacterized LOC595077	2.9e-07	IPR009003:Peptidase cysteine/serine, trypsin-like:2e-22|IPR001254:Peptidase S1/S6, chymotrypsin/Hap:6.7e-11	GO:0004252:Molecular Function: serine-type endopeptidase activity :6.7e-11|GO:0006508:Biological Process: proteolysis :6.7e-11|GO:0003824:Molecular Function: catalytic activity :2e-22
D918_06165	Molting/Cuticale	Putative PAN domain protein	92	-195	3	0	3	5	0	0	Y	-	Y	K09628	PRSS27, CAPH2, MPN; protease, serine 27	1.6e-06	IPR009003:Peptidase cysteine/serine, trypsin-like:1e-18|IPR001254:Peptidase S1/S6, chymotrypsin/Hap:6.4e-09	GO:0004252:Molecular Function: serine-type endopeptidase activity :6.4e-09|GO:0006508:Biological Process: proteolysis :6.4e-09|GO:0003824:Molecular Function: catalytic activity :1e-18
D918_05232	Calcium Binding	Calponin family protein	38	-188	0	0	0	2	39	0	-	Y	Y	K06096	hypothetical protein	7.8e-06	IPR008962:PapD-like:2.8e-26|IPR000535:Major sperm protein:6.1e-17	GO:0005198:Molecular Function: structural molecule activity :6.1e-17
D918_01637	Transferases	Ornithine Aminotransferase	168	-187	0	0	0	0	3	0	-	-	-	K00710	UDP-GalNAc:polypeptide N-acetylgalactosaminyl transferase, putative (EC:2.4.1.41)	1.5e-118	IPR008997:Ricin B-related lectin:1.7e-21|IPR000772:Ricin B lectin:9.6e-15|IPR001173:Glycosyl transferase, family 2:1.3e-25	-
D918_06320	Calcium Binding	7 transmembrane receptor/Calponin family protein	40	-187	0	0	0	1	26	0	-	-	-	-	-	-	IPR015897:CHK kinase-like:8.5e-14|IPR012877:Uncharacterised kinase D1044.1:2.1e-27|IPR011009:Protein kinase-like domain:7.3e-15	GO:0016772:Molecular Function: transferase activity, transferring phosphorus-containing groups :7.3e-15
D918_07050	Structural Proteins	Lamin B	1725	-185	0	0	0	3	1	0	-	-	-	K01175	ectonucleotide pyrophosphatase/phosphodiesterase family member 5 precursor	2.5e-128	IPR017849:Alkaline phosphatase-like, alpha/beta/alpha:2.6e-73|IPR000836:Phosphoribosyltransferase:2.7e-06|IPR002591:Type I phosphodiesterase/nucleotide pyrophosphatase/phosphate transferase:2.8e-61|IPR017850:Alkaline-phosphatase-like, core domain:2.7e-75	GO:0009116:Biological Process: nucleoside metabolic process :2.7e-06|GO:0008152:Biological Process: metabolic process :2.7e-75|GO:0003824:Molecular Function: catalytic activity :2.7e-75
D918_08036	Transcription Elongation factors	Eukaryotic initiation factor 4A	112	-181	0	0	0	0	2	3	-	-	-	K06841	semaphorin-5B-like	1.3e-156	IPR000884:Thrombospondin, type 1 repeat:3.9e-18|IPR003659:Plexin/semaphorin/integrin:6.6e-07|IPR015943:WD40/YVTN repeat-like-containing domain:1.5e-84|IPR002165:Plexin:4.4e-07|IPR016201:Plexin-like fold:6.2e-15|IPR001627:Semaphorin/CD100 antigen:2.1e-86	GO:0016020:Cellular Component: membrane :6.2e-15|GO:0005515:Molecular Function: protein binding :2.1e-86|GO:0007275:Biological Process: multicellular organismal development :6.2e-15|GO:0004872:Molecular Function: receptor activity :6.2e-15
D918_08589	Molting/Cuticale	Putative PAN domain protein	65	-181	0	0	0	1	5	0	-	-	-	K10839	NV10529; uncharacterized LOC100124240	3.3e-62	IPR006636:Heat shock chaperonin-binding:1.4e-05|IPR000449:Ubiquitin-associated/translation elongation factor EF1B, N-terminal:1.2e-09|IPR015940:Ubiquitin-associated/translation elongation factor EF1B, N-terminal, eukaryote:5.1e-08|IPR004806:UV excision repair protein Rad23:2.7e-21|IPR000626:Ubiquitin:9.6e-16|IPR015360:XPC-binding domain:7.7e-20|IPR019955:Ubiquitin supergroup:na|IPR009060:UBA-like…	GO:0005634:Cellular Component: nucleus :2.7e-21|GO:0043161:Biological Process: proteasomal ubiquitin-dependent protein catabolic process :7.7e-20|GO:0003684:Molecular Function: damaged DNA binding :7.7e-20|GO:0005515:Molecular Function: protein binding :9.6e-16|GO:0006289:Biological Process: nucleotide-excision repair :2.7e-21
D918_08999	Proteases	Angiotensin-converting enzyme	81	-181	0	0	0	1	5	0	Y	-	Y	-	-	-	-	-
D918_04903	Protease Inhibitors	Paplilin	675	-180	0	0	0	2	1	0	-	-	-	K13184	ATP-dependent RNA helicase A-like	1.1e-07	-	-
D918_09312	Miscellaneous	Integrin -beta	1455	-180	0	0	0	3	1	1	-	-	-	-	-	-	IPR003609:Apple-like:2.1e-09|IPR003014:PAN-1 domain:8.7e-12	-
D918_03271	Heat Shock Proteins/Chaperons/Isomerases	Putative protein disulfide isomerase	47	-177	0	0	1	0	7	0	Y	-	Y	-	-	-	-	-
D918_06765	Transferases	Cysteine desulfurase	93	-175	0	0	0	0	4	0	-	-	-	K12892	splicing factor, arginine/serine-rich 3	5.4e-37	IPR000504:RNA recognition motif domain:4e-20|IPR012677:Nucleotide-binding, alpha-beta plait:4.4e-22	GO:0000166:Molecular Function: nucleotide binding :4.4e-22|GO:0003676:Molecular Function: nucleic acid binding :4e-20
D918_07692	Ubiquitination	Putative ubiquitin carboxyl- hydrolase CYLD	89	-169	0	0	0	2	4	0	-	-	-	K00844	hexokinase type II	1.3e-115	IPR022672:Hexokinase, N-terminal:1e-67|IPR022673:Hexokinase, C-terminal:2.2e-68|IPR001312:Hexokinase:4.7e-196	GO:0005524:Molecular Function: ATP binding :4.7e-196|GO:0016773:Molecular Function: phosphotransferase activity, alcohol group as acceptor :4.7e-196|GO:0005975:Biological Process: carbohydrate metabolic process :4.7e-196
D918_06419	Kinase	Putative kinase domain protein	156	-167	0	0	1	5	8	0	-	-	-	K12160	smo-1; Protein SMO-1	1.5e-16	IPR000626:Ubiquitin:4.1e-10|IPR019955:Ubiquitin supergroup:na|IPR022617:Small ubiquitin-related modifier, SUMO:1.7e-15	GO:0005515:Molecular Function: protein binding :4.1e-10
D918_00176	Protease Inhibitors	Serine protease inhibitor	42	-166	0	0	0	9	20	1	-	-	-	-	-	-	-	-
D918_07156	Calcium Binding	Calreticulin family protein	128	-164	0	0	2	4	20	5	-	-	-	K13448	hypothetical protein	4.2e-09	IPR018247:EF-Hand 1, calcium-binding site:na|IPR018249:EF-HAND 2:na|IPR011992:EF-hand-like domain:2.1e-29|IPR002048:Calcium-binding EF-hand:na	GO:0005509:Molecular Function: calcium ion binding :2.1e-29
D918_02461	Glycosidases	Alpha-amylase (pancreatic)	44	-163	0	0	0	0	6	0	Y	-	Y	K00819	ornithine aminotransferase	1.2e-158	IPR015424:Pyridoxal phosphate-dependent transferase, major domain:5e-127|IPR009053:Prefoldin:na|IPR010164:Ornithine aminotransferase:1.2e-252|IPR005814:Aminotransferase class-III:1.2e-252|IPR003395:RecF/RecN/SMC:1.6e-21|IPR015421:Pyridoxal phosphate-dependent transferase, major region, subdomain 1:3.3e-85|IPR015422:Pyridoxal phosphate-dependent transferase, major region, subdomain 2:3.2e-39	GO:0005524:Molecular Function: ATP binding :1.6e-21|GO:0008483:Molecular Function: transaminase activity :1.2e-252|GO:0003824:Molecular Function: catalytic activity :3.3e-85|GO:0005694:Cellular Component: chromosome :1.6e-21|GO:0030170:Molecular Function: pyridoxal phosphate binding :1.2e-252
D918_07827	Structural Proteins	putative LIM domain protein	92	-162	0	0	0	1	8	1	-	-	-	K07511	enoyl-CoA hydratase, mitochondrial-like	6e-86	IPR018376:Enoyl-CoA hydratase/isomerase, conserved site:na|IPR001753:Crotonase, core:2.1e-61	GO:0008152:Biological Process: metabolic process :2.1e-61|GO:0003824:Molecular Function: catalytic activity :2.1e-61
D918_00653	RNA/DNA binding protein	ribosomal protein P2	342	-160	0	0	0	0	2	0	Y	-	Y	K17307	microneme protein, putative (EC:1.14.99.1 3.4.21.42 2.7.10.1 1.11.1.8 3.4.21.6 3.4.21.21)	1.2e-58	IPR000152:EGF-type aspartate/asparagine hydroxylation site:na|IPR013091:EGF calcium-binding:5.3e-07|IPR006210:Epidermal growth factor-like:9.6e-05|IPR001881:EGF-like calcium-binding:1.2e-05|IPR000082:SEA:5.7e-06|IPR000742:Epidermal growth factor-like, type 3:na|IPR009030:Growth factor, receptor:4.7e-05|IPR013032:EGF-like region, conserved site:na|IPR002035:von Willebrand factor, type A:2e-43	GO:0005515:Molecular Function: protein binding :2e-43|GO:0005509:Molecular Function: calcium ion binding :1.2e-05
D918_08500	Miscellaneous	Stress-induced phosphoprotein 1-like	80	-160	0	0	0	0	16	0	-	-	-	K13963	uncharacterized LOC100994697	3.1e-33	IPR023795:Protease inhibitor I4, serpin, conserved site:na|IPR023796:Serpin domain:3.1e-40|IPR000215:Protease inhibitor I4, serpin:1.4e-49	GO:0004867:Molecular Function: serine-type endopeptidase inhibitor activity :1.4e-49
D918_01860	Calcium Binding	Calreticulin	49	-156	0	0	0	2	7	0	Y	-	Y	K13963	leukocyte elastase inhibitor	1.8e-16	IPR023795:Protease inhibitor I4, serpin, conserved site:na|IPR023796:Serpin domain:2.1e-28|IPR000215:Protease inhibitor I4, serpin:1.7e-36	GO:0004867:Molecular Function: serine-type endopeptidase inhibitor activity :1.7e-36
D918_05458	Glycolysis/Gluconeogenesis	Phosphoglucomutase-like protein	58	-156	0	0	0	0	5	0	-	-	-	K17292	GK12117 gene product from transcript GK12117-RA	8.6e-07	IPR004226:Tubulin binding cofactor A:2.9e-11	GO:0005874:Cellular Component: microtubule :2.9e-11|GO:0051082:Molecular Function: unfolded protein binding :2.9e-11|GO:0007021:Biological Process: tubulin complex assembly :2.9e-11
D918_00556	Calcium Binding	Nuerogeneric Notch Protein	1623	-154	0	0	0	0	3	1	-	-	-	K01623	fructose-bisphosphate aldolase class-I	9.7e-150	IPR013785:Aldolase-type TIM barrel:4.9e-166|IPR000741:Fructose-bisphosphate aldolase, class-I:1.3e-261	GO:0008152:Biological Process: metabolic process :4.9e-166|GO:0004332:Molecular Function: fructose-bisphosphate aldolase activity :1.3e-261|GO:0006096:Biological Process: glycolysis :1.3e-261|GO:0003824:Molecular Function: catalytic activity :4.9e-166
D918_00596	Glycosidases	beta-hexosaminidase subunit alpha	78	-154	1	0	4	6	2	0	Y	-	Y	K12567	TTN; titin	6.8e-73	IPR003598:Immunoglobulin subtype 2:5.8e-10|IPR007110:Immunoglobulin-like:na|IPR013783:Immunoglobulin-like fold:1.7e-23|IPR003599:Immunoglobulin subtype:1.8e-09|IPR010939:Protein of unknown function DUF1136:na|IPR013098:Immunoglobulin I-set:9.3e-22	GO:0005515:Molecular Function: protein binding :na
D918_01000	Uncharacterized Proteins	Uncharacterized proteins	1056	-154	0	0	0	3	0	0	Y	-	Y	K12567	TTN; titin	9e-114	IPR003598:Immunoglobulin subtype 2:3.1e-07|IPR007110:Immunoglobulin-like:na|IPR013783:Immunoglobulin-like fold:2.1e-22|IPR003599:Immunoglobulin subtype:5.6e-09|IPR010939:Protein of unknown function DUF1136:4.5e-05|IPR013098:Immunoglobulin I-set:1.5e-18	GO:0005515:Molecular Function: protein binding :na
D918_09672	Hydrolases	Putative acetylcholinesterase	63	-153	0	0	0	3	3	0	Y	-	Y	K08753	FABP4; fatty acid binding protein 4, adipocyte	8.1e-27	IPR000463:Cytosolic fatty-acid binding:2.5e-19|IPR012674:Calycin:1.5e-49|IPR000566:Lipocalin/cytosolic fatty-acid binding protein domain:1.5e-19|IPR011038:Calycin-like:1.9e-45	GO:0008289:Molecular Function: lipid binding :2.5e-19|GO:0006810:Biological Process: transport :2.5e-19|GO:0005488:Molecular Function: binding :1.5e-49|GO:0005215:Molecular Function: transporter activity :2.5e-19
D918_02484	Miscellaneous	Nuclear migration protein nudC	981	-152	0	0	0	0	2	0	-	-	-	K08056	protein disulfide-isomerase A3	7.1e-170	IPR005746:Thioredoxin:1.7e-07|IPR012335:Thioredoxin fold:7.7e-39|IPR005788:Disulphide isomerase:1.2e-36|IPR005792:Protein disulphide isomerase:1.4e-156|IPR017936:Thioredoxin-like:na|IPR013766:Thioredoxin domain:2.1e-32|IPR012336:Thioredoxin-like fold:9.7e-37|IPR017937:Thioredoxin, conserved site:na	GO:0015035:Molecular Function: protein disulfide oxidoreductase activity :1.7e-07|GO:0009055:Molecular Function: electron carrier activity :1.7e-07|GO:0006662:Biological Process: glycerol ether metabolic process :1.7e-07|GO:0005783:Cellular Component: endoplasmic reticulum :1.4e-156|GO:0016853:Molecular Function: isomerase activity :1.4e-156|GO:0045454:Biological Process: cell redox homeostasis :…
D918_09256	Miscellaneous	14-3-3 proteins	753	-150	0	0	0	5	5	0	-	-	-	K08057	calreticulin family protein	1.6e-115	IPR001580:Calreticulin/calnexin:8.9e-176|IPR018124:Calreticulin/calnexin, conserved site:na|IPR013320:Concanavalin A-like lectin/glucanase, subgroup:5e-83|IPR008985:Concanavalin A-like lectin/glucanase:2.3e-57	GO:0005509:Molecular Function: calcium ion binding :8.9e-176
D918_09127	Miscellaneous	putative thyroglobulin type-1 repeat-containing domain protein	157	-149	0	0	1	3	3	1	-	-	-	K04564	SOD2; superoxide dismutase 2, mitochondrial (EC:1.15.1.1)	6.4e-82	IPR019831:Manganese/iron superoxide dismutase, N-terminal:3.3e-36|IPR001189:Manganese/iron superoxide dismutase:5.1e-130|IPR019832:Manganese/iron superoxide dismutase, C-terminal:7.9e-45|IPR019833:Manganese/iron superoxide dismutase, binding site:na	GO:0006801:Biological Process: superoxide metabolic process :5.1e-130|GO:0004784:Molecular Function: superoxide dismutase activity :5.1e-130|GO:0046872:Molecular Function: metal ion binding :5.1e-130|GO:0055114:Biological Process: oxidation-reduction process :5.1e-130
D918_00794	Uncharacterized Proteins	Uncharacterized Protein	2442	-147	0	0	0	4	0	0	-	Y	Y	K01689	enolase	6.3e-194	IPR000941:Enolase:9e-168|IPR020809:Enolase, conserved site:na|IPR020810:Enolase, C-terminal:6.2e-152|IPR020811:Enolase, N-terminal:2.6e-56	GO:0000287:Molecular Function: magnesium ion binding :9e-168|GO:0004634:Molecular Function: phosphopyruvate hydratase activity :9e-168|GO:0006096:Biological Process: glycolysis :9e-168|GO:0000015:Cellular Component: phosphopyruvate hydratase complex :9e-168
D918_04326	Carbohydrate Binding Proteins	Beta-galactoside binding lectin (Galectin-1)	34	-147	0	0	0	7	13	0	-	-	-	K14462	uncharacterized LOC100199505	2.3e-60	IPR015819:Lipid transport protein, beta-sheet shell:1.2e-49|IPR011030:Vitellinogen, superhelical:1.1e-54|IPR015816:Vitellinogen, beta-sheet N-terminal:4e-39|IPR015818:Vitellinogen, open beta-sheet, subdomain 2:7.3e-09|IPR015817:Vitellinogen, open beta-sheet, subdomain 1:3.4e-16|IPR001747:Lipid transport protein, N-terminal:2.3e-57|IPR015255:Vitellinogen, open beta-sheet:1.2e-49	GO:0005319:Molecular Function: lipid transporter activity :2.3e-57|GO:0006869:Biological Process: lipid transport :2.3e-57
D918_08727	Purine metabolism	adenylosuccinate synthase	45	-147	0	0	0	1	4	0	-	-	-	K14462	uncharacterized LOC100199505	1.3e-22	IPR014853:Conserved-cysteine-rich domain:4.8e-06|IPR001846:von Willebrand factor, type D domain:3.6e-21	-
D918_08920	Oxidoreductase	malate dehydrogenase	33	-147	2	0	0	3	11	0	-	-	-	K06233	putative Low-density lipoprotein receptor domain class A	0	IPR002172:Low-density lipoprotein (LDL) receptor class A repeat:3.5e-17|IPR000033:LDLR class B repeat:3.4e-12|IPR001881:EGF-like calcium-binding:3.3e-09|IPR023415:Low-density lipoprotein (LDL) receptor class A, conserved site:na|IPR000742:Epidermal growth factor-like, type 3:na|IPR009030:Growth factor, receptor:7.7e-17|IPR011042:Six-bladed beta-propeller, TolB-like:3e-77|IPR013032:EGF-like region…	GO:0005515:Molecular Function: protein binding :3.5e-17|GO:0005509:Molecular Function: calcium ion binding :3.3e-09
D918_01316	Purine metabolism	ectonucleotide pyrophosphatase/phosphodiesterase family member 5 precursor	87	-145	0	0	0	0	14	1	-	-	-	-	-	-	IPR002602:Domain of unknown function DB:4.9e-17	-
D918_03993	Proteases	Collagenase NC10 and Endostatin family protein	107	-143	0	0	0	3	5	0	-	-	-	-	-	-	-	-
D918_08508	Uncharacterized Proteins	Uncharacterized protein	39	-138	1	0	4	1	19	0	Y	-	Y	-	-	-	IPR001534:Transthyretin-like:6.7e-18	GO:0005615:Cellular Component: extracellular space :6.7e-18
D918_08154	Metal Binding Protein	Poly-cysteine and histidine tailed protein	49	-137	0	1	1	10	11	0	Y	-	Y	K10352	myosin-2-like	9.1e-25	IPR002928:Myosin tail:4.9e-47	GO:0016459:Cellular Component: myosin complex :4.9e-47|GO:0003774:Molecular Function: motor activity :4.9e-47
D918_00134	Transferases	aspartate Aminotransferase Class 1 and 2	45	-136	0	0	0	4	17	0	-	-	-	K10352	putative myosin head	1.8e-135	IPR010978:tRNA-binding arm:na|IPR002928:Myosin tail:2.4e-221	GO:0016459:Cellular Component: myosin complex :2.4e-221|GO:0003774:Molecular Function: motor activity :2.4e-221|GO:0000166:Molecular Function: nucleotide binding :na
D918_08139	Phosphatase	Inorganic pyrophosphatase	57	-136	0	0	0	3	6	2	-	-	-	K01081	5'-nucleotidase	6.6e-112	IPR004843:Metallo-dependent phosphatase:5.5e-10|IPR008334:5'-Nucleotidase, C-terminal:4.4e-45|IPR006146:5'-Nucleotidase, conserved site:na|IPR006179:5'-Nucleotidase/apyrase:4.2e-172	GO:0046872:Molecular Function: metal ion binding :na|GO:0016787:Molecular Function: hydrolase activity :4.2e-172|GO:0000166:Molecular Function: nucleotide binding :na|GO:0009166:Biological Process: nucleotide catabolic process :4.2e-172|GO:0016788:Molecular Function: hydrolase activity, acting on ester bonds :na
D918_07681	Transcription Elongation factors	Putative eukaryotic translation initiation factor 3 subunit E-interacting protein	178	-135	0	0	1	4	0	7	-	-	-	K12567	TTN; titin	0	IPR003598:Immunoglobulin subtype 2:2e-17|IPR007110:Immunoglobulin-like:na|IPR003596:Immunoglobulin V-set, subgroup:3.8e-05|IPR013783:Immunoglobulin-like fold:1e-25|IPR011993:Pleckstrin homology-type:3.6e-11|IPR003599:Immunoglobulin subtype:1.2e-12|IPR013098:Immunoglobulin I-set:5.7e-22	GO:0005515:Molecular Function: protein binding :3.6e-11
D918_08953	Transferases	isoaspartate methyltransferase	55	-135	0	0	2	4	16	0	Y	-	Y	K01176	pancreatic alpha-amylase	1.2e-137	IPR006046:Glycoside hydrolase, family 13:1.2e-29|IPR006589:Glycosyl hydrolase, family 13, subfamily, catalytic domain:1.2e-70|IPR017853:Glycoside hydrolase, superfamily:7.3e-93|IPR015902:Alpha amylase:7.2e-130|IPR013781:Glycoside hydrolase, subgroup, catalytic core:4.1e-102|IPR006047:Glycosyl hydrolase, family 13, catalytic domain:5e-29	GO:0043169:Molecular Function: cation binding :4.1e-102|GO:0005975:Biological Process: carbohydrate metabolic process :4.1e-102|GO:0003824:Molecular Function: catalytic activity :4.1e-102
D918_09024	Transcription Elongation factors	Elongation factor-1 gamma	48	-134	0	0	0	1	10	0	-	-	-	K01176	pancreatic alpha-amylase	3e-58	IPR013780:Glycosyl hydrolase, family 13, all-beta:3.9e-22|IPR015902:Alpha amylase:5.6e-19|IPR006048:Alpha-amylase, C-terminal all beta:2.2e-21	GO:0043169:Molecular Function: cation binding :3.9e-22|GO:0005975:Biological Process: carbohydrate metabolic process :3.9e-22|GO:0003824:Molecular Function: catalytic activity :3.9e-22
D918_09662	Structural Proteins	FERM domain-containing protein 1	153	-133	0	0	0	0	6	0	-	-	-	-	-	-	IPR007052:CS-like domain:na|IPR008978:HSP20-like chaperone:1.8e-34|IPR017447:CS domain:3.2e-18	-
D918_09653	Hydrolases	Hydroxyacylglutathione hydrolase	28	-132	0	0	0	1	6	0	-	-	-	K10093	beta-galactoside-binding lectin	7.8e-93	IPR001079:Galectin, carbohydrate recognition domain:7.2e-57|IPR008985:Concanavalin A-like lectin/glucanase:5.2e-42|IPR013320:Concanavalin A-like lectin/glucanase, subgroup:2.5e-45	GO:0005529:Molecular Function: sugar binding :7.2e-57
D918_02558	Carbohydrate Binding Proteins	Galactoside binding lectin	31	-131	0	0	3	6	9	0	-	-	-	K09637	transmembrane protease serine 6-like	1.5e-32	IPR009003:Peptidase cysteine/serine, trypsin-like:4e-56|IPR001314:Peptidase S1A, chymotrypsin-type:1.3e-09|IPR001254:Peptidase S1/S6, chymotrypsin/Hap:9.9e-44|IPR018114:Peptidase S1/S6, chymotrypsin/Hap, active site:na	GO:0004252:Molecular Function: serine-type endopeptidase activity :9.9e-44|GO:0006508:Biological Process: proteolysis :9.9e-44|GO:0003824:Molecular Function: catalytic activity :4e-56
D918_08442	Transferases	Protein O-glucosyltransferase 1-like	46	-131	0	0	0	0	2	0	Y	-	Y	K09377	cysteine and glycine-rich protein 1	1.8e-36	IPR001781:Zinc finger, LIM-type:7.6e-05	GO:0008270:Molecular Function: zinc ion binding :7.6e-05
D918_03871	Protease Inhibitors	putative A-macroglobulin complement component	55	-130	0	0	0	0	3	0	-	-	-	-	-	-	-	-
D918_05736	Heat Shock Proteins/Chaperons/Isomerases	DnaJ protein	47	-130	0	0	0	0	1	0	-	-	-	K03783	xanthosine phosphorylase	6e-82	IPR001369:Purine phosphorylase, family 2:3.6e-114|IPR000845:Nucleoside phosphorylase domain:1.3e-41|IPR011270:Purine nucleoside phosphorylase I, inosine/guanosine-specific:6.5e-98|IPR011268:Inosine guanosine/xanthosine phosphorylase:3.4e-94|IPR003378:Fringe-like:2.5e-41|IPR009360:Isy1-like splicing:2.1e-79	GO:0016020:Cellular Component: membrane :2.5e-41|GO:0004731:Molecular Function: purine-nucleoside phosphorylase activity :6.5e-98|GO:0016763:Molecular Function: transferase activity, transferring pentosyl groups :3.6e-114|GO:0009116:Biological Process: nucleoside metabolic process :1.3e-41|GO:0016757:Molecular Function: transferase activity, transferring glycosyl groups :2.5e-41|GO:0003824:Molecu…
D918_02127	Miscellaneous	von Willebrand factor type D domain	95	-128	0	0	0	3	3	1	-	-	-	K07752	carboxypeptidase D-like	1.3e-69	IPR008969:Carboxypeptidase-like, regulatory domain:3.5e-10|IPR000834:Peptidase M14, carboxypeptidase A:2.6e-66|IPR014766:Carboxypeptidase, regulatory domain:9.8e-09	GO:0004180:Molecular Function: carboxypeptidase activity :9.8e-09|GO:0006508:Biological Process: proteolysis :2.6e-66|GO:0008270:Molecular Function: zinc ion binding :2.6e-66|GO:0004181:Molecular Function: metallocarboxypeptidase activity :2.6e-66
D918_00095	Calcium Binding	EF hand domain containing protein	117	-127	0	0	0	0	3	2	-	-	-	K02937	eukaryotic translation initiation factor 2C 2	8.2e-82	IPR012988:Ribosomal protein L30, N-terminal:1.8e-19|IPR005998:Ribosomal protein L7, eukaryotic:1.6e-95|IPR018038:Ribosomal protein L30, conserved site:na|IPR016082:Ribosomal protein L30, ferredoxin-like fold domain:2.4e-56	GO:0005840:Cellular Component: ribosome :2.4e-56|GO:0015934:Cellular Component: large ribosomal subunit :1.6e-95|GO:0030528:Molecular Function: transcription regulator activity :1.6e-95|GO:0006412:Biological Process: translation :1.6e-95|GO:0005622:Cellular Component: intracellular :na|GO:0003735:Molecular Function: structural constituent of ribosome :1.6e-95
D918_02924	Protease Inhibitors	putative porin precursor	23	-125	0	0	0	0	3	0	Y	-	Y	-	-	-	-	-
D918_07803	Proteases	Serine protease precursor/putative trypsin	50	-125	0	1	1	1	1	0	Y	-	Y	-	-	-	-	-
D918_09017	Transferases	GDP-fucose protein O-fucosyltransferase 1	58	-125	0	0	0	0	6	2	-	-	-	-	-	-	-	-
D918_00415	Structural Proteins	Actin-interacting protein 1	28	-124	0	0	0	2	3	0	-	-	-	-	-	-	-	-
D918_03756	Uncharacterized Proteins	Conserved hypothetical protein	60	-124	0	0	0	0	7	0	-	-	-	K11830	hmg-5; Protein HMG-5	8.3e-08	IPR009071:High mobility group, superfamily:2.2e-10|IPR000910:High mobility group, HMG1/HMG2:7.3e-08	GO:0003677:Molecular Function: DNA binding :7.3e-08|GO:0005515:Molecular Function: protein binding :2.2e-10
D918_02572	Proteases	Transmembrane serine protease 9	26	-123	2	0	0	0	0	0	-	-	-	K04078	chaperonin, 10 kDa	5.9e-40	IPR020818:Chaperonin Cpn10:2.3e-56|IPR011032:GroES-like:1.1e-32|IPR018369:Chaperonin Cpn10, conserved site:na	GO:0006457:Biological Process: protein folding :2.3e-56|GO:0005524:Molecular Function: ATP binding :na|GO:0005737:Cellular Component: cytoplasm :2.3e-56
D918_09799	Heat Shock Proteins/Chaperons/Isomerases	FK506-binding protein 4	47	-123	0	0	1	2	11	0	-	-	-	K03386	thioredoxin peroxidase 1	1.6e-83	IPR019479:Peroxiredoxin, C-terminal:6.8e-12|IPR012335:Thioredoxin fold:1.8e-65|IPR000866:Alkyl hydroperoxide reductase subunit C/ Thiol specific antioxidant:2.7e-39|IPR017936:Thioredoxin-like:na|IPR012336:Thioredoxin-like fold:8.6e-73	GO:0016209:Molecular Function: antioxidant activity :2.7e-39|GO:0051920:Molecular Function: peroxiredoxin activity :6.8e-12|GO:0016491:Molecular Function: oxidoreductase activity :2.7e-39|GO:0045454:Biological Process: cell redox homeostasis :na
D918_01625	Calcium Binding	Calumenin	46	-120	0	0	0	7	29	1	-	-	-	K17106	whey acidic protein-like	1.2e-06	IPR008197:Whey acidic protein, 4-disulphide core:2.4e-09	GO:0005576:Cellular Component: extracellular region :2.4e-09|GO:0030414:Molecular Function: peptidase inhibitor activity :2.4e-09
D918_05499	Miscellaneous	putative von Willebrand factor type A domain protein	64	-120	1	0	1	3	0	0	-	-	-	K04574	NEFH, NFH; neurofilament, heavy polypeptide	2.3e-23	-	-
D918_06596	Transcription Elongation factors	Elongation factor 2	25	-118	0	0	0	0	2	0	-	Y	Y	-	-	-	IPR009003:Peptidase cysteine/serine, trypsin-like:2.8e-07|IPR001254:Peptidase S1/S6, chymotrypsin/Hap:1.3e-06	GO:0004252:Molecular Function: serine-type endopeptidase activity :1.3e-06|GO:0006508:Biological Process: proteolysis :1.3e-06|GO:0003824:Molecular Function: catalytic activity :2.8e-07
D918_07209	Protease Inhibitors	Serine protease inhibitor	42	-118	3	0	0	0	0	2	-	-	-	-	-	-	IPR011042:Six-bladed beta-propeller, TolB-like:4.8e-08	-
D918_08071	Proteases	Gut-specific cysteine proteinase	120	-117	0	0	0	1	4	0	Y	-	Y	K13988	transient receptor potential cation channel subfamily M member 2-like	4.3e-07	-	-
D918_03213	Oxidoreductase	Molybdenum cofactor biosynthesis protein 1	71	-116	0	0	0	4	4	0	-	-	-	-	-	-	-	-
D918_05685	Lipid/Sterol Binding Proteins	Putative dedicator of cytokinesis protein 5	20	-116	1	0	2	7	19	0	-	Y	Y	K13988	ndx-6; Protein NDX-6	3e-09	-	-
D918_08028	RNA/DNA binding protein	fragile X mental retardation syndrome-related protein 1	61	-116	0	0	0	0	2	0	-	-	-	K12046	Cbr-mup-2; C. briggsae CBR-MUP-2 protein	1.4e-47	IPR001978:Troponin:7.6e-09	-
D918_00528	Oxidoreductase	Aldo/Keto Reductase Family	105	-115	0	0	0	3	19	0	-	-	-	-	-	-	-	-
D918_06396	Phosphatase	Ubiquitin associated and SH3 domain-containing protein A	40	-115	0	0	0	0	6	0	-	-	-	K12886	GF12183 gene product from transcript GF12183-RA	3.7e-09	-	-
D918_03717	Phosphatase	putative ubiquitin associated and SH3 domain-containing protein B	40	-114	0	0	0	0	5	0	-	Y	Y	K04977	transient receptor potential cation channel subfamily M member 2-like	2.8e-08	-	-
D918_05626	Uncharacterized Proteins	Conserved Hypothetical Protein	55	-114	1	0	0	0	1	0	Y	-	Y	-	-	-	-	-
D918_07797	Proteases	Serine protease	1110	-114	0	0	0	1	2	0	Y	-	Y	K03639	mocs1; molybdenum cofactor synthesis 1	3e-100	IPR010505:Molybdenum cofactor synthesis C-terminal:1.4e-38|IPR013785:Aldolase-type TIM barrel:7.9e-27|IPR006638:Elongator protein 3/MiaB/NifB:5.8e-08|IPR007197:Radical SAM:3.7e-22|IPR013483:Molybdenum cofactor biosynthesis protein A:5.1e-104|IPR000385:MoaA/nifB/pqqE, iron-sulphur binding, conserved site:na	GO:0006777:Biological Process: Mo-molybdopterin cofactor biosynthetic process :5.1e-104|GO:0046872:Molecular Function: metal ion binding :5.1e-104|GO:0008152:Biological Process: metabolic process :7.9e-27|GO:0051539:Molecular Function: 4 iron, 4 sulfur cluster binding :1.4e-38|GO:0003824:Molecular Function: catalytic activity :7.9e-27|GO:0051536:Molecular Function: iron-sulfur cluster binding :3.…
D918_08516	Proteases	serine protease	936	-114	0	0	0	2	0	0	-	-	-	K09542	hypothetical protein	1.4e-22	IPR001436:Alpha crystallin/Heat shock protein:2.4e-22|IPR002068:Heat shock protein Hsp20:3.3e-26|IPR008978:HSP20-like chaperone:3.2e-20	GO:0009408:Biological Process: response to heat :2.4e-22
D918_08072	Proteases	Gut-specific cysteine proteinase	71	-112	0	0	0	2	3	0	Y	-	Y	K00059	short-chain dehydrogenase/reductase SDR	1.9e-27	IPR020904:Short-chain dehydrogenase/reductase, conserved site:na|IPR016040:NAD(P)-binding domain:1.9e-62|IPR002347:Glucose/ribitol dehydrogenase:1.6e-27|IPR002198:Short-chain dehydrogenase/reductase SDR:1.4e-25	GO:0008152:Biological Process: metabolic process :1.4e-25|GO:0005488:Molecular Function: binding :1.9e-62|GO:0055114:Biological Process: oxidation-reduction process :1.6e-27|GO:0016491:Molecular Function: oxidoreductase activity :1.6e-27
D918_09484	Heat Shock Proteins/Chaperons/Isomerases	Prolyl isomerase	19	-111	1	0	1	6	14	0	-	-	-	-	-	-	IPR001507:Zona pellucida sperm-binding protein:1.2e-15	-
D918_00743	Oxidoreductase	Zinc binding dehydrogenase	37	-110	0	0	0	0	2	0	-	-	-	K09584	NV16188; protein disulfide-isomerase A6-like	1e-147	IPR005746:Thioredoxin:5.5e-07|IPR012335:Thioredoxin fold:1.3e-36|IPR005788:Disulphide isomerase:5.6e-36|IPR017936:Thioredoxin-like:na|IPR013766:Thioredoxin domain:2.5e-31|IPR012336:Thioredoxin-like fold:3.9e-35|IPR017937:Thioredoxin, conserved site:na	GO:0015035:Molecular Function: protein disulfide oxidoreductase activity :5.5e-07|GO:0009055:Molecular Function: electron carrier activity :5.5e-07|GO:0006662:Biological Process: glycerol ether metabolic process :5.5e-07|GO:0016853:Molecular Function: isomerase activity :5.6e-36|GO:0045454:Biological Process: cell redox homeostasis :2.5e-31
D918_04413	RNA/DNA binding protein	Small nuclear ribonucleoprotein-associated protein	834	-108	0	0	0	2	2	0	-	Y	Y	K17289	cellular retinoic acid-binding protein 2-like	3.2e-09	IPR000463:Cytosolic fatty-acid binding:8.4e-07|IPR012674:Calycin:7.6e-18|IPR011038:Calycin-like:1e-19	GO:0008289:Molecular Function: lipid binding :8.4e-07|GO:0006810:Biological Process: transport :8.4e-07|GO:0005488:Molecular Function: binding :7.6e-18|GO:0005215:Molecular Function: transporter activity :8.4e-07
D918_03597	RNA/DNA binding protein	Putative RNA recognition motif protein	103	-107	0	0	0	0	8	0	Y	-	Y	K13192	hypothetical protein	3.7e-17	-	-
D918_00849	Transferases	Amidinotransferase	30	-106	0	0	0	3	4	0	-	-	-	K13899	CST3; cystatin C	1.9e-11	IPR000010:Proteinase inhibitor I25, cystatin:1.7e-21	GO:0004869:Molecular Function: cysteine-type endopeptidase inhibitor activity :1.7e-21
D918_01648	Lipid metabolism	Enoyl-coA Hydratase	32	-106	0	0	0	0	3	0	-	Y	Y	K06252	tnxb; tenascin XB	1.8e-07	IPR002919:Protease inhibitor I8, cysteine-rich trypsin inhibitor-like:2.6e-14	-
D918_04775	Structural Proteins	Troponin C, isoform 2	19	-106	0	0	0	2	13	0	-	-	-	K09487	endoplasmin protein	3e-210	IPR001404:Heat shock protein Hsp90:6.1e-174|IPR008144:Guanylate kinase:1.3e-49|IPR008145:Guanylate kinase/L-type calcium channel:8.9e-59|IPR001452:Src homology-3 domain:1.6e-25|IPR001523:Paired box protein, N-terminal:3.5e-31|IPR020568:Ribosomal protein S5 domain 2-type fold:3.5e-89|IPR000806:Rab GDI protein:5.5e-23|IPR012287:Homeodomain-related:9.1e-10|IPR011991:Winged helix-turn-helix transcrip…	GO:0005840:Cellular Component: ribosome :1e-10|GO:0006457:Biological Process: protein folding :6.1e-174|GO:0003677:Molecular Function: DNA binding :3.5e-31|GO:0005524:Molecular Function: ATP binding :6.1e-174|GO:0006355:Biological Process: regulation of transcription, DNA-dependent :3.5e-31|GO:0005622:Cellular Component: intracellular :1e-10|GO:0006950:Biological Process: response to stress :6.1e…
D918_09675	Hydrolases	acetylcholinesterase	57	-106	0	0	0	3	6	1	-	-	-	-	-	-	-	-
D918_00383	Purine metabolism	nucleoside diphosphate kinase (NDK)	26	-104	0	0	1	7	24	0	-	-	-	K14573	putative RNA recognition motif protein	4.7e-102	IPR012335:Thioredoxin fold:4.5e-52|IPR000504:RNA recognition motif domain:3.4e-19|IPR012677:Nucleotide-binding, alpha-beta plait:5.1e-21|IPR012336:Thioredoxin-like fold:1.4e-45|IPR000889:Glutathione peroxidase:3.8e-71	GO:0006979:Biological Process: response to oxidative stress :3.8e-71|GO:0000166:Molecular Function: nucleotide binding :5.1e-21|GO:0004602:Molecular Function: glutathione peroxidase activity :3.8e-71|GO:0055114:Biological Process: oxidation-reduction process :3.8e-71|GO:0003676:Molecular Function: nucleic acid binding :3.4e-19
D918_03048	Uncharacterized Proteins	Conserved Hypothetical protein	85	-103	0	0	0	0	13	0	-	-	-	K04079	heat shock protein 90	0	IPR001404:Heat shock protein Hsp90:3.3e-254|IPR019805:Heat shock protein Hsp90, conserved site:na|IPR020575:Heat shock protein Hsp90, N-terminal:8.9e-83|IPR020568:Ribosomal protein S5 domain 2-type fold:1.4e-106|IPR003594:ATPase-like, ATP-binding domain:8.8e-92	GO:0006457:Biological Process: protein folding :3.3e-254|GO:0005524:Molecular Function: ATP binding :3.3e-254|GO:0051082:Molecular Function: unfolded protein binding :3.3e-254|GO:0006950:Biological Process: response to stress :3.3e-254
D918_09076	GTP/ATP Binding Protein	GTPase Kras	21	-103	0	0	0	0	2	0	-	Y	Y	-	-	-	IPR001534:Transthyretin-like:6.5e-46	GO:0005615:Cellular Component: extracellular space :6.5e-46
D918_00560	Glycolysis/Gluconeogenesis	Triosephosphate isomerase	27	-102	0	0	0	3	14	0	-	-	-	-	-	-	IPR001534:Transthyretin-like:3.3e-42	GO:0005615:Cellular Component: extracellular space :3.3e-42
D918_06098	Transcription Elongation factors	Eukaryotic translation initiation factor 2A	62	-102	0	0	0	0	2	1	-	-	-	K15206	KAFR0B04530; hypothetical protein	5.8e-07	IPR013078:Histidine phosphatase superfamily, clade-1:3.7e-17	-
D918_00147	Proteases	Gut Specific Cysteine Proteinase	36	-100	0	0	0	0	2	0	-	-	-	K00522	hypothetical protein	7.7e-54	IPR001519:Ferritin:7.7e-90|IPR012347:Ferritin-related:3e-74|IPR009040:Ferritin-like:na|IPR009078:Ferritin/ribonucleotide reductase-like:2.3e-69|IPR008331:Ferritin/DPS protein domain:1.1e-46	GO:0006879:Biological Process: cellular iron ion homeostasis :7.7e-90|GO:0006826:Biological Process: iron ion transport :7.7e-90|GO:0046914:Molecular Function: transition metal ion binding :2.3e-69|GO:0008199:Molecular Function: ferric iron binding :7.7e-90|GO:0055114:Biological Process: oxidation-reduction process :2.3e-69|GO:0005488:Molecular Function: binding :7.7e-90|GO:0016491:Molecular Func…
D918_08193	Uncharacterized Proteins	Uncharacterized protein	39	-100	0	0	4	7	19	0	Y	-	Y	K12327	uncharacterized LOC100222084	2.5e-16	-	-
D918_05337	Structural Proteins	putative von Willebrand factor type A domain protein	87	-99	1	0	1	2	8	0	-	-	-	K12367	putative dedicator of cytokinesis protein 5	1.9e-21	IPR008914:Phosphatidylethanolamine-binding protein PEBP:4.6e-44	-
D918_09114	Purine metabolism	purine nucleoside phosphorylase	31	-99	0	0	0	0	8	0	-	-	-	K06530	putative A-macroglobulin complement component	5.4e-117	IPR002890:Alpha-2-macroglobulin, N-terminal:1.9e-07|IPR011625:Alpha-2-macroglobulin, N-terminal 2:1.7e-25	GO:0004866:Molecular Function: endopeptidase inhibitor activity :1.9e-07
D918_01962	Superoxide dismutase	Iron/manganese superoxide dimutase	23	-98	0	0	0	1	7	0	-	-	-	K13912	hypothetical protein	9.9e-66	IPR000884:Thrombospondin, type 1 repeat:7.6e-12	-
D918_02915	Thioredoxin/peroxiredoxin	Thioredoxin peroxidase 1	22	-95	0	0	0	0	3	0	-	-	-	K12856	Component of the U4/U6-U5 snRNP complex, involved in the second catalytic step of splicing	1.4e-06	-	-
D918_06294	Lipid/Sterol Binding Proteins	OV-16 antigen	19	-93	0	0	0	2	11	0	-	-	-	-	-	-	IPR009050:Globin-like:2.3e-15|IPR000971:Globin, subset:1.9e-10|IPR012292:Globin:8.4e-23	GO:0015671:Biological Process: oxygen transport :8.4e-23|GO:0020037:Molecular Function: heme binding :8.4e-23|GO:0005506:Molecular Function: iron ion binding :8.4e-23|GO:0019825:Molecular Function: oxygen binding :8.4e-23
D918_06818	Structural Proteins	Troponin family protein	32	-93	0	0	0	1	6	0	-	-	-	K08135	uncharacterized LOC100225058	1.8e-114	IPR003129:Laminin G, thrombospondin-type, N-terminal:1.7e-05|IPR010515:Collagenase NC10/endostatin:2.8e-81|IPR016187:C-type lectin fold:4.5e-61|IPR008160:Collagen triple helix repeat:3.1e-07|IPR008985:Concanavalin A-like lectin/glucanase:8.4e-21|IPR016186:C-type lectin-like:3.7e-71	GO:0031012:Cellular Component: extracellular matrix :2.8e-81|GO:0007155:Biological Process: cell adhesion :2.8e-81|GO:0005198:Molecular Function: structural molecule activity :2.8e-81|GO:0005488:Molecular Function: binding :3.7e-71
D918_02639	Transcription Elongation factors	Eukaryotic translation initiation factor 2C 2	29	-91	0	0	0	1	5	0	-	-	-	K15502	serine/threonine-protein phosphatase 6 regulatory ankyrin repeat subunit A-like	1.8e-283	IPR002153:Transient receptor potential channel, canonical:9.2e-08|IPR020683:Ankyrin repeat-containing domain:2.7e-81|IPR002110:Ankyrin repeat:5.5e-10	GO:0070588:Biological Process: calcium ion transmembrane transport :9.2e-08|GO:0016020:Cellular Component: membrane :9.2e-08|GO:0005515:Molecular Function: protein binding :5.5e-10|GO:0005262:Molecular Function: calcium channel activity :9.2e-08
D918_08511	Heat Shock Proteins/Chaperons/Isomerases	Putative peptidyl-prolyl cis-trans isomerase B	22	-91	2	1	3	7	23	0	Y	-	Y	K01158	deoxyribonuclease II, putative	2e-09	IPR004947:Deoxyribonuclease II:7.3e-20	GO:0004531:Molecular Function: deoxyribonuclease II activity :7.3e-20|GO:0006259:Biological Process: DNA metabolic process :7.3e-20
D918_02210	Structural Proteins	Paramyosin	22	-90	0	0	0	1	2	0	-	Y	Y	K06255	hspg2; heparan sulfate proteoglycan 2	0	IPR003598:Immunoglobulin subtype 2:9.3e-17|IPR000034:Laminin B type IV:1.5e-28|IPR023415:Low-density lipoprotein (LDL) receptor class A, conserved site:na|IPR000742:Epidermal growth factor-like, type 3:na|IPR013320:Concanavalin A-like lectin/glucanase, subgroup:2.6e-47|IPR013098:Immunoglobulin I-set:5.8e-12|IPR001791:Laminin G domain:1.8e-37|IPR013783:Immunoglobulin-like fold:1.3e-19|IPR006209:EG…	GO:0031012:Cellular Component: extracellular matrix :1.5e-28|GO:0007155:Biological Process: cell adhesion :1.5e-28|GO:0005515:Molecular Function: protein binding :5.4e-15|GO:0005509:Molecular Function: calcium ion binding :na
D918_08159	Uncharacterized Proteins	hypothetical protein Tsp_04105	76	-90	0	0	0	0	17	0	-	-	-	K14402	cleavage and polyadenylation specificity factor subunit 2	6.9e-117	IPR010960:Flavocytochrome c:6.8e-108|IPR003953:Fumarate reductase/succinate dehydrogenase flavoprotein, N-terminal:3.9e-90	GO:0009055:Molecular Function: electron carrier activity :3.9e-90|GO:0000104:Molecular Function: succinate dehydrogenase activity :6.8e-108|GO:0055114:Biological Process: oxidation-reduction process :6.8e-108|GO:0016491:Molecular Function: oxidoreductase activity :3.9e-90
D918_00210	Proteases	Serine protease precursor/putative trypsin	77	-89	5	0	0	0	0	0	Y	-	Y	-	-	-	-	-
D918_04681	Carbohydrate Binding Proteins	Putative chitin binding Peritrophin-A domain protein	190	-88	0	0	0	0	5	0	Y	-	Y	K04426	protein kinase at 92B ortholog	4.6e-13	IPR001715:Calponin homology domain:2e-39|IPR003096:Smooth muscle protein/calponin:3e-14	GO:0005515:Molecular Function: protein binding :2e-39
D918_07757	Lipid/Sterol Binding Proteins	VIT-like protein	196	-88	0	0	0	0	14	0	Y	-	Y	-	-	-	IPR009050:Globin-like:4.5e-16|IPR000971:Globin, subset:7.1e-09|IPR012292:Globin:3.6e-19	GO:0015671:Biological Process: oxygen transport :3.6e-19|GO:0020037:Molecular Function: heme binding :3.6e-19|GO:0005506:Molecular Function: iron ion binding :3.6e-19|GO:0019825:Molecular Function: oxygen binding :3.6e-19
D918_07648	Structural Proteins	Putative PDZ domain protein	41	-87	0	0	0	0	5	0	-	-	-	K12349	ceramidase	2.3e-11	IPR004877:Cytochrome b561, eukaryote:7.9e-10|IPR005018:DOMON domain:8.4e-12|IPR006593:Cytochrome b561/ferric reductase transmembrane:7.3e-27	GO:0016021:Cellular Component: integral to membrane :7.9e-10
D918_09288	Lipid metabolism	prosaposin	59	-87	0	0	0	0	6	0	Y	-	Y	-	-	-	-	-
D918_00610	Metal Binding Protein	Lactoylglutathione lyase	27	-85	0	0	0	2	5	1	-	-	-	K10093	beta-galactoside-binding lectin	1e-65	IPR001079:Galectin, carbohydrate recognition domain:1.4e-53|IPR008985:Concanavalin A-like lectin/glucanase:3.7e-43|IPR013320:Concanavalin A-like lectin/glucanase, subgroup:4.2e-47	GO:0005529:Molecular Function: sugar binding :1.4e-53
D918_00247	Cytochromes	Cytochrome b5	19	-84	0	0	0	0	2	0	-	-	-	K11086	small nuclear ribonucleoprotein-associated protein B	4.7e-63	IPR001163:Like-Sm ribonucleoprotein (LSM) domain:2.2e-16|IPR010920:Like-Sm ribonucleoprotein (LSM)-related domain:2.4e-23|IPR006649:Like-Sm ribonucleoprotein (LSM) domain, eukaryotic/archaea-type:2.7e-21	-
D918_00526	Oxidoreductase	Aldo/Keto Reductase Family	46	-84	0	0	0	0	3	1	-	-	-	K13443	Niemann-Pick Type C-2, putative	2.5e-23	IPR014756:Immunoglobulin E-set:2.8e-23|IPR003172:MD-2-related lipid-recognition:3e-28	-
D918_05890	Protease Inhibitors	Papilin	13	-82	0	0	1	1	0	0	Y	-	Y	-	-	-	-	-
D918_09048	Phosphatase	Endonuclease/exonuclease/phosphatase family protein	1062	-82	0	0	0	0	3	0	Y	-	Y	K13443	ML1; MD2-like 1	3.4e-15	IPR017452:GPCR, rhodopsin-like superfamily:na|IPR014756:Immunoglobulin E-set:5.8e-22|IPR003172:MD-2-related lipid-recognition:5.1e-24|IPR000276:GPCR, rhodopsin-like, 7TM:1.4e-09	GO:0007186:Biological Process: G-protein coupled receptor protein signaling pathway :1.4e-09|GO:0016021:Cellular Component: integral to membrane :1.4e-09
D918_04738	Structural Proteins	Lamin -L	1320	-81	0	0	0	0	3	0	-	Y	Y	K13443	GH25210 gene product from transcript GH25210-RA	4.8e-08	IPR014756:Immunoglobulin E-set:1.9e-11|IPR003172:MD-2-related lipid-recognition:1.1e-14	-
D918_06213	Oxidoreductase	Oxidoreductase	34	-81	0	0	0	9	8	0	Y	-	Y	K06115	putative spectrin repeat-containing domain protein	0	IPR001605:Spectrin/pleckstrin-like:1.5e-21|IPR002017:Spectrin repeat:1e-18|IPR018159:Spectrin/alpha-actinin:1.8e-25|IPR011993:Pleckstrin homology-type:7.7e-24|IPR001849:Pleckstrin homology domain:3.5e-13	GO:0005515:Molecular Function: protein binding :7.7e-24
D918_08060	Carbohydrate Binding Proteins	galactoside-binding lectin superfamily	19	-81	0	0	1	1	0	0	Y	-	Y	K01011	sseA; 3-mercaptopyruvate sulfurtransferase	2.5e-25	IPR001763:Rhodanese-like:3.3e-24|IPR001307:Thiosulphate sulfurtransferase, conserved site:na	GO:0004792:Molecular Function: thiosulfate sulfurtransferase activity :na
D918_08754	Transferases	N(G),N(G)-dimethylarginine dimethylaminohydrolase 1	825	-81	0	0	0	0	2	0	-	-	-	K10624	DWNN domain containing protein	1.8e-06	-	-
D918_02997	Uncharacterized Proteins	Conserved Hypothetical Protein	46	-80	0	0	0	0	2	0	Y	-	Y	K16460	poly(ADP-ribose) polymerase pme-5-like	5.9e-26	IPR004947:Deoxyribonuclease II:9.2e-37	GO:0004531:Molecular Function: deoxyribonuclease II activity :9.2e-37|GO:0006259:Biological Process: DNA metabolic process :9.2e-37
D918_03824	Lipid/Sterol Binding Proteins	Phosphatidylethanolamine-binding protein	19	-78	0	0	0	4	18	0	-	-	-	K02519	translation initiation factor IF-2	3.2e-31	-	-
D918_02576	Structural Proteins	Muscle LIM protein Mlp84B	615	-77	0	0	0	0	2	0	-	-	-	K01873	Pmp5-a; peritrophic matrix protein 5-A	7.4e-10	IPR002919:Protease inhibitor I8, cysteine-rich trypsin inhibitor-like:8.5e-11|IPR002557:Chitin binding domain:1.2e-13	GO:0008061:Molecular Function: chitin binding :1.2e-13|GO:0006030:Biological Process: chitin metabolic process :1.2e-13|GO:0005576:Cellular Component: extracellular region :1.2e-13
D918_04947	Heat Shock Proteins/Chaperons/Isomerases	Hsc70-interacting protein	29	-76	0	0	0	0	7	0	-	-	-	K07611	lamin-L	5.8e-72	IPR001664:Intermediate filament protein:1.2e-83|IPR016044:Filament:1.1e-39|IPR018039:Intermediate filament protein, conserved site:na|IPR001322:Intermediate filament, C-terminal:3.5e-32	GO:0005198:Molecular Function: structural molecule activity :1.2e-83
D918_00208	Proteases	Putative trypsin	77	-75	2	0	5	15	8	0	Y	-	Y	K07611	hypothetical protein	1.6e-67	IPR001664:Intermediate filament protein:1.4e-219|IPR016044:Filament:4.8e-65|IPR018039:Intermediate filament protein, conserved site:na|IPR001322:Intermediate filament, C-terminal:1.8e-43	GO:0005198:Molecular Function: structural molecule activity :1.4e-219
D918_04215	Calcium Binding	Myophilin	17	-74	0	0	0	0	10	0	-	-	-	K02183	calmodulin	3.1e-34	IPR018247:EF-Hand 1, calcium-binding site:na|IPR018249:EF-HAND 2:na|IPR011992:EF-hand-like domain:3.7e-27|IPR002048:Calcium-binding EF-hand:9.2e-08|IPR018248:EF-hand:8.9e-10	GO:0005509:Molecular Function: calcium ion binding :3.7e-27
D918_06121	Hydrolases	Carbonic anhydrase	29	-73	0	0	0	1	7	0	-	-	-	K06096	vesicle-associated membrane protein-associated protein A-like	1.1e-06	IPR008962:PapD-like:2.8e-18|IPR000535:Major sperm protein:8.7e-15	GO:0005198:Molecular Function: structural molecule activity :8.7e-15
D918_00101	Structural Proteins	Myosin essential light chain	17	-72	0	0	0	0	3	0	-	-	-	-	-	-	IPR009050:Globin-like:1.2e-09|IPR000971:Globin, subset:6.8e-07|IPR012292:Globin:1.4e-12	GO:0015671:Biological Process: oxygen transport :1.4e-12|GO:0020037:Molecular Function: heme binding :1.4e-12|GO:0005506:Molecular Function: iron ion binding :1.4e-12|GO:0019825:Molecular Function: oxygen binding :1.4e-12
D918_03324	Uncharacterized Proteins	Putative ShTK domain protein	166	-71	0	0	4	1	6	0	Y	-	Y	K09276	fruYP1; cold-shock domain protein	6.3e-43	IPR019844:Cold-shock conserved site:na|IPR016027:Nucleic acid-binding, OB-fold-like:1.3e-24|IPR012340:Nucleic acid-binding, OB-fold:7.8e-21|IPR011129:Cold shock protein:1.3e-21|IPR002059:Cold-shock protein, DNA-binding:3.8e-27	GO:0003677:Molecular Function: DNA binding :3.8e-27|GO:0006355:Biological Process: regulation of transcription, DNA-dependent :3.8e-27|GO:0003676:Molecular Function: nucleic acid binding :1.3e-21
D918_06750	Heat Shock Proteins/Chaperons/Isomerases	Prolyly isomerase	774	-71	0	0	0	2	1	0	-	-	-	K03909	tissue factor pathway inhibitor-like	8e-36	IPR020901:Proteinase inhibitor I2, Kunitz, conserved site:na|IPR002223:Proteinase inhibitor I2, Kunitz metazoa:2.5e-25	GO:0004867:Molecular Function: serine-type endopeptidase inhibitor activity :2.5e-25
D918_07602	Phosphatase	lysosomal acid phospatase	1203	-71	0	0	0	0	2	0	-	-	-	K03909	tissue factor pathway inhibitor-like	6.6e-40	IPR020901:Proteinase inhibitor I2, Kunitz, conserved site:na|IPR002223:Proteinase inhibitor I2, Kunitz metazoa:6.7e-26	GO:0004867:Molecular Function: serine-type endopeptidase inhibitor activity :6.7e-26
D918_06440	Thioredoxin/peroxiredoxin	Putative Nucleoredoxin 1	17	-70	0	0	0	2	8	0	-	-	-	-	-	-	-	-
D918_00944	Fascilin	Fasciclin domain protein	80	-68	0	0	7	1	6	0	Y	-	Y	-	-	-	-	-
D918_01677	Protease Inhibitors	Serine protease inhibitor	24	-68	0	0	0	3	14	1	-	-	-	K09560	hip-1; Protein HIP-1	2.5e-48	IPR011990:Tetratricopeptide-like helical:5.8e-20|IPR013026:Tetratricopeptide repeat-containing:na|IPR019734:Tetratricopeptide repeat:na	GO:0005515:Molecular Function: protein binding :na|GO:0005488:Molecular Function: binding :5.8e-20
D918_00479	Uncharacterized Proteins	Uncharacterized protein	36	-67	2	1	4	7	13	0	Y	-	Y	K09560	hsc70-interacting protein-like	2.1e-20	IPR006636:Heat shock chaperonin-binding:6e-06	-
D918_06811	Miscellaneous	Putative venom allergen 5	49	-66	0	0	3	7	1	0	-	-	-	K09542	hypothetical protein	6.3e-20	IPR001436:Alpha crystallin/Heat shock protein:5.7e-08|IPR002068:Heat shock protein Hsp20:6.7e-18|IPR008978:HSP20-like chaperone:2.6e-13	GO:0009408:Biological Process: response to heat :5.7e-08
D918_08018	GTP/ATP Binding Protein	Zinc finger protein	162	-66	2	0	0	0	0	0	-	-	-	K15633	independent phosphoglycerate mutase isoform 2	2.1e-186	IPR017849:Alkaline phosphatase-like, alpha/beta/alpha:3.2e-81|IPR006124:Metalloenzyme:2.3e-96|IPR011258:BPG-independent PGAM, N-terminal:8.2e-82|IPR017850:Alkaline-phosphatase-like, core domain:6.3e-70|IPR005995:Phosphoglycerate mutase, 2,3-bisphosphoglycerate-independent:1.1e-201	GO:0046872:Molecular Function: metal ion binding :2.3e-96|GO:0008152:Biological Process: metabolic process :3.2e-81|GO:0006007:Biological Process: glucose catabolic process :1.1e-201|GO:0004619:Molecular Function: phosphoglycerate mutase activity :1.1e-201|GO:0003824:Molecular Function: catalytic activity :2.3e-96|GO:0005737:Cellular Component: cytoplasm :8.2e-82|GO:0030145:Molecular Function: ma…
D918_08587	Superoxide dismutase	Putative copper/zinc superoxide dimutase	19	-66	0	0	0	0	1	0	-	-	-	-	-	-	-	-
D918_08055	Ubiquitination	Ubiquitin conjugating enzyme	101	-65	0	0	0	0	5	0	Y	-	Y	K17106	Wap; whey acidic protein	8e-10	IPR008197:Whey acidic protein, 4-disulphide core:1.1e-09	GO:0005576:Cellular Component: extracellular region :1.1e-09|GO:0030414:Molecular Function: peptidase inhibitor activity :1.1e-09
D918_01342	Ubiquitination	UV excision repair protein	41	-64	0	0	0	0	2	0	-	-	-	K01267	aspartyl aminopeptidase	2.5e-110	IPR023358:Peptidase M18, domain 2:3e-42|IPR001948:Peptidase M18:8.1e-137	GO:0006508:Biological Process: proteolysis :8.1e-137|GO:0004177:Molecular Function: aminopeptidase activity :8.1e-137|GO:0008270:Molecular Function: zinc ion binding :8.1e-137
D918_02142	Uncharacterized Proteins	Putative DB module protein	15	-64	0	0	0	0	3	0	-	Y	Y	-	-	-	-	-
D918_08460	Cytochromes	Putative Cytochrome C	12	-64	0	0	0	1	3	0	-	Y	Y	-	-	-	-	-
D918_03253	Oxidoreductase	Putative Oxidoreductase	35	-63	0	0	0	2	6	0	Y	-	Y	-	-	-	-	-
D918_06000	Hydrolases	Carbonic anhydrase 1	27	-63	0	0	0	0	4	1	-	-	-	K06110	proable exocyst complex component Sec6	3.1e-176	IPR008962:PapD-like:6.6e-18|IPR010326:Exocyst complex component Sec6:2.6e-211|IPR000535:Major sperm protein:9.6e-11	GO:0005198:Molecular Function: structural molecule activity :9.6e-11
D918_08066	Glycosidases	Chitinase domain-containing protein	48	-63	0	0	0	0	5	0	-	-	-	-	-	-	IPR000557:Calponin repeat:3e-10	-
D918_02462	Glycosidases	Alpha-amylase (pancreatic)	32	-62	0	0	0	0	12	0	-	-	-	K05692	actin-5C	4.3e-202	IPR004001:Actin, conserved site:na|IPR004000:Actin-like:4.6999826251319535E-58|IPR020902:Actin/actin-like conserved site:na	GO:0005524:Molecular Function: ATP binding :na
D918_04950	Heat Shock Proteins/Chaperons/Isomerases	Protein HSP-25	22	-62	0	0	0	0	10	0	-	Y	Y	K01596	phosphoenolpyruvate carboxykinase	8.2e-295	IPR008210:Phosphoenolpyruvate carboxykinase, N-terminal:1.3e-92|IPR008209:Phosphoenolpyruvate carboxykinase, GTP-utilising:1e-262|IPR013035:Phosphoenolpyruvate carboxykinase, C-terminal:3.4e-128|IPR018091:Phosphoenolpyruvate carboxykinase, GTP-utilising, conserved site:na	GO:0004613:Molecular Function: phosphoenolpyruvate carboxykinase (GTP) activity :na|GO:0006094:Biological Process: gluconeogenesis :1e-262|GO:0005525:Molecular Function: GTP binding :1e-262|GO:0004611:Molecular Function: phosphoenolpyruvate carboxykinase activity :1e-262|GO:0017076:Molecular Function: purine nucleotide binding :3.4e-128
D918_03140	Uncharacterized Proteins	Conserved Hypothetical protein	65	-61	0	0	0	0	3	0	-	-	-	K14165	DUSP19; dual specificity protein phosphatase 19 isoform 1	4.6e-24	IPR000387:Protein-tyrosine/Dual-specificity phosphatase:na|IPR003595:Protein-tyrosine phosphatase, catalytic:na|IPR000340:Dual specificity phosphatase, catalytic domain:1.7e-30|IPR020422:Dual specificity phosphatase, subgroup, catalytic domain:5.9e-36|IPR019151:Proteasome assembly chaperone 2:6.9e-16|IPR002035:von Willebrand factor, type A:8.4e-32	GO:0005515:Molecular Function: protein binding :8.4e-32|GO:0008138:Molecular Function: protein tyrosine/serine/threonine phosphatase activity :5.9e-36|GO:0006470:Biological Process: protein dephosphorylation :5.9e-36|GO:0016311:Biological Process: dephosphorylation :na|GO:0016791:Molecular Function: phosphatase activity :na
D918_06572	Structural Proteins	Actin depolymerization factor	17	-61	0	0	0	3	11	0	-	-	-	K01835	NV10524; phosphoglucomutase-like	3.4e-131	IPR016066:Alpha-D-phosphohexomutase, conserved site:na|IPR005846:Alpha-D-phosphohexomutase, alpha/beta/alpha domain III:3.5e-11|IPR005845:Alpha-D-phosphohexomutase, alpha/beta/alpha domain II:4.1e-12|IPR016055:Alpha-D-phosphohexomutase, alpha/beta/alpha I/II/III:3.5e-45|IPR005841:Alpha-D-phosphohexomutase superfamily:7.5e-21|IPR005844:Alpha-D-phosphohexomutase, alpha/beta/alpha domain I:1e-30	GO:0000287:Molecular Function: magnesium ion binding :na|GO:0005975:Biological Process: carbohydrate metabolic process :3.5e-45|GO:0016868:Molecular Function: intramolecular transferase activity, phosphotransferases :3.5e-45
D918_07234	Uncharacterized Proteins	Conserved Hypothetical Protein	19	-61	0	0	0	0	2	0	-	-	-	K09632	chymotrypsin-like protease CTRL-1-like	9e-07	IPR009003:Peptidase cysteine/serine, trypsin-like:1e-14|IPR001254:Peptidase S1/S6, chymotrypsin/Hap:7e-06	GO:0004252:Molecular Function: serine-type endopeptidase activity :7e-06|GO:0006508:Biological Process: proteolysis :7e-06|GO:0003824:Molecular Function: catalytic activity :1e-14
D918_03258	Miscellaneous	WD domain, G-beta repeat-containing domain protein	68	-60	0	0	0	3	15	1	-	-	-	K06238	collagen alpha-6(VI) chain-like	3.2e-21	IPR002035:von Willebrand factor, type A:8.8e-24	GO:0005515:Molecular Function: protein binding :8.8e-24
D918_01217	Major Sperm Proteins	Major sperm protein	14	-57	0	0	0	0	5	0	-	-	-	K16732	proteophosphoglycan 5	9.7e-25	IPR009003:Peptidase cysteine/serine, trypsin-like:6.5e-24|IPR001254:Peptidase S1/S6, chymotrypsin/Hap:1.6e-10	GO:0004252:Molecular Function: serine-type endopeptidase activity :1.6e-10|GO:0006508:Biological Process: proteolysis :1.6e-10|GO:0003824:Molecular Function: catalytic activity :6.5e-24
D918_02200	Transthyretin	Transthyretin-like protein	16	-56	1	0	0	1	6	0	Y	-	Y	K16732	proteophosphoglycan 5	4.1e-14	IPR009003:Peptidase cysteine/serine, trypsin-like:6.5e-24|IPR001254:Peptidase S1/S6, chymotrypsin/Hap:1.4e-10	GO:0004252:Molecular Function: serine-type endopeptidase activity :1.4e-10|GO:0006508:Biological Process: proteolysis :1.4e-10|GO:0003824:Molecular Function: catalytic activity :6.5e-24
D918_02866	Uncharacterized Proteins	Conserved Hypothetical Protein	39	-56	0	0	2	0	0	0	-	Y	Y	K09626	PRSS22; protease, serine, 22	2.3e-07	IPR009003:Peptidase cysteine/serine, trypsin-like:3.5e-24|IPR001254:Peptidase S1/S6, chymotrypsin/Hap:9.8e-10	GO:0004252:Molecular Function: serine-type endopeptidase activity :9.8e-10|GO:0006508:Biological Process: proteolysis :9.8e-10|GO:0003824:Molecular Function: catalytic activity :3.5e-24
D918_01263	Uncharacterized Proteins	Conserved Hypothetical Protein	83	-55	0	0	0	5	20	0	-	-	-	K09632	chymotrypsin-like protease CTRL-1-like	1.1e-08	IPR009003:Peptidase cysteine/serine, trypsin-like:5.5e-15|IPR001254:Peptidase S1/S6, chymotrypsin/Hap:1.4e-08	GO:0004252:Molecular Function: serine-type endopeptidase activity :1.4e-08|GO:0006508:Biological Process: proteolysis :1.4e-08|GO:0003824:Molecular Function: catalytic activity :5.5e-15
D918_00155	Structural Proteins	Microtubulue associated protein	51	-54	0	0	0	0	5	0	-	-	-	K01178	FLO11, MUC1, STA4; Flo11p	1.6e-20	IPR009003:Peptidase cysteine/serine, trypsin-like:6e-22|IPR001254:Peptidase S1/S6, chymotrypsin/Hap:2e-12	GO:0004252:Molecular Function: serine-type endopeptidase activity :2e-12|GO:0006508:Biological Process: proteolysis :2e-12|GO:0003824:Molecular Function: catalytic activity :6e-22
D918_09267	Uncharacterized Proteins	protein asteroid	30	-54	0	0	2	11	23	0	Y	-	Y	K01178	FLO11, MUC1, STA4; Flo11p	3.5e-13	IPR009003:Peptidase cysteine/serine, trypsin-like:2.1e-19|IPR001254:Peptidase S1/S6, chymotrypsin/Hap:1.6e-10	GO:0004252:Molecular Function: serine-type endopeptidase activity :1.6e-10|GO:0006508:Biological Process: proteolysis :1.6e-10|GO:0003824:Molecular Function: catalytic activity :2.1e-19
D918_09790	Receptors	Receptor expression-enhancing protein	18	-54	0	0	0	0	2	3	-	-	-	K03098	hypothetical protein	8.6e-09	IPR012674:Calycin:na|IPR011038:Calycin-like:5.6e-07	GO:0005488:Molecular Function: binding :na
D918_05958	Transferases	Glutathione-S-transferase	24	-52	0	0	0	2	6	0	-	-	-	K10707	vesicle-associated membrane protein-associated protein A-like	2.8e-10	IPR008962:PapD-like:3.9e-27|IPR000535:Major sperm protein:1.8e-17	GO:0005198:Molecular Function: structural molecule activity :1.8e-17
D918_00564	Miscellaneous	heat- and acid-stable phospho protein	24	-51	0	0	0	1	2	0	-	-	-	K01874	methionyl-tRNA synthetase, cytoplasmic	1.7e-230	IPR001412:Aminoacyl-tRNA synthetase, class I, conserved site:na|IPR002921:Lipase, class 3:1.2e-13|IPR012340:Nucleic acid-binding, OB-fold:3.7e-38|IPR015413:Aminoacyl-tRNA synthetase, class I (M):5.1e-91|IPR009080:Aminoacyl-tRNA synthetase, class 1a, anticodon-binding:1.3e-31|IPR014729:Rossmann-like alpha/beta/alpha sandwich fold:3.3e-68|IPR016027:Nucleic acid-binding, OB-fold-like:1.2e-38|IPR0147…	GO:0005524:Molecular Function: ATP binding :2.2e-112|GO:0004825:Molecular Function: methionine-tRNA ligase activity :2.2e-112|GO:0000049:Molecular Function: tRNA binding :1.6e-28|GO:0005737:Cellular Component: cytoplasm :2.2e-112|GO:0000166:Molecular Function: nucleotide binding :2.2e-112|GO:0006418:Biological Process: tRNA aminoacylation for protein translation :5.1e-91|GO:0004806:Molecular Func…
D918_07652	GTP/ATP Binding Protein	Putative CRE-RAN-4 protein	15	-51	0	0	0	2	13	0	-	-	-	-	-	-	-	-
D918_03430	Protease Inhibitors	Cysteine string protein	34	-50	0	0	0	2	3	0	Y	-	Y	K12367	putative dedicator of cytokinesis protein 5	1e-67	IPR008914:Phosphatidylethanolamine-binding protein PEBP:3.2e-69	-
D918_06135	Uncharacterized Proteins	Hypothetical protein	85	-49	0	0	0	4	9	1	-	-	-	K10420	dynein light chain Tctex-type 3-like	1.6e-21	IPR005334:Tctex-1:2.1e-40	-
D918_02880	Heat Shock Proteins/Chaperons/Isomerases	Chaperonin	15	-46	0	0	2	1	6	0	-	Y	Y	-	-	-	-	-
D918_03674	Transthyretin	Transthyretin-like protein	15	-45	1	0	1	0	1	0	Y	-	Y	K09503	dnaja2, cpr3, dj3, dja2, dnaj, dnj3, hirip4, rdj2; DnaJ (Hsp40) homolog, subfamily A, member 2	6.2e-116	IPR008971:HSP40/DnaJ peptide-binding:1.2e-19|IPR002939:Chaperone DnaJ, C-terminal:4.1e-20|IPR001623:Heat shock protein DnaJ, N-terminal:6.4e-27|IPR003095:Heat shock protein DnaJ:1.5e-17|IPR018253:Heat shock protein DnaJ, conserved site:na|IPR001305:Heat shock protein DnaJ, cysteine-rich domain:2.4e-18	GO:0006457:Biological Process: protein folding :4.1e-20|GO:0051082:Molecular Function: unfolded protein binding :4.1e-20|GO:0031072:Molecular Function: heat shock protein binding :6.4e-27
D918_04870	Globins	Putative Myoglobin	14	-45	0	0	0	2	7	0	-	Y	Y	K13199	hypothetical protein	1.7e-41	IPR006861:Hyaluronan/mRNA-binding protein:4.1e-19	-
D918_01574	Ubiquitination	Ubiquitin-like modifier	12	-44	0	0	0	1	8	0	-	Y	Y	K12162	ubiquitin-fold modifier 1	1e-33	IPR005375:Ubiquitin-like, Ufm1:2.6e-44	-
D918_04234	Oxidoreductase	Putative ferric-chelate reductase 1	51	-43	0	0	0	4	7	5	-	-	-	K06238	collagen alpha-3(VI) chain-like	3.6e-07	IPR002223:Proteinase inhibitor I2, Kunitz metazoa:6.2e-12	GO:0004867:Molecular Function: serine-type endopeptidase inhibitor activity :6.2e-12
D918_04417	Lipid/Sterol Binding Proteins	NPC2-like protein	18	-43	3	0	6	9	19	0	Y	-	Y	K00006	NV14101; glycerol 3 phosphate dehydrogenase	9.9e-90	IPR001412:Aminoacyl-tRNA synthetase, class I, conserved site:na|IPR008927:6-phosphogluconate dehydrogenase, C-terminal-like:1.1e-37|IPR013328:Dehydrogenase, multihelical:2.6e-42|IPR011128:Glycerol-3-phosphate dehydrogenase, NAD-dependent, N-terminal:1.2e-43|IPR006168:Glycerol-3-phosphate dehydrogenase, NAD-dependent:1.1e-149|IPR002223:Proteinase inhibitor I2, Kunitz metazoa:8.2e-29|IPR014729:Ross…	GO:0004830:Molecular Function: tryptophan-tRNA ligase activity :1.7e-76|GO:0005524:Molecular Function: ATP binding :1.7e-76|GO:0006030:Biological Process: chitin metabolic process :na|GO:0005737:Cellular Component: cytoplasm :1.7e-76|GO:0055114:Biological Process: oxidation-reduction process :1.1e-149|GO:0006072:Biological Process: glycerol-3-phosphate metabolic process :1.1e-149|GO:0008061:Molec…
D918_04890	RNA/DNA binding protein	DNA binding protein A	35	-43	0	0	0	2	12	0	-	Y	Y	K03909	TFPI; tissue factor pathway inhibitor (lipoprotein-associated coagulation inhibitor)	1.3e-37	IPR020901:Proteinase inhibitor I2, Kunitz, conserved site:na|IPR002223:Proteinase inhibitor I2, Kunitz metazoa:1.1e-26	GO:0004867:Molecular Function: serine-type endopeptidase inhibitor activity :1.1e-26
D918_08261	Ubiquitination	Putative NSFL1 cofactor p47	33	-43	0	0	0	0	2	0	-	-	-	K00799	glutathione S-transferase 2	1.3e-44	IPR012335:Thioredoxin fold:6.3e-29|IPR004046:Glutathione S-transferase, C-terminal:4.9e-13|IPR010987:Glutathione S-transferase, C-terminal-like:9.6e-30|IPR017933:Glutathione S-transferase/chloride channel, C-terminal:na|IPR012336:Thioredoxin-like fold:3.3e-21|IPR004045:Glutathione S-transferase, N-terminal:3.6e-15|IPR003082:Glutathione S-transferase, Pi class:5.1e-08	GO:0004364:Molecular Function: glutathione transferase activity :5.1e-08|GO:0005515:Molecular Function: protein binding :3.6e-15|GO:0008152:Biological Process: metabolic process :5.1e-08
D918_01560	RNA/DNA binding protein	splicing factor, arginine/serine-rich 3	15	-41	0	0	0	1	5	0	-	-	-	K01672	carbonic anhydrase 1	6.5e-57	IPR023561:Carbonic anhydrase, alpha-class:7.2e-54|IPR001148:Carbonic anhydrase, alpha-class, catalytic domain:8.4e-51|IPR018338:Carbonic anhydrase, alpha-class, conserved site:na	GO:0008270:Molecular Function: zinc ion binding :na|GO:0006730:Biological Process: one-carbon metabolic process :na|GO:0004089:Molecular Function: carbonate dehydratase activity :na
D918_01678	Protease Inhibitors	Serine protease inhibitor	10	-41	0	0	0	1	7	0	-	Y	Y	K03283	HSC70, NV11212; heat shock cognate 70	0	IPR018181:Heat shock protein 70, conserved site:na|IPR001023:Heat shock protein Hsp70:2.7e-89|IPR013126:Heat shock protein 70:1.6e-277	GO:0005524:Molecular Function: ATP binding :2.7e-89
D918_03673	Transthyretin	Transthyretin-like protein	15	-41	0	0	4	10	9	0	Y	-	Y	K12567	TTN; titin	1.1e-22	IPR003598:Immunoglobulin subtype 2:8e-06|IPR007110:Immunoglobulin-like:na|IPR013783:Immunoglobulin-like fold:1.4e-15|IPR003599:Immunoglobulin subtype:1.1e+02|IPR013098:Immunoglobulin I-set:3.6e-12	GO:0005515:Molecular Function: protein binding :na
D918_06664	Transcription Elongation factors	eukaryotic translation initiation factor 4H	36	-41	0	0	0	0	4	0	-	-	-	K15026	hypothetical protein	1.2e-89	IPR013979:Translation initiation factor 2A, beta propellor-like domain:3.3e-60|IPR015943:WD40/YVTN repeat-like-containing domain:1.1e-11	GO:0005515:Molecular Function: protein binding :1.1e-11
D918_01823	Lipid/Sterol Binding Proteins	Fatty-acid binding protein	18	-40	0	0	0	4	10	0	-	Y	Y	K16732	proteophosphoglycan 5	4.2e-15	-	-
D918_04532	Transferases	Uncharacterized protein	1005	-40	0	0	0	0	2	0	-	Y	Y	K01672	GA20608 gene product from transcript GA20608-RA (EC:4.2.1.1)	3.8e-52	IPR023561:Carbonic anhydrase, alpha-class:3.9e-94|IPR001148:Carbonic anhydrase, alpha-class, catalytic domain:4.4e-76|IPR018338:Carbonic anhydrase, alpha-class, conserved site:na	GO:0008270:Molecular Function: zinc ion binding :na|GO:0006730:Biological Process: one-carbon metabolic process :na|GO:0004089:Molecular Function: carbonate dehydratase activity :na
D918_03958	Globins	Putative myoglobin	18	-38	0	0	2	10	18	0	Y	-	Y	K11426	Bzd; buzidau	8.5e-44	IPR002893:Zinc finger, MYND-type:2.3e-05|IPR011990:Tetratricopeptide-like helical:1.4e-06	GO:0008270:Molecular Function: zinc ion binding :2.3e-05|GO:0005488:Molecular Function: binding :1.4e-06
D918_05889	Ubiquitination	Ubiquitin-fold modifier 1	11	-37	0	0	0	0	4	0	-	Y	Y	K01889	putative phenylalanine--tRNA ligase	5.3e-213	IPR012335:Thioredoxin fold:3.8e-18|IPR006863:Erv1/Alr:3.7e-25|IPR005121:Phenylalanyl-tRNA synthetase, beta subunit, ferrodoxin-fold anticodon-binding:3.9e-33|IPR013766:Thioredoxin domain:1.9e-14|IPR017937:Thioredoxin, conserved site:na|IPR006195:Aminoacyl-tRNA synthetase, class II:na|IPR017905:ERV/ALR sulphydryl oxidase:na|IPR004530:Phenylalanyl-tRNA synthetase, class IIc, mitochondrial:7.4e-80|I…	GO:0000287:Molecular Function: magnesium ion binding :3.9e-33|GO:0005524:Molecular Function: ATP binding :7.4e-80|GO:0008168:Molecular Function: methyltransferase activity :1.2e-14|GO:0055114:Biological Process: oxidation-reduction process :3.7e-25|GO:0016972:Molecular Function: thiol oxidase activity :3.7e-25|GO:0005737:Cellular Component: cytoplasm :7.4e-80|GO:0045454:Biological Process: cell r…
D918_07627	Uncharacterized Proteins	Conserved Hypothetical Protein/ Pathogenesis related protein	327	-37	0	0	0	0	10	0	-	-	-	-	-	-	IPR003609:Apple-like:4.4e-08|IPR003014:PAN-1 domain:1.1e-07	-
D918_04304	Uncharacterized Proteins	Hypothetical protein Tsp_08081	24	-36	0	0	0	0	12	0	-	Y	Y	K00100	2,5-dichloro-2,5-cyclohexadiene-1,4-diol dehydrogenase (EC:1.1.1.-)	2.8e-33	IPR020904:Short-chain dehydrogenase/reductase, conserved site:na|IPR016040:NAD(P)-binding domain:1.1e-62|IPR002347:Glucose/ribitol dehydrogenase:2.2e-26|IPR002198:Short-chain dehydrogenase/reductase SDR:3.3e-20	GO:0008152:Biological Process: metabolic process :3.3e-20|GO:0005488:Molecular Function: binding :1.1e-62|GO:0055114:Biological Process: oxidation-reduction process :2.2e-26|GO:0016491:Molecular Function: oxidoreductase activity :2.2e-26
D918_04949	Heat Shock Proteins/Chaperons/Isomerases	Hsc70-interacting protein	16	-35	0	0	0	0	5	0	-	-	-	K08995	hypothetical protein	6.5e-06	IPR014044:CAP domain:9.1e-11	-
D918_07579	Uncharacterized Proteins	Conserved Hypothetical Protein/ Pathogenesis related protein	85	-35	0	0	2	5	4	0	-	-	-	K17439	a5; antennal protein 5	4.1e-23	IPR008914:Phosphatidylethanolamine-binding protein PEBP:9.8e-46	-
D918_02925	Uncharacterized Proteins	hypothetical protein Tsp_04482	131	-34	0	0	0	1	8	0	-	-	-	-	-	-	IPR000557:Calponin repeat:1.5e-10	-
D918_03238	Heat Shock Proteins/Chaperons/Isomerases	Heat shock protein beta-1	15	-33	0	0	0	1	6	0	-	-	-	K14398	NV15637; uncharacterized LOC100121979	9.3e-09	-	-
D918_07121	Phosphatase	Lysosomal acid phosphatase	46	-31	0	0	0	0	3	0	-	Y	Y	K10352	putative myosin head	0	IPR010978:tRNA-binding arm:na|IPR009053:Prefoldin:na|IPR002928:Myosin tail:na|IPR004009:Myosin, N-terminal, SH3-like:8.3e-16|IPR001609:Myosin head, motor domain:1.1e-274|IPR015650:Heavy chain of Myosin:na	GO:0005524:Molecular Function: ATP binding :1.1e-274|GO:0000166:Molecular Function: nucleotide binding :na|GO:0016459:Cellular Component: myosin complex :1.1e-274|GO:0003774:Molecular Function: motor activity :1.1e-274
D918_05531	Proteases	sodium/potassium-transporting ATPase subunit beta-1-interacting protein 3	150	-30	0	0	0	0	5	0	-	-	-	-	-	-	IPR013078:Histidine phosphatase superfamily, clade-1:5.5e-19	-
D918_05621	Proteases	Putative sodium/potassium-transporting ATPase subunit beta-1-interacting protein 3	147	-30	0	0	0	0	6	0	-	-	-	K05734	putative kinase domain protein	1.7e-143	IPR017441:Protein kinase, ATP binding site:na|IPR002290:Serine/threonine-protein kinase domain:5.3e-91|IPR001283:Allergen V5/Tpx-1-related:na|IPR017442:Serine/threonine-protein kinase-like domain:1.4e-68|IPR014044:CAP domain:6.4e-12|IPR011009:Protein kinase-like domain:7.1e-86|IPR000719:Protein kinase, catalytic domain:na|IPR000095:PAK-box/P21-Rho-binding:6.4e-13|IPR020635:Tyrosine-protein kinase…	GO:0004674:Molecular Function: protein serine/threonine kinase activity :5.3e-91|GO:0005515:Molecular Function: protein binding :6.4e-13|GO:0005524:Molecular Function: ATP binding :5.3e-91|GO:0004672:Molecular Function: protein kinase activity :1.4e-68|GO:0006468:Biological Process: protein phosphorylation :5.3e-91|GO:0016772:Molecular Function: transferase activity, transferring phosphorus-conta…
D918_09625	Uncharacterized Proteins	uncharacterized protein	1293	-30	0	0	0	0	2	0	-	-	-	K00029	malate oxidoreductase	1.1e-219	IPR012302:Malic enzyme, NAD-binding:6.2e-110|IPR001891:Malic oxidoreductase:1.3e-76|IPR015884:Malic enzyme, conserved site:na|IPR012301:Malic enzyme, N-terminal:8.6e-76|IPR016040:NAD(P)-binding domain:1.5e-117	GO:0016616:Molecular Function: oxidoreductase activity, acting on the CH-OH group of donors, NAD or NADP as acceptor :6.2e-110|GO:0051287:Molecular Function: NAD binding :6.2e-110|GO:0055114:Biological Process: oxidation-reduction process :na|GO:0005488:Molecular Function: binding :1.5e-117|GO:0006108:Biological Process: malate metabolic process :1.3e-76|GO:0046872:Molecular Function: metal ion b…
D918_01464	Molting/Cuticale	NOAH-1 protein	23	-29	0	0	1	0	2	0	-	Y	Y	-	-	-	IPR012335:Thioredoxin fold:3.9e-07	-
D918_05537	Proteases	sodium/potassium-transporting ATPase subunit beta-1-interacting protein 3	142	-29	0	0	0	0	5	0	Y	-	Y	K17609	nucleoredoxin	1.1e-52	IPR012335:Thioredoxin fold:1.7e-34|IPR000866:Alkyl hydroperoxide reductase subunit C/ Thiol specific antioxidant:1.3e-09|IPR017936:Thioredoxin-like:na|IPR012336:Thioredoxin-like fold:1.6e-22	GO:0016209:Molecular Function: antioxidant activity :1.3e-09|GO:0016491:Molecular Function: oxidoreductase activity :1.3e-09|GO:0045454:Biological Process: cell redox homeostasis :na
D918_06254	Uncharacterized Proteins	Conserved hypothetical protein	40	-29	0	0	0	0	1	0	-	Y	Y	K10380	putative ZU5 domain protein	0	IPR000906:ZU5:3e-56|IPR020683:Ankyrin repeat-containing domain:4.4e-124|IPR002110:Ankyrin repeat:2.6e-10	GO:0005515:Molecular Function: protein binding :2.6e-10
D918_03405	Protease Inhibitors	Putative Onchostatin	15	-28	0	0	0	3	9	0	Y	-	Y	K11255	hypothetical protein	4.7e-52	IPR001975:Ribosomal protein L40e:1.4e-05|IPR019956:Ubiquitin subgroup:4.8e-34|IPR019954:Ubiquitin conserved site:na|IPR000014:PAS:na|IPR000626:Ubiquitin:2.6e-33|IPR019955:Ubiquitin supergroup:na	GO:0005840:Cellular Component: ribosome :1.4e-05|GO:0007165:Biological Process: signal transduction :na|GO:0005515:Molecular Function: protein binding :2.6e-33|GO:0006412:Biological Process: translation :1.4e-05|GO:0003735:Molecular Function: structural constituent of ribosome :1.4e-05|GO:0004871:Molecular Function: signal transducer activity :na
D918_06948	Major Sperm Proteins	Putative MSP domain protein	14	-28	0	0	0	0	11	0	-	-	-	K05765	actin-depolymerizing factor 1	3e-43	IPR002108:Actin-binding, cofilin/tropomyosin type:8.3e-31	GO:0003779:Molecular Function: actin binding :8.3e-31|GO:0005622:Cellular Component: intracellular :8.3e-31
D918_08231	Major Sperm Proteins	Putative MSP domain protein	15	-28	0	0	0	0	11	0	-	Y	Y	K03234	elongation factor 2	2.6e-291	IPR004161:Translation elongation factor EFTu/EF1A, domain 2:1.3e-09|IPR000640:Translation elongation factor EFG/EF2, C-terminal:4.5e-41|IPR020568:Ribosomal protein S5 domain 2-type fold:9.2e-78|IPR009022:Elongation factor G/III/V:5.5e-36|IPR014721:Ribosomal protein S5 domain 2-type fold, subgroup:3.1e-89|IPR005517:Translation elongation factor EFG/EF2, domain IV:1.2e-38|IPR009000:Translation elon…	GO:0005525:Molecular Function: GTP binding :4.5e-41
D918_00024	DNAse	Deoxyribonuclease II family protein	49	-27	0	0	0	3	3	0	-	-	-	K03234	elongation factor 2	5.2e-103	IPR005225:Small GTP-binding protein domain:3e-18|IPR000795:Protein synthesis factor, GTP-binding:3.4e-58	GO:0005525:Molecular Function: GTP binding :3.4e-58|GO:0003924:Molecular Function: GTPase activity :3.4e-58
D918_01216	Proteases	protease	79	-27	0	0	0	1	3	0	Y	-	Y	K00927	phosphoglycerate kinase	1.1e-180	IPR015824:Phosphoglycerate kinase, N-terminal:7.7e-71|IPR001576:Phosphoglycerate kinase:7.7e-301|IPR015901:Phosphoglycerate kinase, C-terminal:8.4e-89|IPR015911:Phosphoglycerate kinase, conserved site:na	GO:0006096:Biological Process: glycolysis :7.7e-301|GO:0004618:Molecular Function: phosphoglycerate kinase activity :7.7e-301
D918_04556	DNAse	Deoxyribonuclease 2 family protein	75	-27	0	0	0	4	2	0	Y	-	Y	K03258	Eif4b; eukaryotic translation initiation factor 4B	8.1e-21	IPR000504:RNA recognition motif domain:3.2e-16|IPR012677:Nucleotide-binding, alpha-beta plait:5.4e-17|IPR002634:BolA protein:3.8e-27	GO:0000166:Molecular Function: nucleotide binding :5.4e-17|GO:0003676:Molecular Function: nucleic acid binding :3.2e-16
D918_01155	Uncharacterized Proteins	Conserved Hypothetical Protein	38	-25	0	0	4	8	9	0	Y	-	Y	-	-	-	-	-
D918_04440	Uncharacterized Proteins	Conserved Hypothetical Protein	73	-25	0	0	0	0	10	7	-	-	-	K01802	peptidyl-prolyl cis-trans isomerase, putative	3.7e-57	IPR002130:Peptidyl-prolyl cis-trans isomerase, cyclophilin-type:1.4e-60|IPR015891:Cyclophilin-like:1.4e-58|IPR020892:Peptidyl-prolyl cis-trans isomerase, cyclophilin-type, conserved site:na|IPR001179:Peptidyl-prolyl cis-trans isomerase, FKBP-type, domain:3.1e-31	GO:0006457:Biological Process: protein folding :1.4e-60|GO:0003755:Molecular Function: peptidyl-prolyl cis-trans isomerase activity :1.4e-60
D918_01214	Proteases	Sodium/potassium-transporting ATPase subunit beta-1-interacting protein 3	1056	-24	0	0	0	4	0	0	Y	-	Y	K04487	cysteine desulfurase, mitochondrial-like	1.2e-148	IPR015424:Pyridoxal phosphate-dependent transferase, major domain:9.2e-93|IPR002227:Tyrosinase:1.4e-33|IPR008922:Di-copper centre-containing:1.6e-52|IPR000192:Aminotransferase, class V/Cysteine desulfurase:4.2e-75|IPR020578:Aminotransferase class-V pyridoxal-phosphate binding site:na|IPR015422:Pyridoxal phosphate-dependent transferase, major region, subdomain 2:4.9e-47|IPR015421:Pyridoxal phospha…	GO:0008152:Biological Process: metabolic process :4.2e-75|GO:0003824:Molecular Function: catalytic activity :2.5e-83|GO:0030170:Molecular Function: pyridoxal phosphate binding :2.5e-83|GO:0016491:Molecular Function: oxidoreductase activity :1.4e-33
D918_05697	Structural Proteins	Putative dyenin	80	-24	0	0	0	0	2	1	-	-	-	K13449	Os01g0382000; Similar to Pathogenesis-related protein PRB1-2 precursor.	8.5e-14	IPR018244:Allergen V5/Tpx-1-related, conserved site:na|IPR002413:Ves allergen:9.7e-06|IPR001283:Allergen V5/Tpx-1-related:1.5e-51|IPR003582:Metridin-like ShK toxin:8.1e-07|IPR014044:CAP domain:3.7e-52	GO:0005576:Cellular Component: extracellular region :na
D918_05832	RNA/DNA binding protein	Plasminogen activator inhibitor RNA-binding protein	58	-24	0	0	0	1	5	0	-	-	-	-	-	-	IPR008962:PapD-like:5.3e-16|IPR000535:Major sperm protein:1.4e-10	GO:0005198:Molecular Function: structural molecule activity :1.4e-10
D918_06693	Uncharacterized Proteins	hypothetical protein Tsp_01879	12	-24	0	0	0	0	5	0	-	-	-	K10371	troponin I, slow skeletal muscle-like	5.5e-21	IPR001978:Troponin:2.2e-34	-
D918_05563	Proteases	Putative sodium/potassium-transporting ATPase subunit beta-1-interacting protein 3	152	-23	0	0	0	0	3	0	Y	-	Y	-	-	-	IPR009003:Peptidase cysteine/serine, trypsin-like:5.1e-06	GO:0003824:Molecular Function: catalytic activity :5.1e-06
D918_09266	Uncharacterized Proteins	putative protein asteroid	26	-23	0	0	0	0	11	0	Y	-	Y	K06096	hypothetical protein	1.4e-06	IPR008962:PapD-like:6.7e-25|IPR000535:Major sperm protein:1.1e-14	GO:0005198:Molecular Function: structural molecule activity :1.1e-14
D918_09915	Proteases	Na+/K+ ATPase subunit beta-1 interacting protein 3	28	-22	0	0	0	4	3	0	-	-	-	K14402	cleavage and polyadenylation specificity factor subunit 2	4.5e-152	IPR010960:Flavocytochrome c:5.2e-121|IPR003953:Fumarate reductase/succinate dehydrogenase flavoprotein, N-terminal:1.7e-93	GO:0009055:Molecular Function: electron carrier activity :1.7e-93|GO:0000104:Molecular Function: succinate dehydrogenase activity :5.2e-121|GO:0055114:Biological Process: oxidation-reduction process :5.2e-121|GO:0016491:Molecular Function: oxidoreductase activity :1.7e-93
D918_04229	Globins	Putative myoglobin	15	-21	0	0	0	0	11	0	-	-	-	K07611	lamin-L	1.4e-93	IPR001664:Intermediate filament protein:3.5e-122|IPR018039:Intermediate filament protein, conserved site:na|IPR016044:Filament:8.1e-55|IPR001322:Intermediate filament, C-terminal:2.3e-33	GO:0005198:Molecular Function: structural molecule activity :3.5e-122
D918_09022	Major Sperm Proteins	Putative neuromodulin	16	-21	0	0	0	0	10	0	-	Y	Y	K14410	lysosomal acid phosphatase	5.4e-30	IPR000560:Histidine phosphatase superfamily, clade-2:1.7e-17	GO:0003993:Molecular Function: acid phosphatase activity :1.7e-17
D918_00444	Transcription Elongation factors	Eukaryotic translation Elongation factor	20	-20	0	0	1	3	0	0	Y	-	Y	K08057	calreticulin family protein	1.3e-145	IPR001580:Calreticulin/calnexin:1.9e-217|IPR003439:ABC transporter-like:2.6e-10|IPR018124:Calreticulin/calnexin, conserved site:na|IPR008985:Concanavalin A-like lectin/glucanase:4.9e-64|IPR013320:Concanavalin A-like lectin/glucanase, subgroup:2e-88|IPR013525:ABC-2 type transporter:2.8e-28|IPR017871:ABC transporter, conserved site:na	GO:0016020:Cellular Component: membrane :2.8e-28|GO:0005524:Molecular Function: ATP binding :2.6e-10|GO:0005509:Molecular Function: calcium ion binding :1.9e-217|GO:0016887:Molecular Function: ATPase activity :2.6e-10
D918_05560	Uncharacterized Proteins	Conserved Hypothetical Protein	68	-20	0	0	0	0	3	0	-	-	-	K02886	putative MSP domain protein	1.5e-18	IPR008962:PapD-like:8.4e-20|IPR000535:Major sperm protein:2.6e-15	GO:0005198:Molecular Function: structural molecule activity :2.6e-15
D918_04418	Uncharacterized Proteins	Conserved Hypothetical protein	13	-19	0	0	0	0	5	0	-	-	-	-	-	-	IPR008962:PapD-like:1.7e-13|IPR000535:Major sperm protein:3.7e-09	GO:0005198:Molecular Function: structural molecule activity :3.7e-09
D918_07162	Major Sperm Proteins	MSP domain protein	16	-19	0	0	0	0	22	0	-	Y	Y	K01628	class II aldolase/adducin family protein	6.3e-15	IPR001303:Class II aldolase/adducin, N-terminal:5.7e-56	GO:0046872:Molecular Function: metal ion binding :5.7e-56
D918_04977	Uncharacterized Proteins	Uncharacterized protein	480	-18	0	0	0	0	2	0	Y	-	Y	K13963	leukocyte elastase inhibitor	1.1e-47	IPR023795:Protease inhibitor I4, serpin, conserved site:na|IPR023796:Serpin domain:4.5e-99|IPR000215:Protease inhibitor I4, serpin:1.6e-105	GO:0004867:Molecular Function: serine-type endopeptidase inhibitor activity :1.6e-105
D918_05561	Proteases	Sodium/potassium-transporting ATPase subunit beta-1-interacting protein 3	23	-18	0	0	0	2	2	0	-	-	-	K01810	glucose-6-phosphate isomerase	2e-222	IPR018189:Phosphoglucose isomerase, conserved site:na|IPR023096:Phosphoglucose isomerase, C-terminal:1.3e-20|IPR001672:Phosphoglucose isomerase (PGI):2.3e-232	GO:0004347:Molecular Function: glucose-6-phosphate isomerase activity :2.3e-232|GO:0006094:Biological Process: gluconeogenesis :2.3e-232|GO:0006096:Biological Process: glycolysis :2.3e-232
D918_03999	DNAse	Dnase I	375	-17	0	0	0	2	1	0	-	-	-	-	-	-	-	-
D918_04166	Uncharacterized Proteins	Hypothetical protein Tsc_11724	14	-17	0	0	0	0	4	0	Y	-	Y	-	-	-	IPR001283:Allergen V5/Tpx-1-related:na|IPR014044:CAP domain:5e-14	-
D918_02159	Uncharacterized Proteins	Putative Death-associated protein 1	11	-16	0	0	0	1	4	0	-	Y	Y	K03909	TFPI; tissue factor pathway inhibitor (lipoprotein-associated coagulation inhibitor)	1e-42	IPR020901:Proteinase inhibitor I2, Kunitz, conserved site:na|IPR002557:Chitin binding domain:na|IPR002223:Proteinase inhibitor I2, Kunitz metazoa:5.6e-28	GO:0008061:Molecular Function: chitin binding :na|GO:0004867:Molecular Function: serine-type endopeptidase inhibitor activity :5.6e-28|GO:0006030:Biological Process: chitin metabolic process :na|GO:0005576:Cellular Component: extracellular region :na
D918_05485	Proteases	Na+/K+ ATPase subunit beta-1	50	-16	0	0	0	3	9	0	-	-	-	K03909	TFPI; tissue factor pathway inhibitor (lipoprotein-associated coagulation inhibitor)	3.4e-32	IPR020901:Proteinase inhibitor I2, Kunitz, conserved site:na|IPR002223:Proteinase inhibitor I2, Kunitz metazoa:3.7e-26	GO:0004867:Molecular Function: serine-type endopeptidase inhibitor activity :3.7e-26
D918_06814	Major Sperm Proteins	Putative neuromodulin/ MSP domain protein	16	-16	0	0	0	0	17	0	-	Y	Y	K03909	TFPI; tissue factor pathway inhibitor (lipoprotein-associated coagulation inhibitor)	6.5e-37	IPR000980:SH2 motif:1.8e-07|IPR020901:Proteinase inhibitor I2, Kunitz, conserved site:na|IPR002223:Proteinase inhibitor I2, Kunitz metazoa:1.3e-27	GO:0005515:Molecular Function: protein binding :1.8e-07|GO:0004867:Molecular Function: serine-type endopeptidase inhibitor activity :1.3e-27
D918_07716	Uncharacterized Proteins	hypothetical protein Tsp_09887	41	-16	0	0	2	0	0	0	Y	-	Y	-	-	-	-	-
D918_01605	Uncharacterized Proteins	Conserved Hypothetical Protein	39	-15	0	0	0	2	2	0	Y	-	Y	K04043	chaperone protein DnaK	2.3e-276	IPR018181:Heat shock protein 70, conserved site:na|IPR012725:Chaperone DnaK:7.5e-274|IPR001023:Heat shock protein Hsp70:8.7e-72|IPR013126:Heat shock protein 70:1.7e-259	GO:0006457:Biological Process: protein folding :7.5e-274|GO:0005524:Molecular Function: ATP binding :7.5e-274|GO:0051082:Molecular Function: unfolded protein binding :7.5e-274
D918_05132	Uncharacterized Proteins	Conserved Hypothetical protein	38	-15	0	0	0	0	5	0	Y	-	Y	K07611	hypothetical protein	8e-75	IPR001664:Intermediate filament protein:7.2e-257|IPR016044:Filament:2.1e-74|IPR018039:Intermediate filament protein, conserved site:na|IPR001322:Intermediate filament, C-terminal:2.2e-43	GO:0005198:Molecular Function: structural molecule activity :7.2e-257
D918_05634	Major Sperm Proteins	Putative VAMP/ Sperm-specific protein	19	-14	0	0	0	0	12	0	-	-	-	K10707	vesicle-associated membrane protein-associated protein A-like	3.5e-10	IPR008962:PapD-like:1.8e-21|IPR000535:Major sperm protein:3.8e-17	GO:0005198:Molecular Function: structural molecule activity :3.8e-17
D918_05664	Uncharacterized Proteins	Hypothetical protein	30	-14	1	0	1	1	3	0	-	Y	Y	K12392	NV11994; AP-1 complex subunit beta-1-like	9.9e-299	IPR008152:Clathrin adaptor, alpha/beta/gamma-adaptin, appendage, Ig-like subdomain:1.1e-07|IPR011989:Armadillo-like helical:4.3e-140|IPR002553:Clathrin/coatomer adaptor, adaptin-like, N-terminal:5.9e-118|IPR013037:Clathrin adaptor, beta-adaptin, appendage, Ig-like subdomain:1.1e-45|IPR015151:Clathrin adaptor, beta-adaptin, appendage, C-terminal subdomain:1.9e-24|IPR012295:Beta2-adaptin/TATA-box b…	GO:0006886:Biological Process: intracellular protein transport :5.9e-118|GO:0030117:Cellular Component: membrane coat :5.9e-118|GO:0030131:Cellular Component: clathrin adaptor complex :1.1e-45|GO:0005488:Molecular Function: binding :4.3e-140|GO:0016192:Biological Process: vesicle-mediated transport :5.9e-118
D918_01432	Uncharacterized Proteins	Conserved Hypothetical protein	38	-13	0	0	0	0	2	0	Y	-	Y	-	-	-	IPR001283:Allergen V5/Tpx-1-related:na|IPR014044:CAP domain:7.5e-10	-
D918_01462	Uncharacterized Proteins	Conserved Hypothetical Protein	41	-13	0	0	0	1	1	0	-	-	-	K14410	lysosomal acid phosphatase	3.4e-60	IPR000560:Histidine phosphatase superfamily, clade-2:8.8e-43	GO:0003993:Molecular Function: acid phosphatase activity :8.8e-43
D918_02743	Uncharacterized Proteins	Conserved Hypothetical Protein	39	-13	0	0	5	10	5	0	Y	-	Y	-	-	-	IPR001079:Galectin, carbohydrate recognition domain:na|IPR001283:Allergen V5/Tpx-1-related:1.7e-13|IPR013320:Concanavalin A-like lectin/glucanase, subgroup:na|IPR008985:Concanavalin A-like lectin/glucanase:2e-05|IPR014044:CAP domain:6.5e-15	GO:0005529:Molecular Function: sugar binding :na
D918_02768	Uncharacterized Proteins	Conserved Hypothetical Protein	39	-12	0	0	0	0	2	0	Y	-	Y	-	-	-	IPR001079:Galectin, carbohydrate recognition domain:7.6e-06|IPR013320:Concanavalin A-like lectin/glucanase, subgroup:9e-06|IPR008985:Concanavalin A-like lectin/glucanase:5.1e-09	GO:0005529:Molecular Function: sugar binding :7.6e-06
D918_05131	Uncharacterized Proteins	Conserved Hypothetical protein	39	-12	0	0	0	0	4	0	Y	-	Y	K13358	putative PDZ domain protein	2.6e-76	IPR001478:PDZ/DHR/GLGF:1.2e-17	GO:0005515:Molecular Function: protein binding :1.2e-17
D918_03205	Purine metabolism	Nudix hydrolase	52	-11	0	1	7	22	14	1	-	-	-	K12669	T23J18.22	4.6e-14	IPR002075:Nuclear transport factor 2:8.1e-27|IPR018222:Nuclear transport factor 2, Eukaryote:na	GO:0006810:Biological Process: transport :8.1e-27|GO:0005622:Cellular Component: intracellular :8.1e-27
D918_04441	Lipid/Sterol Binding Proteins	NPC2-like protein	34	-11	0	0	0	0	3	0	-	Y	Y	K01315	plasminogen-like	3.4e-06	IPR009003:Peptidase cysteine/serine, trypsin-like:4.4e-15|IPR001254:Peptidase S1/S6, chymotrypsin/Hap:3.9e-07	GO:0004252:Molecular Function: serine-type endopeptidase activity :3.9e-07|GO:0006508:Biological Process: proteolysis :3.9e-07|GO:0003824:Molecular Function: catalytic activity :4.4e-15
D918_02746	Uncharacterized Proteins	Conserved Hypothetical Protein	39	-10	0	0	1	9	7	0	Y	-	Y	-	-	-	IPR009003:Peptidase cysteine/serine, trypsin-like:3.5e-18|IPR001254:Peptidase S1/S6, chymotrypsin/Hap:1.3e-07	GO:0004252:Molecular Function: serine-type endopeptidase activity :1.3e-07|GO:0006508:Biological Process: proteolysis :1.3e-07|GO:0003824:Molecular Function: catalytic activity :3.5e-18
D918_03311	Lipid/Sterol Binding Proteins	Lipid-binding protein	17	-10	0	0	0	0	1	0	-	-	-	K15029	eukaryotic translation initiation factor 3 subunit L	5.6e-122	IPR003864:Domain of unknown function DUF221:2.6e-35|IPR019382:Translation initiation factor 3 complex, subunit L:5.4e-121	GO:0016020:Cellular Component: membrane :2.6e-35
D918_06825	Uncharacterized Proteins	Conserved hypothetical protein	30	-10	3	0	2	5	7	0	-	-	-	K08601	putative ubiquitin carboxyl- hydrolase CYLD	4.3e-147	IPR018105:Translationally controlled tumour protein:2.4e-45|IPR011323:Mss4/translationally controlled tumour-associated TCTP:1e-40|IPR001593:Ribosomal protein S3Ae:1.5e-59|IPR011057:Mss4-like:6e-40|IPR001394:Peptidase C19, ubiquitin carboxyl-terminal hydrolase 2:3.3e-05	GO:0005840:Cellular Component: ribosome :1.5e-59|GO:0006511:Biological Process: ubiquitin-dependent protein catabolic process :3.3e-05|GO:0006412:Biological Process: translation :1.5e-59|GO:0005622:Cellular Component: intracellular :1.5e-59|GO:0003735:Molecular Function: structural constituent of ribosome :1.5e-59|GO:0004221:Molecular Function: ubiquitin thiolesterase activity :3.3e-05
D918_03526	Structural Proteins	Microspherule protein 1	21	-9	0	0	1	2	6	0	-	Y	Y	-	-	-	-	-
D918_00082	Uncharacterized Proteins	hypothetical protein Tsp_14128	49	-8	0	0	0	0	3	0	-	Y	Y	K15152	DNA-directed RNA polymerase, omega subunit family protein	1.2e-06	IPR015819:Lipid transport protein, beta-sheet shell:5.1e-48|IPR011030:Vitellinogen, superhelical:2.4e-59|IPR015816:Vitellinogen, beta-sheet N-terminal:1.3e-50|IPR001747:Lipid transport protein, N-terminal:4e-102|IPR001846:von Willebrand factor, type D domain:3.6e-21|IPR015255:Vitellinogen, open beta-sheet:1.9e-21	GO:0005319:Molecular Function: lipid transporter activity :4e-102|GO:0006869:Biological Process: lipid transport :4e-102
D918_03005	Uncharacterized Proteins	Hypothetical protein	31	-8	0	0	0	1	1	0	-	Y	Y	K09640	putative trypsin	1e-49	IPR009003:Peptidase cysteine/serine, trypsin-like:4.8e-75|IPR001314:Peptidase S1A, chymotrypsin-type:3.3e-08|IPR001254:Peptidase S1/S6, chymotrypsin/Hap:1.1e-64|IPR018114:Peptidase S1/S6, chymotrypsin/Hap, active site:na	GO:0004252:Molecular Function: serine-type endopeptidase activity :1.1e-64|GO:0006508:Biological Process: proteolysis :1.1e-64|GO:0003824:Molecular Function: catalytic activity :4.8e-75
D918_04830	Major Sperm Proteins	Vesicle associated	14	-8	0	0	0	0	7	0	-	-	-	K09640	putative trypsin	1.9e-50	IPR009003:Peptidase cysteine/serine, trypsin-like:4.2e-81|IPR001314:Peptidase S1A, chymotrypsin-type:7.5e-10|IPR001254:Peptidase S1/S6, chymotrypsin/Hap:2.5e-81|IPR018114:Peptidase S1/S6, chymotrypsin/Hap, active site:na	GO:0004252:Molecular Function: serine-type endopeptidase activity :2.5e-81|GO:0006508:Biological Process: proteolysis :2.5e-81|GO:0003824:Molecular Function: catalytic activity :4.2e-81
D918_05134	Uncharacterized Proteins	Conserved Hypothetical protein	40	-8	0	0	0	0	2	0	Y	-	Y	K05700	vinculin family protein	0	IPR006077:Vinculin/alpha-catenin:1e-200|IPR017997:Vinculin:3.3e-44|IPR000633:Vinculin, conserved site:na	GO:0007155:Biological Process: cell adhesion :1e-200|GO:0015629:Cellular Component: actin cytoskeleton :1e-200|GO:0005198:Molecular Function: structural molecule activity :1e-200
D918_07335	Major Sperm Proteins	Putative Vesicle associated membrane protein (VAMP)	14	-8	0	0	0	0	4	0	-	Y	Y	K12567	Ttn; titin	0	IPR003598:Immunoglobulin subtype 2:3.6e-12|IPR017441:Protein kinase, ATP binding site:na|IPR007110:Immunoglobulin-like:na|IPR002290:Serine/threonine-protein kinase domain:1.1e-95|IPR003599:Immunoglobulin subtype:1.3e-11|IPR008957:Fibronectin type III domain:5.3e-32|IPR003961:Fibronectin, type III:2.9e-18|IPR017442:Serine/threonine-protein kinase-like domain:3.9e-67|IPR013098:Immunoglobulin I-set:…	GO:0004674:Molecular Function: protein serine/threonine kinase activity :1.1e-95|GO:0005524:Molecular Function: ATP binding :1.1e-95|GO:0005515:Molecular Function: protein binding :2.9e-18|GO:0004672:Molecular Function: protein kinase activity :3.9e-67|GO:0006468:Biological Process: protein phosphorylation :1.1e-95|GO:0016772:Molecular Function: transferase activity, transferring phosphorus-conta…
D918_01510	Transcription Elongation factors	Transcription state regulatory protein AbrB	16	-7	0	0	0	0	10	0	Y	-	Y	K05760	hypothetical protein	4.8e-33	IPR001781:Zinc finger, LIM-type:1.1e-23|IPR001478:PDZ/DHR/GLGF:1.4e-19	GO:0005515:Molecular Function: protein binding :1.4e-19|GO:0008270:Molecular Function: zinc ion binding :1.1e-23
D918_02999	Purine metabolism	transient receptor potential cation channel	29	-7	3	0	6	8	8	0	-	Y	Y	K06756	NRCAM; neuronal cell adhesion molecule	6.6e-135	IPR003598:Immunoglobulin subtype 2:2.2e-10|IPR007110:Immunoglobulin-like:na|IPR013783:Immunoglobulin-like fold:6.5e-18|IPR008957:Fibronectin type III domain:1.1e-16|IPR003599:Immunoglobulin subtype:4.7e-09|IPR003961:Fibronectin, type III:1.9e-10|IPR013098:Immunoglobulin I-set:8.1e-12	GO:0005515:Molecular Function: protein binding :1.9e-10
D918_07168	Major Sperm Proteins	Putative MSP domain protein/ putative cation channel sperm-associated protein 2	19	-7	0	0	0	0	2	0	-	Y	Y	-	-	-	IPR014044:CAP domain:8.4e-09	-
D918_07658	Proteases	Putative Trypsin	37	-7	0	0	1	7	10	0	Y	-	Y	K17265	ras GTPase-activating protein-binding protein 1-like	3.1e-30	IPR015880:Zinc finger, C2H2-like:na|IPR002075:Nuclear transport factor 2:2.4e-16|IPR018222:Nuclear transport factor 2, Eukaryote:na|IPR001841:Zinc finger, RING-type:na|IPR000504:RNA recognition motif domain:3.5e-10|IPR013083:Zinc finger, RING/FYVE/PHD-type:8.2e-05|IPR012677:Nucleotide-binding, alpha-beta plait:6.2e-12|IPR007087:Zinc finger, C2H2-type:na	GO:0006810:Biological Process: transport :2.4e-16|GO:0005515:Molecular Function: protein binding :na|GO:0000166:Molecular Function: nucleotide binding :6.2e-12|GO:0008270:Molecular Function: zinc ion binding :na|GO:0005622:Cellular Component: intracellular :2.4e-16|GO:0003676:Molecular Function: nucleic acid binding :3.5e-10
D918_08939	Miscellaneous	Reticulon family protein	60	-7	0	0	0	0	8	2	-	-	-	K15516	fragile X mental retardation syndrome-related protein 1	8.3e-89	IPR004087:K Homology:na|IPR018111:K Homology, type 1, subgroup:9.9e-11|IPR004088:K Homology, type 1:na	GO:0003723:Molecular Function: RNA binding :9.9e-11
D918_00206	Uncharacterized Proteins	Hypothetical protein	95	-6	0	0	2	3	3	0	-	-	-	K03257	eukaryotic initiation factor 4A	7e-163	IPR011545:DNA/RNA helicase, DEAD/DEAH box type, N-terminal:8.2e-43|IPR014014:RNA helicase, DEAD-box type, Q motif:na|IPR008814:Ribophorin II:3.8e-119|IPR000629:RNA helicase, ATP-dependent, DEAD-box, conserved site:na|IPR014001:DEAD-like helicase:2.7e-54|IPR001650:Helicase, C-terminal:1.4e-34	GO:0018279:Biological Process: protein N-linked glycosylation via asparagine :3.8e-119|GO:0004579:Molecular Function: dolichyl-diphosphooligosaccharide-protein glycotransferase activity :3.8e-119|GO:0005524:Molecular Function: ATP binding :8.2e-43|GO:0004386:Molecular Function: helicase activity :1.4e-34|GO:0008026:Molecular Function: ATP-dependent helicase activity :8.2e-43|GO:0003676:Molecular …
D918_03208	Uncharacterized Proteins	Conserved Hypothetical Protein (excreted)	44	-6	0	0	0	2	6	1	-	-	-	K10573	Ubiquitin-conjugating enzyme E2 1	1e-49	IPR016135:Ubiquitin-conjugating enzyme/RWD-like:1.1e-64|IPR007052:CS-like domain:na|IPR007699:SGS:4.7e-11|IPR000608:Ubiquitin-conjugating enzyme, E2:4.1e-48|IPR023313:Ubiquitin-conjugating enzyme, active site:na|IPR008978:HSP20-like chaperone:3.1e-23|IPR017447:CS domain:7.8e-15	GO:0016881:Molecular Function: acid-amino acid ligase activity :4.1e-48
D918_07287	Uncharacterized Proteins	Conserved hypothetical TRP cation channel	50	-6	0	0	3	1	2	0	-	-	-	K10093	beta-galactoside-binding lectin	3.1e-18	IPR001079:Galectin, carbohydrate recognition domain:6.4e-27|IPR013320:Concanavalin A-like lectin/glucanase, subgroup:4.9e-27|IPR008985:Concanavalin A-like lectin/glucanase:7.4e-25	GO:0005529:Molecular Function: sugar binding :6.4e-27
D918_08000	Uncharacterized Proteins	Conserved hypothetical protein	25	-6	0	0	1	4	3	0	Y	-	Y	K17525	chitinase domain-containing protein 1-like	1.1e-59	IPR001223:Glycoside hydrolase, family 18, catalytic domain:5.7e-19|IPR011583:Chitinase II:2.1e-06|IPR017853:Glycoside hydrolase, superfamily:1.2e-31|IPR013781:Glycoside hydrolase, subgroup, catalytic core:1.6e-21	GO:0043169:Molecular Function: cation binding :1.6e-21|GO:0004553:Molecular Function: hydrolase activity, hydrolyzing O-glycosyl compounds :5.7e-19|GO:0006032:Biological Process: chitin catabolic process :2.1e-06|GO:0004568:Molecular Function: chitinase activity :2.1e-06|GO:0005975:Biological Process: carbohydrate metabolic process :1.6e-21|GO:0003824:Molecular Function: catalytic activity :1.6e-…
D918_01680	Structural Proteins	Tubulin cofactor A	13	-5	0	0	0	0	2	0	-	Y	Y	K01363	cathepsin B endopeptidase, putative (EC:3.4.22.1)	1.6e-65	IPR013128:Peptidase C1A, papain:1.8e-102|IPR015643:Peptidase C1A, cathepsin B:1.8e-102|IPR000668:Peptidase C1A, papain C-terminal:2.3e-77|IPR000169:Peptidase, cysteine peptidase active site:na	GO:0006508:Biological Process: proteolysis :2.3e-77|GO:0008234:Molecular Function: cysteine-type peptidase activity :1.8e-102|GO:0004197:Molecular Function: cysteine-type endopeptidase activity :na
D918_03001	Purine metabolism	Putative transient receptor potential cation channel	31	-5	0	0	1	4	3	0	-	Y	Y	K01363	CTSB; cathepsin B (EC:3.4.22.1)	2e-64	IPR013128:Peptidase C1A, papain:1.4e-104|IPR015643:Peptidase C1A, cathepsin B:1.4e-104|IPR000668:Peptidase C1A, papain C-terminal:2.4e-80|IPR000169:Peptidase, cysteine peptidase active site:na	GO:0006508:Biological Process: proteolysis :2.4e-80|GO:0008234:Molecular Function: cysteine-type peptidase activity :1.4e-104|GO:0004197:Molecular Function: cysteine-type endopeptidase activity :na
D918_04602	Uncharacterized Proteins	Hypothetical protein	43	-5	0	0	0	0	3	0	Y	-	Y	-	-	-	-	-
D918_07659	Proteases	Putative Trypsin	37	-5	0	0	0	4	3	0	Y	-	Y	-	-	-	-	-
D918_00135	Structural Proteins	Titin	284	0	0	0	0	0	4	0	-	-	-	K11726	inorganic pyrophosphatase	7e-92	IPR013869:Protein of unknown function DUF1757:3.1e-33|IPR008162:Inorganic pyrophosphatase:3e-128	GO:0000287:Molecular Function: magnesium ion binding :3e-128|GO:0004427:Molecular Function: inorganic diphosphatase activity :3e-128|GO:0006796:Biological Process: phosphate metabolic process :3e-128|GO:0005737:Cellular Component: cytoplasm :3e-128
D918_00363	Uncharacterized Proteins	uncharacterized protein	17	0	0	0	0	2	0	0	-	-	-	-	-	-	-	-
D918_01657	Trichuris Unique Proteins	Uncharacterized Protein	256	0	0	0	1	2	1	1	-	-	-	K10867	hypothetical protein	2.1e-07	IPR006643:ZASP:9.3e-07	-
D918_01776	Structural Proteins	putative immunoglobulin I-set domain protein	161	0	0	0	0	0	21	1	-	-	-	-	-	-	-	-
D918_01777	Structural Proteins	Putative Immunoglobulin I-Set domain protein	267	0	0	0	0	0	21	0	-	-	-	K10707	VAMP-associated protein involved in inositol metabolism, putative	1.9e-10	IPR008962:PapD-like:2.9e-29|IPR000535:Major sperm protein:1.7e-20	GO:0005198:Molecular Function: structural molecule activity :1.7e-20
D918_02136	Receptors	Putative LDL-receptor related protein	485	0	1	0	0	0	0	0	-	-	-	K14012	NSFL1 cofactor p47-like	3.3e-46	IPR001012:UBX:6.1e-11|IPR012989:SEP domain:1.3e-19	GO:0005515:Molecular Function: protein binding :6.1e-11
D918_02211	Structural Proteins	paramyosin	2319	0	0	0	0	2	2	0	-	-	-	K12867	putative tetratricopeptide repeat-containing domain protein	5e-272	IPR002836:DNA-binding TFAR19-related protein:1.7e-25|IPR000322:Glycoside hydrolase, family 31:3.3e-153|IPR011990:Tetratricopeptide-like helical:1.8e-15|IPR003107:RNA-processing protein, HAT helix:2e+02|IPR000519:P-type trefoil:1.1e-05|IPR017853:Glycoside hydrolase, superfamily:3.8e-73|IPR008847:Suppressor of forked:5e-05|IPR011013:Glycoside hydrolase-type carbohydrate-binding:1e-30|IPR013026:Tetr…	GO:0006397:Biological Process: mRNA processing :5e-05|GO:0006396:Biological Process: RNA processing :2e+02|GO:0005634:Cellular Component: nucleus :5e-05|GO:0003677:Molecular Function: DNA binding :1.7e-25|GO:0005622:Cellular Component: intracellular :2e+02|GO:0003824:Molecular Function: catalytic activity :1e-30|GO:0005488:Molecular Function: binding :1.8e-15|GO:0030246:Molecular Function: carboh…
D918_02352	Structural Proteins	putative immunoglobulin I-set domain protein	537	0	0	0	0	0	2	0	-	-	-	K00261	glutamate dehydrogenase	1.2e-188	IPR006095:Glutamate/phenylalanine/leucine/valine dehydrogenase:3.3e-30|IPR006096:Glutamate/phenylalanine/leucine/valine dehydrogenase, C-terminal:6.5e-82|IPR016040:NAD(P)-binding domain:4.9e-91|IPR006097:Glutamate/phenylalanine/leucine/valine dehydrogenase, dimerisation domain:5.5e-47	GO:0006520:Biological Process: cellular amino acid metabolic process :6.5e-82|GO:0005488:Molecular Function: binding :4.9e-91|GO:0055114:Biological Process: oxidation-reduction process :6.5e-82|GO:0016491:Molecular Function: oxidoreductase activity :6.5e-82
D918_02700	Uncharacterized Proteins	Uncharacterized Protein	249	0	0	0	0	1	1	0	Y	-	Y	K13667	hypothetical protein	2.2e-113	IPR006598:Lipopolysaccharide-modifying protein:2.9e-94	-
D918_03106	Trichuris Unique Proteins	Uncharacterized Protein	46	0	0	0	0	2	3	0	Y	-	Y	K08738	cytochrome c	1.2e-46	IPR002327:Cytochrome c, class IA/ IB:1.8e-77|IPR003088:Cytochrome c, class I:1.2e-10|IPR009056:Cytochrome c domain:1.5e-45	GO:0009055:Molecular Function: electron carrier activity :1.8e-77|GO:0020037:Molecular Function: heme binding :1.8e-77|GO:0005506:Molecular Function: iron ion binding :1.8e-77
D918_04031	Miscellaneous	basement membrane proteoglycan	301	0	0	0	1	11	16	0	-	-	-	K09553	putative stress-induced-phosphoprotein 1	5.8e-136	IPR006636:Heat shock chaperonin-binding:5.2e-07|IPR001440:Tetratricopeptide TPR-1:2.1e-07|IPR011990:Tetratricopeptide-like helical:2.3e-35|IPR001841:Zinc finger, RING-type:na|IPR013105:Tetratricopeptide TPR2:1.2e-06|IPR013083:Zinc finger, RING/FYVE/PHD-type:9.1e-22|IPR013026:Tetratricopeptide repeat-containing:na|IPR019734:Tetratricopeptide repeat:4.2e-05	GO:0005515:Molecular Function: protein binding :2.1e-07|GO:0008270:Molecular Function: zinc ion binding :na|GO:0005488:Molecular Function: binding :2.3e-35
D918_04547	Trichuris Unique Proteins	Uncharacterized Protein	16	0	0	0	1	1	1	0	Y	-	Y	-	-	-	-	-
D918_05002	Protease Inhibitors	Porin Trichuris	1644	0	0	0	0	2	1	0	Y	-	Y	K03768	peptidyl-prolyl cis-trans isomerase B	3.4e-76	IPR015891:Cyclophilin-like:1e-73|IPR002130:Peptidyl-prolyl cis-trans isomerase, cyclophilin-type:4.3e-76|IPR020892:Peptidyl-prolyl cis-trans isomerase, cyclophilin-type, conserved site:na	GO:0006457:Biological Process: protein folding :4.3e-76|GO:0003755:Molecular Function: peptidyl-prolyl cis-trans isomerase activity :4.3e-76
D918_05653	DNAse	Methionyl-tRNA synthetase, cytoplasmic	5199	0	0	0	0	0	2	4	-	-	-	K10626	UBR2; ubiquitin protein ligase E3 component n-recognin 2	1.4e-187	IPR003769:Adaptor protein ClpS, core:4e-13|IPR013993:Zinc finger, N-recognin, metazoa:1.8e-25|IPR014719:Ribosomal protein L7/L12, C-terminal/adaptor protein ClpS-like:5.8e-11|IPR003126:Zinc finger, N-recognin:1.1e-18	GO:0008270:Molecular Function: zinc ion binding :1.1e-18|GO:0030163:Biological Process: protein catabolic process :4e-13|GO:0004842:Molecular Function: ubiquitin-protein ligase activity :1.1e-18
D918_06364	Trichuris Unique Proteins	Uncharacterized Protein	17	0	0	0	0	3	1	0	Y	-	Y	K09640	putative trypsin	2.8e-50	IPR009003:Peptidase cysteine/serine, trypsin-like:2.9e-57|IPR001314:Peptidase S1A, chymotrypsin-type:1.3e-06|IPR001254:Peptidase S1/S6, chymotrypsin/Hap:1.6e-44|IPR018114:Peptidase S1/S6, chymotrypsin/Hap, active site:na	GO:0004252:Molecular Function: serine-type endopeptidase activity :1.6e-44|GO:0006508:Biological Process: proteolysis :1.6e-44|GO:0003824:Molecular Function: catalytic activity :2.9e-57
D918_06368	Structural Proteins	Myosin-6	228	0	0	0	0	18	47	0	-	-	-	K04565	putative copper/zinc superoxide dismutase	6.3e-59	IPR018152:Superoxide dismutase, copper/zinc, binding site:na|IPR001424:Superoxide dismutase, copper/zinc binding:4e-52	GO:0006801:Biological Process: superoxide metabolic process :4e-52|GO:0046872:Molecular Function: metal ion binding :4e-52|GO:0055114:Biological Process: oxidation-reduction process :4e-52
D918_06443	Structural Proteins	Putative ZU5 domain protein	540	0	0	0	0	0	6	0	-	-	-	K00505	tyr-4; Protein TYR-4	8.2e-42	IPR008922:Di-copper centre-containing:4.1e-25|IPR002227:Tyrosinase:1.2e-17|IPR003609:Apple-like:4.2e-06	GO:0008152:Biological Process: metabolic process :1.2e-17|GO:0016491:Molecular Function: oxidoreductase activity :1.2e-17
D918_06568	Ubiquitination	Ubiquitin C variant	1902	0	0	0	0	0	2	0	-	-	-	K01939	adenylosuccinate synthase	1.2e-126	IPR018220:Adenylosuccinate synthase, active site:na|IPR001114:Adenylosuccinate synthetase:3.2e-206	GO:0000287:Molecular Function: magnesium ion binding :3.2e-206|GO:0006164:Biological Process: purine nucleotide biosynthetic process :3.2e-206|GO:0005525:Molecular Function: GTP binding :3.2e-206|GO:0005737:Cellular Component: cytoplasm :3.2e-206|GO:0004019:Molecular Function: adenylosuccinate synthase activity :3.2e-206
D918_07272	Ubiquitination	-	501	0	0	0	0	0	2	0	Y	-	Y	K01482	n(G),N(G)-dimethylarginine dimethylaminohydrolase 1	1.7e-72	IPR003198:Amidinotransferase:6.1e-12	GO:0005737:Cellular Component: cytoplasm :6.1e-12|GO:0016813:Molecular Function: hydrolase activity, acting on carbon-nitrogen (but not peptide) bonds, in linear amidines :6.1e-12
D918_07498	Structural Proteins	AP2-complex	96	0	0	0	0	6	12	1	-	-	-	K06114	putative spectrin repeat-containing domain protein	0	IPR014837:EF-hand, Ca insensitive:2e-22|IPR013315:Spectrin alpha chain, SH3 domain:5.1e-26|IPR002017:Spectrin repeat:1.7e-25|IPR018247:EF-Hand 1, calcium-binding site:na|IPR002048:Calcium-binding EF-hand:na|IPR011992:EF-hand-like domain:8.1e-21|IPR023170:Helix-turn-helix, base-excision DNA repair, C-terminal:1.5e-30|IPR011257:DNA glycosylase:5.2e-43|IPR001452:Src homology-3 domain:7.3e-20|IPR0181…	GO:0003677:Molecular Function: DNA binding :5.1e-18|GO:0006284:Biological Process: base-excision repair :7e-14|GO:0006281:Biological Process: DNA repair :5.2e-43|GO:0003824:Molecular Function: catalytic activity :5.2e-43|GO:0006289:Biological Process: nucleotide-excision repair :3.3e-21|GO:0005515:Molecular Function: protein binding :1.7e-25|GO:0003684:Molecular Function: damaged DNA binding :3.3…
D918_07823	Structural Proteins	titin	747	0	0	0	0	0	2	0	-	-	-	K00688	glycogen phosphorylase	0	IPR011833:Glycogen/starch/alpha-glucan phosphorylase:na|IPR000811:Glycosyl transferase, family 35:na	GO:0005975:Biological Process: carbohydrate metabolic process :na|GO:0030170:Molecular Function: pyridoxal phosphate binding :na|GO:0004645:Molecular Function: phosphorylase activity :na
D918_08112	Trichuris Unique Proteins	Uncharacterized Protein	531	0	0	0	0	0	2	1	-	-	-	K01835	phosphoglucomutase	7e-179	IPR016066:Alpha-D-phosphohexomutase, conserved site:na|IPR005843:Alpha-D-phosphohexomutase, C-terminal:8e-08|IPR005846:Alpha-D-phosphohexomutase, alpha/beta/alpha domain III:1.6e-24|IPR005845:Alpha-D-phosphohexomutase, alpha/beta/alpha domain II:4.3e-13|IPR016055:Alpha-D-phosphohexomutase, alpha/beta/alpha I/II/III:6.1e-60|IPR005841:Alpha-D-phosphohexomutase superfamily:1.8e-24|IPR005844:Alpha-D-…	GO:0000287:Molecular Function: magnesium ion binding :na|GO:0005975:Biological Process: carbohydrate metabolic process :6.1e-60|GO:0016868:Molecular Function: intramolecular transferase activity, phosphotransferases :6.1e-60
D918_08127	Trichuris Unique Proteins	Uncharacterized Protein	858	0	0	0	0	2	0	0	-	-	-	K08621	adamts6; ADAM metallopeptidase with thrombospondin type 1 motif, 6	2.9e-101	IPR000884:Thrombospondin, type 1 repeat:1.3e-13|IPR007110:Immunoglobulin-like:na|IPR010294:ADAM-TS Spacer 1:1e-35|IPR003599:Immunoglobulin subtype:6e-06|IPR010909:PLAC:5.1e-10|IPR002223:Proteinase inhibitor I2, Kunitz metazoa:5.3e-28|IPR013783:Immunoglobulin-like fold:3.1e-09|IPR020901:Proteinase inhibitor I2, Kunitz, conserved site:na|IPR013273:Peptidase M12B, ADAM-TS:5.1e-10	GO:0031012:Cellular Component: extracellular matrix :1e-35|GO:0004222:Molecular Function: metalloendopeptidase activity :1e-35|GO:0008237:Molecular Function: metallopeptidase activity :5.1e-10|GO:0008233:Molecular Function: peptidase activity :5.1e-10|GO:0005515:Molecular Function: protein binding :na|GO:0004867:Molecular Function: serine-type endopeptidase inhibitor activity :5.3e-28|GO:0008270:…
D918_08426	Glycosidases	Maltase-glucoamylase?	230	0	0	0	0	0	3	1	-	-	-	-	-	-	-	-
D918_08758	Structural Proteins	putative spectrin repeat-containing domain protein	321	0	0	0	0	2	18	0	-	-	-	K00025	malate dehydrogenase	8.6e-126	IPR010945:Malate dehydrogenase, type 2:4.3e-200|IPR022383:Lactate/malate dehydrogenase, C-terminal:7.2e-41|IPR016040:NAD(P)-binding domain:5.1e-49|IPR001236:Lactate/malate dehydrogenase, N-terminal:3.3e-30|IPR001252:Malate dehydrogenase, active site:na|IPR015955:Lactate dehydrogenase/glycoside hydrolase, family 4, C-terminal:1.1e-80	GO:0016615:Molecular Function: malate dehydrogenase activity :4.3e-200|GO:0005975:Biological Process: carbohydrate metabolic process :1.1e-80|GO:0003824:Molecular Function: catalytic activity :1.1e-80|GO:0005488:Molecular Function: binding :5.1e-49|GO:0055114:Biological Process: oxidation-reduction process :4.3e-200|GO:0016491:Molecular Function: oxidoreductase activity :3.3e-30|GO:0006108:Biolog…
D918_08776	Carbohydrate metabolism	Putative Glycogen phosphorylase	159	0	0	0	0	5	19	0	-	-	-	K04574	NEFH; neurofilament, heavy polypeptide	1e-09	IPR003388:Reticulon:5.6e-11	GO:0005783:Cellular Component: endoplasmic reticulum :5.6e-11
D918_00203	Carbohydrate Binding Proteins	Putative cellulose binding domain protein	83	0.0013	0	0	0	0	3	0	-	-	-	K00573	hypothetical protein	1.1e-77	IPR001534:Transthyretin-like:5.8e-11|IPR000682:Protein-L-isoaspartate(D-aspartate) O-methyltransferase:7.6e-133	GO:0005615:Cellular Component: extracellular space :5.8e-11|GO:0006464:Biological Process: protein modification process :7.6e-133|GO:0004719:Molecular Function: protein-L-isoaspartate (D-aspartate) O-methyltransferase activity :7.6e-133
D918_00523	Proteases	S1 peptidease	12	0.0015	0	0	0	0	2	1	-	-	-	K09490	78 kDa glucose-regulated protein-like	1.9e-272	IPR018181:Heat shock protein 70, conserved site:na|IPR001023:Heat shock protein Hsp70:3.1e-78|IPR013126:Heat shock protein 70:2.1e-252	GO:0005524:Molecular Function: ATP binding :3.1e-78
D918_02980	Proteases	Putative transcription factor COE1	29	0.0017	0	0	2	3	3	0	Y	-	Y	-	-	-	-	-
D918_07629	Carbohydrate Binding Proteins	Putative galectin LEC-5	307	0.0085	0	0	0	0	4	0	Y	-	Y	K09708	ACE2; angiotensin I converting enzyme (peptidyl-dipeptidase A) 2	1e-35	IPR001548:Peptidase M2, peptidyl-dipeptidase A:6.7e-43	GO:0016020:Cellular Component: membrane :6.7e-43|GO:0008241:Molecular Function: peptidyl-dipeptidase activity :6.7e-43|GO:0008237:Molecular Function: metallopeptidase activity :6.7e-43|GO:0006508:Biological Process: proteolysis :6.7e-43
D918_06438	Thioredoxin/peroxiredoxin	Thioredoxin	12	0.012	0	0	1	1	0	0	-	Y	Y	K03691	GDP-fucose protein O-fucosyltransferase 1	1.6e-110	IPR000727:Target SNARE coiled-coil domain:5.1e-11|IPR019378:GDP-fucose protein O-fucosyltransferase:4.8e-61	GO:0005515:Molecular Function: protein binding :5.1e-11
D918_09338	Trichuris Unique Proteins	uncharacterized protein	19	0.03	0	0	3	4	2	0	Y	-	Y	-	-	-	IPR008962:PapD-like:2.9e-19|IPR000535:Major sperm protein:5e-14	GO:0005198:Molecular Function: structural molecule activity :5e-14
D918_05701	Trichuris Unique Proteins	Uncharacterized Protein	13	0.13	0	0	1	2	6	0	Y	-	Y	K03233	elongation factor 1-gamma	1e-115	IPR004046:Glutathione S-transferase, C-terminal:4.7e-10|IPR010987:Glutathione S-transferase, C-terminal-like:5.7e-34|IPR017933:Glutathione S-transferase/chloride channel, C-terminal:na|IPR001662:Translation elongation factor EF1B, gamma chain, conserved:1.1e-74	GO:0003746:Molecular Function: translation elongation factor activity :1.1e-74|GO:0006414:Biological Process: translational elongation :1.1e-74|GO:0005853:Cellular Component: eukaryotic translation elongation factor 1 complex :1.1e-74
D918_04914	Trichuris Unique Proteins	Uncharacterized Protein	15	0.16	0	0	1	1	1	0	Y	-	Y	K06826	putative Low-density lipoprotein receptor repeat class B	0	IPR000033:LDLR class B repeat:1.1e-12|IPR003886:Nidogen, extracellular domain:9.1e-33|IPR001881:EGF-like calcium-binding:3.9e-09|IPR000742:Epidermal growth factor-like, type 3:na|IPR009030:Growth factor, receptor:na|IPR011042:Six-bladed beta-propeller, TolB-like:3.7e-61|IPR013032:EGF-like region, conserved site:na|IPR009017:Green fluorescent protein-like:2e-45|IPR006605:G2 nidogen/fibulin G2F:2.3…	GO:0007160:Biological Process: cell-matrix adhesion :9.1e-33|GO:0005515:Molecular Function: protein binding :na|GO:0005509:Molecular Function: calcium ion binding :3.9e-09
D918_01198	Trichuris Unique Proteins	Uncharacterized Protein	11	0.27	1	0	3	7	3	0	-	-	-	-	-	-	IPR005135:Endonuclease/exonuclease/phosphatase:8.9e-29	-
D918_03945	Trichuris Unique Proteins	Uncharacterized Protein	14	0.42	0	0	0	0	3	0	Y	-	Y	K04353	rap-1; Protein RAP-1	1.1e-84	IPR002041:Ran GTPase:na|IPR013753:Ras:4.9e-58|IPR003577:Ras small GTPase, Ras type:4.9e-123|IPR003578:Small GTPase, Rho type:3.6e-12|IPR001806:Ras GTPase:2.6e-41|IPR005225:Small GTP-binding protein domain:1.8e-33|IPR003579:Ras small GTPase, Rab type:1.9e-37|IPR020849:Ras small GTPase:na	GO:0016020:Cellular Component: membrane :na|GO:0007165:Biological Process: signal transduction :na|GO:0006184:Biological Process: GTP catabolic process :na|GO:0005622:Cellular Component: intracellular :4.9e-123|GO:0003924:Molecular Function: GTPase activity :na|GO:0006886:Biological Process: intracellular protein transport :na|GO:0006913:Biological Process: nucleocytoplasmic transport :na|GO:0007…
D918_08996	Trichuris Unique Proteins	Uncharacterized Protein	8	0.46	0	0	0	0	2	0	Y	-	Y	K08292	myosin heavy chain kinase B	3.5e-175	IPR012335:Thioredoxin fold:1.9e-44|IPR011990:Tetratricopeptide-like helical:5.4e-13|IPR005788:Disulphide isomerase:4.6e-39|IPR013766:Thioredoxin domain:1.2e-33|IPR011009:Protein kinase-like domain:8.5e-71|IPR017937:Thioredoxin, conserved site:na|IPR005746:Thioredoxin:2.2e-07|IPR005792:Protein disulphide isomerase:1.5e-155|IPR004166:MHCK/EF2 kinase:1.2e-96|IPR017936:Thioredoxin-like:na|IPR012336:T…	GO:0015035:Molecular Function: protein disulfide oxidoreductase activity :2.2e-07|GO:0009055:Molecular Function: electron carrier activity :2.2e-07|GO:0005783:Cellular Component: endoplasmic reticulum :1.5e-155|GO:0005524:Molecular Function: ATP binding :1.2e-96|GO:0016853:Molecular Function: isomerase activity :1.5e-155|GO:0006468:Biological Process: protein phosphorylation :1.2e-96|GO:0005488:M…
D918_00198	Proteases	Enteropeptidase	337	0.5	0	0	0	2	0	0	-	-	-	K03783	purine nucleoside phosphorylase	1.2e-85	IPR001369:Purine phosphorylase, family 2:1.9e-103|IPR000845:Nucleoside phosphorylase domain:9.3e-44|IPR011268:Inosine guanosine/xanthosine phosphorylase:2.1e-85	GO:0016763:Molecular Function: transferase activity, transferring pentosyl groups :1.9e-103|GO:0004731:Molecular Function: purine-nucleoside phosphorylase activity :2.1e-85|GO:0009116:Biological Process: nucleoside metabolic process :9.3e-44|GO:0003824:Molecular Function: catalytic activity :9.3e-44|GO:0006139:Biological Process: nucleobase, nucleoside, nucleotide and nucleic acid metabolic proce…
D918_06102	Trichuris Unique Proteins	Uncharacterized Protein	45	0.56	0	0	0	0	5	0	-	Y	Y	K10809	TG; thyroglobulin	1e-13	IPR006202:Neurotransmitter-gated ion-channel ligand-binding:3.8e-14|IPR000716:Thyroglobulin type-1:1.9e-14	GO:0016020:Cellular Component: membrane :3.8e-14|GO:0006810:Biological Process: transport :3.8e-14|GO:0005230:Molecular Function: extracellular ligand-gated ion channel activity :3.8e-14
D918_02595	Trichuris Unique Proteins	Uncharacterized Protein	12	0.6	0	0	2	3	2	0	Y	-	Y	K06530	putative A-macroglobulin complement component	9.7e-237	IPR009048:Alpha-macroglobulin, receptor-binding:1.1e-25|IPR019742:Alpha-2-macroglobulin, conserved site:na|IPR008930:Terpenoid cylases/protein prenyltransferase alpha-alpha toroid:1.6e-73|IPR001599:Alpha-2-macroglobulin:1e-24|IPR019565:Alpha-2-macroglobulin, thiol-ester bond-forming:1e-17|IPR011626:A-macroglobulin complement component:1.9e-67	GO:0005615:Cellular Component: extracellular space :1.9e-67|GO:0005576:Cellular Component: extracellular region :1.1e-25|GO:0004866:Molecular Function: endopeptidase inhibitor activity :1e-24
D918_04934	Trichuris Unique Proteins	uncharacterized protein	33	0.6	0	0	1	2	2	0	Y	-	Y	K17276	plastin-2	1.7e-278	IPR001589:Actinin-type, actin-binding, conserved site:na|IPR018247:EF-Hand 1, calcium-binding site:na|IPR018249:EF-HAND 2:na|IPR011992:EF-hand-like domain:3.4e-11|IPR001715:Calponin homology domain:9.6e-151	GO:0003779:Molecular Function: actin binding :na|GO:0005515:Molecular Function: protein binding :9.6e-151|GO:0005509:Molecular Function: calcium ion binding :3.4e-11
D918_08911	Trichuris Unique Proteins	Uncharacterized Protein	13	0.62	0	0	0	0	2	0	-	Y	Y	K13126	putative RNA recognition motif protein	1.9e-199	IPR002004:Polyadenylate-binding protein/Hyperplastic disc protein:6.6e-43|IPR000504:RNA recognition motif domain:1.3e-26|IPR006515:Polyadenylate binding protein, human types 1, 2, 3, 4:1.5e-224|IPR012677:Nucleotide-binding, alpha-beta plait:2.1e-31|IPR003954:RNA recognition motif domain, eukaryote:na	GO:0003723:Molecular Function: RNA binding :1.5e-224|GO:0000166:Molecular Function: nucleotide binding :2.1e-31|GO:0003676:Molecular Function: nucleic acid binding :1.3e-26
D918_10108	Trichuris Unique Proteins	Uncharacterized Protein	29	0.7	0	0	0	5	4	0	-	Y	Y	K16197	14-3-3 protein zeta	1.2e-121	IPR000308:14-3-3 protein:2.3e-216|IPR023409:14-3-3 protein, conserved site:na|IPR023410:14-3-3 domain:2.3e-153	GO:0019904:Molecular Function: protein domain specific binding :2.3e-216
D918_00205	Trichuris Unique Proteins	Uncharacterized Protein	118	0.72	0	0	2	2	3	0	-	-	-	-	-	-	-	-
D918_09329	Trichuris Unique Proteins	Uncharacterized Protein	91	0.92	0	0	0	0	20	0	-	-	-	-	-	-	-	-
D918_00204	Trichuris Unique Proteins	Uncharacterized Protein	73	1	0	0	0	4	3	0	-	-	-	K12382	uncharacterized LOC100208544	1.6e-29	IPR008139:Saposin B:1e-15|IPR011001:Saposin-like:1.7e-17|IPR007856:Saposin-like type B, 1:1.6e-06|IPR008373:Saposin:6.5e-05	GO:0006665:Biological Process: sphingolipid metabolic process :6.5e-05|GO:0005764:Cellular Component: lysosome :6.5e-05|GO:0006629:Biological Process: lipid metabolic process :1.6e-06
D918_00505	Miscellaneous	Like-Sm ribonucleoprotein	8	-	0	0	0	0	0	0	-	-	-	K05719	itgb1b.2, zgc:85632; integrin, beta 1b.2	7.7e-63	IPR013111:EGF, extracellular:4.3e-06|IPR002369:Integrin beta subunit, N-terminal:1.3e-16|IPR016201:Plexin-like fold:2.8e-08|IPR015812:Integrin beta subunit:5.2e-58	GO:0016020:Cellular Component: membrane :2.8e-08|GO:0004872:Molecular Function: receptor activity :5.2e-58|GO:0005488:Molecular Function: binding :5.2e-58|GO:0007160:Biological Process: cell-matrix adhesion :5.2e-58|GO:0008305:Cellular Component: integrin complex :5.2e-58|GO:0007155:Biological Process: cell adhesion :5.2e-58|GO:0007275:Biological Process: multicellular organismal development :2.8…
D918_03735	Structural Proteins	Ferritin	19	-	0	0	0	0	0	0	-	-	-	K10867	hypothetical protein	2.9e-18	-	-
D918_05116	Proteases	aspartyl aminopeptidase	51	-	0	0	0	0	0	0	-	-	-	-	-	-	-	-
D918_09505	Proteases	alpha Mannosidase 2C1	127	-	0	0	0	0	0	0	-	-	-	K01802	Cbr-cyn-3; C. briggsae CBR-CYN-3 protein	7.9e-68	IPR015891:Cyclophilin-like:2.6e-78|IPR002130:Peptidyl-prolyl cis-trans isomerase, cyclophilin-type:2.7e-78|IPR020892:Peptidyl-prolyl cis-trans isomerase, cyclophilin-type, conserved site:na	GO:0006457:Biological Process: protein folding :2.7e-78|GO:0003755:Molecular Function: peptidyl-prolyl cis-trans isomerase activity :2.7e-78
D918_00401	Lipid/Sterol Binding Proteins	putative sorting nexin-13	152	0 (-160)	0	0	0	0	2	3	-	-	-	K01191	alpha-mannosidase 2C1	0	IPR011013:Glycoside hydrolase-type carbohydrate-binding:7.6e-71|IPR011330:Glycoside hydrolase/deacetylase, beta/alpha-barrel:6.6e-69|IPR015341:Glycoside hydrolase, family 38, central domain:8e-23|IPR011682:Glycosyl hydrolases 38, C-terminal:2.2e-62|IPR000602:Glycoside hydrolase, family 38, core:8.9e-102	GO:0015923:Molecular Function: mannosidase activity :2.2e-62|GO:0003824:Molecular Function: catalytic activity :7.6e-71|GO:0004559:Molecular Function: alpha-mannosidase activity :8.9e-102|GO:0030246:Molecular Function: carbohydrate binding :7.6e-71|GO:0006013:Biological Process: mannose metabolic process :2.2e-62|GO:0004553:Molecular Function: hydrolase activity, hydrolyzing O-glycosyl compounds …
D918_06985	Oxidoreductase	cleavage and polyadenylation specificity factor subunit 2/ fumarate reducatse	54	0 (-177)	0	0	0	7	11	0	Y	-	Y	K08776	hypothetical protein	3.4e-195	IPR001930:Peptidase M1, alanine aminopeptidase/leukotriene A4 hydrolase:na|IPR015568:Peptidase M1, puromycin-sensitive aminopeptidase:na|IPR014782:Peptidase M1, membrane alanine aminopeptidase, N-terminal:9.3e-133	GO:0006508:Biological Process: proteolysis :na|GO:0004177:Molecular Function: aminopeptidase activity :na|GO:0008237:Molecular Function: metallopeptidase activity :9.3e-133|GO:0008270:Molecular Function: zinc ion binding :9.3e-133
D918_06655	Glycolysis/Gluconeogenesis	Phosphoglycerate kinase	44	0 (-211)	0	0	0	1	9	0	-	-	-	-	-	-	IPR000998:MAM domain:8.9e-08|IPR008985:Concanavalin A-like lectin/glucanase:1.2e-09	GO:0016020:Cellular Component: membrane :8.9e-08
D918_01562	Glycolysis/Gluconeogenesis	Putative Hexokinase	54	0 (-215)	0	0	0	0	4	0	-	-	-	K01069	hydroxyacylglutathione hydrolase, putative (EC:3.1.2.6)	7.8e-77	IPR001279:Beta-lactamase-like:6.3e-35|IPR017782:Hydroxyacylglutathione hydrolase:7.5e-82	GO:0016787:Molecular Function: hydrolase activity :6.3e-35|GO:0004416:Molecular Function: hydroxyacylglutathione hydrolase activity :7.5e-82|GO:0008270:Molecular Function: zinc ion binding :7.5e-82
D918_00687	GTP/ATP Binding Protein	ATP synthase subunit beta	55	0 (-246)	0	0	0	0	7	0	-	-	-	K16822	hypothetical protein	1.1e-54	IPR019748:FERM central domain:5.8e-14|IPR018980:FERM, C-terminal PH-like domain:6e-12|IPR001283:Allergen V5/Tpx-1-related:na|IPR014044:CAP domain:2.8e-12|IPR018979:FERM, N-terminal:5.6e-09|IPR019749:Band 4.1 domain:3.6e-11|IPR011993:Pleckstrin homology-type:3.9e-12|IPR000299:FERM domain:na|IPR014352:FERM/acyl-CoA-binding protein, 3-helical bundle:1.3e-12	GO:0005856:Cellular Component: cytoskeleton :na|GO:0005515:Molecular Function: protein binding :3.9e-12|GO:0005488:Molecular Function: binding :1.3e-12
D918_06423	Oxidoreductase	NADP-dependant malic enzyme/ malate oxidoreductase	65	0 (-255)	0	0	0	2	10	0	-	-	-	K01049	ACHE; acetylcholinesterase (EC:3.1.1.7)	1.7e-95	IPR019819:Carboxylesterase type B, conserved site:na|IPR019826:Carboxylesterase type B, active site:na|IPR002018:Carboxylesterase, type B:3.5e-141|IPR000997:Cholinesterase:1.1e-29	GO:0004104:Molecular Function: cholinesterase activity :1.1e-29
D918_09195	Calcium Binding	putative calponin (plastin-like)	72	0 (-276)	0	0	0	0	6	0	-	-	-	-	-	-	-	-
D918_09029	Receptors	Putative LDL-receptor related protein	164	0 (-287)	1	0	0	4	5	0	Y	-	Y	K17279	Receptor expression-enhancing protein, putative	1.5e-32	IPR004345:TB2/DP1/HVA22-related protein:3.8e-60	-
D918_05336	Glycolysis/Gluconeogenesis	Phosphoenolpyruvate carboxykinase	73	0 (-290)	0	0	0	8	21	0	-	-	-	K12487	FK506-binding protein 4	8.6e-110	IPR001440:Tetratricopeptide TPR-1:na|IPR011990:Tetratricopeptide-like helical:9.9e-14|IPR023114:Elongated TPR repeat-containing domain:1.9e-13|IPR023566:Peptidyl-prolyl cis-trans isomerase, FKBP-type:3.8e-114|IPR001179:Peptidyl-prolyl cis-trans isomerase, FKBP-type, domain:2.7e-29|IPR013105:Tetratricopeptide TPR2:1e-05|IPR013026:Tetratricopeptide repeat-containing:na|IPR019734:Tetratricopeptide r…	GO:0006457:Biological Process: protein folding :2.7e-29|GO:0005515:Molecular Function: protein binding :na|GO:0005488:Molecular Function: binding :9.9e-14
D918_09506	Proteases	puromycin-sensitive aminopeptidase	103	0 (-297)	0	0	1	6	19	0	Y	-	Y	K09632	ctrl, zgc:92292; chymotrypsin-like (EC:3.4.21.-)	5.8e-07	IPR009003:Peptidase cysteine/serine, trypsin-like:3.6e-12|IPR001254:Peptidase S1/S6, chymotrypsin/Hap:3.7e-07	GO:0004252:Molecular Function: serine-type endopeptidase activity :3.7e-07|GO:0006508:Biological Process: proteolysis :3.7e-07|GO:0003824:Molecular Function: catalytic activity :3.6e-12
D918_08905	Protease Inhibitors	Papilin	224	0 (-314)	0	0	1	4	6	0	-	-	-	-	-	-	-	-
